# Supplementary material for: Pyramiding of gn1a, gs3, and ipa1 Exhibits Complementary and Additive Effects on Rice Yield
Source: Int J Mol Sci. 2022 Oct 18;23(20):12478. doi: 10.3390/ijms232012478 (PMC9604080; doi:10.3390/ijms232012478)
Supplement: Supplementary file 1 [file ijms-23-12478-s001.zip]

Archive with 13 entries (12 files):
- ijms-1939113-supplementary figures.pdf
- Table S3 DEGs related to hormone.xlsx
- Table S4 DEGs related to grain size.xlsx
- Table S1 primers.xlsx
- Table S2/
- Table S2/WT_vs_gn1a-gs3-ipa1.DEG.final.xls
- Table S2/WT_vs_gn1a-gs3.DEG.final.xls
- Table S2/WT_vs_gn1a-ipa1.DEG.final.xls
- Table S2/WT_vs_gn1a.DEG.final.xls
- Table S2/WT_vs_gs3-ipa1.DEG.final.xls
- Table S2/WT_vs_gs3.DEG.final.xls
- Table S2/WT_vs_ipa1.DEG.final.xls
- Fig. S1,S2.pptx
