# Supplementary material for: Pyramiding of gn1a, gs3, and ipa1 Exhibits Complementary and Additive Effects on Rice Yield
Source: Int J Mol Sci. 2022 Oct 18;23(20):12478. doi: 10.3390/ijms232012478 (PMC9604080; doi:10.3390/ijms232012478)
Supplement: Supplementary file 1 [file ijms-23-12478-s001.zip › Table S3 DEGs related to hormone.xlsx]

## Sheet: Sheet1
Supplement Table 2 Expression of DEGs related to hormone (log2FC>1.5 or log2FC<1.5)
		gs3	gn1a	ipa1	gn1a-gs3	gn1a-ipa1	gs3-ipa1	gn1a-gs3-ipa1
Auxin	Os01g0764800		-	-	-	1.64643	1.75506	-	Probable indole-3-acetic acid-amido synthetase GH3.2 (EC 6.3.2.-) (Auxin-responsive GH3-like protein 2)
	Os05g0143800	-	-	-	-	2.12608	-	1.75541	Probable indole-3-acetic acid-amido synthetase GH3.6 (EC 6.3.2.-) (Auxin-responsive GH3-like protein 6)
	Os07g0592600	-	-	-1.98951		-	-		Probable indole-3-acetic acid-amido synthetase GH3.8 (EC 6.3.2.-) (Auxin-responsive GH3-like protein 8)
	Os07g0576500	-	-		-2.29408	-5.00435	-	-2.50533	Probable indole-3-acetic acid-amido synthetase GH3.9 (EC 6.3.2.-) (Auxin-responsive GH3-like protein 9)
	Os07g0576100	-	-1.98678	-	-	-	-4.44044	-	Putative indole-3-acetic acid-amido synthetase GH3.10(EC 6.3.2.-)(Auxin-responsive GH3-like protein 10)
	Os02g0445100		1.86865	-	-	-			OsSAUR8; Similar to Auxin-induced SAUR-like protein
	Os07g0475700	-	-	-	-2.0696		-	-1.66999	OsSAUR30; Auxin responsive SAUR protein family protein
	Os09g0546900	-	-	-	-1.54219	-	-	-	OsSAUR53; Similar to Auxin induced protein
	Os10g0510500	-	-		-1.72387	-	-		OsSAUR56; Auxin responsive SAUR protein family protein
	Os02g0805100		-	-	-	-	-4.72189	-	Auxin-responsive protein IAA9 (Indoleacetic acid-induced protein 9)
	Os06g0166500	-	-	-2.54931	-	-	-		Auxin-responsive protein IAA20 (Indoleacetic acid-induced protein 20)
	Os11g0221000	1.46065	-	-	-	-	1.96168	-	Auxin-responsive protein IAA27 (Indoleacetic acid-induced protein 27)IAA27
	Os04g0526000	1.57022	-		-	-	1.80974	-	OsTCP17; Similar to Auxin-induced basic helix-loop-helix transcription factor
	Os08g0453200		-1.79617	-	-	-	-	-	Similar to Auxin-repressed protein;
	Os04g0519700	-	-	1.86628	-	-	2.21297	1.69031	Auxin response factor 10
	Os08g0529000	-	-	-	-1.79023	-	-	-	Probable auxin efflux carrier component 5c (OsPIN5c)
	Os12g0133800	-		-	-	-	1.89463	-	Probable auxin efflux carrier component 1d (OsPIN1d)
	Os09g0491740		-	-	-	-	-2.78012	1.45019	OsPILS1; Auxin efflux carrier domain containing protein
	Os09g0247700	-	-	-	-4.02797	-	-	-	Auxin transport protein BIG
	Os04g0444300	-	-	-	1.54518		-		Protein AUXIN-REGULATED GENE INVOLVED IN ORGAN SIZE (OsARGOS)ARGOS
	Os11g0490600	-1.77808		-	-	-	-		LA1; Regulation of shoot gravitropism and tiller angle, Regulation of polar auxin transport protein LAZY 1
	Os03g0347700	-	-	2.47928	2.31171	2.68526	-	2.56731	WIN1; Protein containing a Bric-a-Brac/Tramtrack/Broad (BTB) complex and an NPH3domain (BTBN), Regulation of auxin transport
	Os05g0486100	-	-		-1.53346	-	-		OsRPK1; Leucine-rich repeat receptor-like kinase, Mn<sup>2+</sup>/Mg<sup>2+</sup>-dependent serine/threonine (Ser/Thr) kinase, Ca<sup>2+</sup>-independent Ser/Thr kinase, Negative regulation of polar auxin transport, Root developmen
	Os01g0547600	-	-	-	-	1.88319	-4.94253	-	Probable high-affinity nitrate transporter 2.4 ; High-affinity nitrate transporter, Nitrate transport, Auxin signaling
Cytokinin	Os03g0745100	-	-	-	-2.12765	-	-	-	Similar to cytokinin-O-glucosyltransferase 1;
	Os07g0489950	2.34673	2.0272		-	-	2.16729	-	Similar to cytokinin-O-glucosyltransferase 2;
	Os05g0551700	-4.85843	-	-	-2.07323	-	-		OsIPT7; tRNA isopentenyltransferase family protein
	Os11g0143300	-	-1.5867	-	-	-	-	-	Two-component response regulator ORR9 (OsRR9)
	Os01g0940000	-	-	-	-1.84024	-	-	-1.82055	Cytokinin dehydrogenase 4 (EC 1.5.99.12), Crown root formation
	Os01g0775400	-	-		-	-	-3.00091	-	Cytokinin dehydrogenase 5 (EC 1.5.99.12)
	Os04g0523500	-	-	-	-2.03273	-	1.72621	-1.74501	Cytokinin dehydrogenase 8 (EC 1.5.99.12)
	Os06g0572300	-	-	-	-1.95939	-	-	-1.73926	Cytokinin dehydrogenase 10 (EC 1.5.99.12)
	Os03g0109300	-	-		-	-	1.60559		Probable cytokinin riboside 5'-monophosphate phosphoribohydrolase LOGL3 (EC 3.2.2.n1) (Protein LONELY GUY-like 3)LOGL3
	Os05g0591600	-	-	-	-2.02838	-	-	-1.45326	Probable cytokinin riboside 5'-monophosphate phosphoribohydrolase LOGL8 (EC 3.2.2.n1)
GA	Os03g0332100		-	-	-	-	1.52861	-	Cytochrome P450 714B2 (EC 1.14.-.-) (Gibberellin 13 oxidase 2)
	Os05g0208550		-	-	-1.74431	-	-	-	Similar to gibberellin 2-beta-dioxygenase;
	Os01g0177400	-	-	1.50545	1.60382	-	-	1.59345	Gibberellin 3-beta-dioxygenase 2 (EC 1.14.11.15) (GA3 oxidase 2)
BR	Os01g0935800		-	-	-	-	1.96305	-	OsRLCK54; Similar to BRASSINOSTEROID INSENSITIVE 1-associated receptor kinase 1
	Os04g0469800	-	-		-	-	2.55559	-	Cytochrome P450 724B1 (EC 1.14.-.-) (Dwarf protein 11) , CYP724B1, Brassinosteroid (BR) biosynthesis, Control of panicle architecture and seed size
	Os06g0714600	-	-	-5.63501	-	-	-	-	OsPRA2; Small G protein, Negative regulation of brassinosteroid signaling
	Os08g0562500	-	-		-	-	1.811	-	BAHD acyltransferase-like protein, Control of grain size and leaf angle, Regulation of brassinosteroid homeostasis
	Os06g0226500	-	-	-	1.9044		-		Transcription factor ILI4 (Protein INCREASED LEAF INCLINATION 4) ; Helix-loop-helix protein, Brassinosteroid signaling
SL	Os01g0566500		-	-	-		-4.6946	-	Carotenoid cleavage dioxygenase 8 homolog A, chloroplastic (OsCCD8a)
