# Supplementary material for: Pyramiding of gn1a, gs3, and ipa1 Exhibits Complementary and Additive Effects on Rice Yield
Source: Int J Mol Sci. 2022 Oct 18;23(20):12478. doi: 10.3390/ijms232012478 (PMC9604080; doi:10.3390/ijms232012478)
Supplement: Supplementary file 1 [file ijms-23-12478-s001.zip › Table S4 DEGs related to grain size.xlsx]

## Sheet: Sheet1
Supplement Table 3 Expressionof DEGs related to plant height and grain size and number （log2FC>1.5 or log2FC<1.5）
	gn1a	gs3	ipa1	gn1a-gs3	gs3-ipa1	gn1a-ipa1	gn1a-gs3-ipa1
Os02g0134200		-	-2.24022	-1.50744	-	-	-	OsSGL; Regulation of stress-tolerance and grain length
Os02g0747900	-	-	-		1.92038	-	-	OsBUL1;Transcription factor ILI5 (OsILI5) (Protein INCREASED LEAF INCLINATION 5) PGL2; OsbHLH170
Os03g0171300	-1.88276	-	-2.58568		-	-		Transcription factor ILI6 (OsILI6) (Protein INCREASED LEAF INCLINATION 6) (Protein POSITIVE REGULATOR OF GRAIN LENGTH 1)
Os03g0179400	-	-	-	-2.00194	-2.9428	-	-1.98274	Drought-inducible receptor-like cytoplasmic kinase, Drought tolerance, Regulator of grain yield
Os05g0156900	-	-	-6.29749	-6.13608	-	-	-3.28767	Chalk5; Vacuolar H+-translocating pyrophosphatase, Regulation of grain chalkines
Os06g0650300	-	-	-		-	1.86925	1.75052	OsglHAT1; Histone H4 acetyltransferase, Regulation of grain weight, yield, and plant biomass
Os09g0510500		1.81429	-		3.20117	-	-	OsBC1; Basic helix-loop-helix (bHLH) transcriptional activator, Control of leaf angle and grain size
Os01g0177400	-	-	1.50545	1.60382	-	-	1.59345	Gibberellin 3-beta-dioxygenase 2 (EC 1.14.11.15)
Os03g0140400	-	-	-		-	-	-	OsCYP96B4; OsDSS1; sd37; bsh1
Os01g0197100	-	-	-	-	-1.53495		-	Cytochrome P450 90D2 , Brassinosteroids biosynthesis, Regulation of plant architecture
