# Supplementary material for: Pyramiding of gn1a, gs3, and ipa1 Exhibits Complementary and Additive Effects on Rice Yield
Source: Int J Mol Sci. 2022 Oct 18;23(20):12478. doi: 10.3390/ijms232012478 (PMC9604080; doi:10.3390/ijms232012478)
Supplement: Supplementary file 1 [file ijms-23-12478-s001.zip › Table S1 primers.xlsx]

## Sheet: Sheet1
Supplement Table 4 Primers used for qRT-PCR
PGL2 Os02g0747900	AAATCAACGAGCTCATCTCCAA
	GTGAAGGCTCTTGATGTAGTTG
GUDK Os03g0179400	TTTTGCTTGCGTTTGTCTGTAC
	CCAACTCACTGATCCGGATTAA
Chalk5 (Os05g0156900)	CTCCACATCTCTTCTCCATCAA
	CAAAGCTAAGCTCGATCGAGAG
OsglHAT1 (Os06g0650300)	ATGGTGGAGACGACGACGATG
	GTGGTCGTGAACCGCGGCCAT
OsBC1(Os09g0510500)	AGTTTGAGATGTTGGATCGAGT
	TGGTCGCTTGTTTTTGTCTAAG
dwarf 18 (Os01g0177400)	TCTCGCTCGGCTACTTCCT
	CGGTGGAGACCATCTTGAG
