# Supplementary material for: Pyramiding of gn1a, gs3, and ipa1 Exhibits Complementary and Additive Effects on Rice Yield
Source: Int J Mol Sci. 2022 Oct 18;23(20):12478. doi: 10.3390/ijms232012478 (PMC9604080; doi:10.3390/ijms232012478)
Supplement: Supplementary file 1 [file ijms-23-12478-s001.zip › Table S2/WT_vs_gn1a-gs3-ipa1.DEG.final.xls]

#ID	WT_Count	IPAGNGS_Count	WT_FPKM	IPAGNGS_FPKM	FDR	log2FC	regulated
Os01g0100200	2	45	0.024643	0.900817	2.3166112317341e-07	3.6657874949471	up
Os01g0103100	292	701	3.436589	8.296699	6.46565790907161e-08	1.21625242902389	up
Os01g0103700	249	117	1.528101	0.74161	0.000121966017963659	-1.1217257324966	down
Os01g0106300	1099	2687	20.060284	49.392883	4.79928097263382e-10	1.2458220387292	up
Os01g0112100	100	23	0.619852	0.142883	1.18941840154818e-07	-2.0877391137935	down
Os01g0113000	45	131	0.409314	1.621941	5.00474188004363e-05	1.46709190718748	up
Os01g0114600	53	444	0.434184	3.743886	0	2.98693655787272	up
Os01g0114800	27	188	0.434735	3.04279	1.11022302462516e-16	2.68791878081344	up
Os01g0118400	114	338	1.229013	3.681539	2.44097497770213e-09	1.51238523641169	up
Os01g0118600	386	819	4.943503	10.012881	6.25768112960667e-06	1.03946646662802	up
Os01g0120500	550	65	12.721379	1.471095	0	-3.09246143233603	down
Os01g0123900	353	1315	9.401192	35.303459	0	1.84991223310637	up
Os01g0124000	11	98	0.252649	2.460075	1.07304165553046e-11	2.94407581419735	up
Os01g0124100	289	2061	7.092968	51.050728	0	2.78474307145655	up
Os01g0124200	15757	49071	340.482971	1067.56897	0	1.59598693676848	up
Os01g0124401	5595	15699	120.435074	340.237	3.29736238313671e-14	1.44541227970235	up
Os01g0124650	636	6490	17.17185	176.509796	0	3.30513671093381	up
Os01g0124700	25	642	0.691651	18.46685	0	4.55577719582502	up
Os01g0128200	114	411	1.67717	6.688595	9.62563362350011e-14	1.79328318190869	up
Os01g0129550	33	106	0.599016	1.944515	5.96997609063621e-05	1.59565064188458	up
Os01g0130000	610	1998	8.240911	27.991765	0	1.66634684281482	up
Os01g0132000	4311	8994	174.876526	367.396545	1.64890171650001e-06	1.01788024605194	up
Os01g0133100	2530	874	21.752277	7.610374	2.22044604925031e-16	-1.57446019090092	down
Os01g0135700	13150	3710	338.46814	96.126465	0	-1.86791145555006	down
Os01g0136100	105	43	2.921997	1.194696	0.00194607701429539	-1.29901317686385	down
Os01g0141700	145	664	1.408961	5.08942	0	2.14034309864354	up
Os01g0142500	871	1976	10.5547	23.324579	4.15869474412744e-08	1.13762967826833	up
Os01g0159200	3516	1463	107.840569	45.153782	2.24448237773345e-11	-1.30685314353651	down
Os01g0160800	11	60	0.200958	1.137717	3.11214543747829e-05	2.25097235778387	up
Os01g0167400	51	222	0.909142	4.02163	1.45827794284514e-12	2.04602072323952	up
Os01g0170000	402	70	7.53752	1.317593	0	-2.53731350097967	down
Os01g0171200	307	140	3.199299	1.356324	1.45482474428471e-05	-1.16642232045499	down
Os01g0173600	127	321	1.958513	5.567462	1.01562861387627e-06	1.2845051109047	up
Os01g0173900	616	1407	2.823633	6.471784	5.75529920388007e-08	1.14681605231259	up
Os01g0175700	235	105	2.408901	1.159234	4.36238637012698e-05	-1.19265702001131	down
Os01g0177400	99	311	0.830998	2.647805	7.14502901288938e-10	1.5934466538224	up
Os01g0180500	0	193	0	26.495596	0	6.91513560613886	up
Os01g0183500	694	0	5.920144	0	0	-8.79551211955502	down
Os01g0183850	63	6	2.84876	0.256783	6.68082622556909e-09	-3.12710841882346	down
Os01g0184050	178	0	5.405861	0	0	-6.84183533054693	down
Os01g0184100	5536	1657	156.969833	47.291786	0	-1.78206987623873	down
Os01g0186000	12	78	0.384061	2.537652	7.79612325807477e-08	2.51026909379618	up
Os01g0186900	803	127	14.629487	2.24704	0	-2.68797344148004	down
Os01g0186950	1305	10	27.805141	0.193972	0	-6.85674825936261	down
Os01g0188200	793	377	3.758358	2.009112	7.02347052849994e-07	-1.1122387553857	down
Os01g0190500	118	245	1.334923	2.959785	0.0014788759308636	1.00165121128427	up
Os01g0192300	90	369	1.424036	5.693301	1.88737914186277e-15	1.97424228145181	up
Os01g0195300	139	21	5.660285	0.828351	4.47419878923938e-14	-2.67884218464643	down
Os01g0197350	2	39	0.099781	2.108854	5.36969198960957e-06	3.46699457446842	up
Os01g0197700	70	192	0.74244	2.050462	6.05526185282201e-06	1.39304324427643	up
Os01g0201800	79	3	0.771582	0.024203	1.60982338570648e-14	-4.16932539171539	down
Os01g0202800	44	8	1.496808	0.438578	0.00046571625343117	-2.28774567141218	down
Os01g0203900	323	741	3.921561	9.06292	3.53503979533265e-07	1.15130551074447	up
Os01g0208700	573	1287	4.876646	11.485882	1.58096939206764e-07	1.1224805681142	up
Os01g0210700	26	94	0.260443	1.181262	2.87244815232457e-05	1.75154626855364	up
Os01g0211600	1071	469	16.236853	7.150301	5.58539536843483e-09	-1.23124892235262	down
Os01g0214800	108	388	1.312084	4.78109	2.43471909300297e-13	1.78745287116701	up
Os01g0215725	108	0	2.262137	0	0	-6.12911821377225	down
Os01g0216500	41	134	0.815939	2.704627	3.59503057556498e-06	1.62894248162685	up
Os01g0223200	352	888	5.67407	14.339205	2.24044272023605e-09	1.28840507281106	up
Os01g0223900	369	1235	3.198644	10.789719	0	1.69579850567665	up
Os01g0224100	2203	715	32.315617	10.022146	0	-1.66402404250308	down
Os01g0224300	214	76	7.054076	2.506632	1.32502570138193e-07	-1.516559091819	down
Os01g0225600	52	13	1.850505	0.447391	0.00130566316575953	-1.91689041953628	down
Os01g0227500	12	155	0.134719	1.891442	0	3.4864013284356	up
Os01g0232200	928	2002	13.454556	29.229223	4.85534764949058e-07	1.06518032509518	up
Os01g0235632	500	128	4.413142	1.133763	0	-1.99502758091939	down
Os01g0238500	989	2774	15.354925	41.864612	1.2090328738168e-13	1.44368711186521	up
Os01g0239100	1788	774	22.07246	9.445739	6.92274237934498e-10	-1.24899619331096	down
Os01g0240600	83	25	0.655214	0.199648	0.000107721616594447	-1.71075680232858	down
Os01g0242400	897	2635	16.55151	48.982285	6.99440505513849e-15	1.51019521772513	up
Os01g0243000	314	139	5.076647	2.252022	4.9080917875477e-06	-1.20900881529408	down
Os01g0243100	2010	821	21.880011	8.575158	1.97546423663653e-11	-1.33282863191802	down
Os01g0243800	161	45	2.295093	0.635603	6.15691608807367e-09	-1.84502546250055	down
Os01g0244000	81	6	1.322669	0.084268	1.62903024403249e-12	-3.48188450961429	down
Os01g0244400	238	69	3.337822	0.966623	6.0812244129238e-11	-1.80521839500506	down
Os01g0246400	116	30	2.797066	0.715512	1.20128774261374e-07	-1.93769009218179	down
Os01g0248300	78	200	2.447526	6.342379	2.44292137803193e-05	1.29857728067774	up
Os01g0258000	0	60	0	1.249186	6.72240041410532e-13	5.25582667479142	up
Os01g0261200	4339	1908	49.747731	22.004792	5.07641373381773e-10	-1.2273979818554	down
Os01g0262401	11	371	0.455256	15.978806	0	4.84735288152613	up
Os01g0268600	67	146	0.498513	1.098089	0.00703115968947787	1.06346762428981	up
Os01g0275950	24	178	0.168819	1.416222	1.11022302462516e-16	2.76982861491002	up
Os01g0276900	68	402	2.204638	13.29513	0	2.49373421406278	up
Os01g0283300	38	5578	0.723107	116.228026	0	7.09698689028324	up
Os01g0288800	25	127	0.522089	2.75727	7.16646075815675e-10	2.23261597772282	up
Os01g0290600	25	135	0.373621	2.079604	6.35197450193914e-11	2.31967458771673	up
Os01g0291500	152	449	2.096472	6.279818	1.82488801847569e-10	1.51023930185631	up
Os01g0296166	119	0	1.622843	0	0	-6.26714187849699	down
Os01g0303100	15	103	0.263902	1.904053	1.76862968714886e-10	2.61601586862147	up
Os01g0303800	2331	1005	55.61312	24.110657	3.25280802293548e-10	-1.25520401067329	down
Os01g0306400	301	106	4.73182	1.677666	2.74526479326909e-09	-1.53419589360956	down
Os01g0313300	2649	1139	66.748444	28.88756	2.26806684544556e-10	-1.25928629194647	down
Os01g0319000	136	470	1.806631	6.298258	1.14130926931466e-13	1.73468946533801	up
Os01g0322700	683	226	16.08378	5.360466	4.49640324973188e-14	-1.63140333931688	down
Os01g0323775	1972	850	27.67659	12.009286	4.4111214680953e-10	-1.2553301866507	down
Os01g0327500	187	91	6.174269	2.996344	0.00148258906408583	-1.06858062296838	down
Os01g0329300	516	1549	4.815508	14.555296	1.23234755733392e-14	1.54023021139867	up
Os01g0341200	684	1491	10.039906	22.032104	4.68450841117907e-07	1.07967855955184	up
Os01g0346400	165	65	2.308633	0.906265	2.48643476494781e-05	-1.36501821264244	down
Os01g0347300	7	79	0.104965	1.373348	1.02166497484291e-10	3.19161682233588	up
Os01g0348900	240	7106	8.006896	238.359085	0	4.83608436872558	up
Os01g0349800	36	101	0.468685	1.351828	0.000928069872950243	1.4069356332322	up
Os01g0350000	30	128	0.394948	1.715883	2.33155473816637e-08	1.9949943611482	up
Os01g0361700	30	368	1.44471	18.21533	0	3.50680283901476	up
Os01g0364100	0	55	0	0.523605	9.61219992490214e-12	5.13372429330688	up
Os01g0369700	193	90	5.072967	2.378815	0.000457551999378247	-1.12943328377943	down
Os01g0369900	81	217	0.816344	2.601641	3.91076905026377e-06	1.36197193308596	up
Os01g0374200	55	7	0.566772	0.064867	1.05985099663197e-06	-2.75820590819032	down
Os01g0378100	78	172	0.604724	1.34109	0.00227859051836976	1.08286305008847	up
Os01g0382400	9	50	0.24573	1.511001	0.000251679545414052	2.2455791634478	up
Os01g0382900	383	105	5.54848	1.379035	5.6621374255883e-15	-1.89364690877868	down
Os01g0383700	1923	604	13.993155	4.550876	0	-1.71086067842718	down
Os01g0384800	5153	2026	144.317688	57.127415	4.32098801184111e-13	-1.38886374949333	down
Os01g0498300	913	305	11.57548	3.895654	6.55031584528842e-15	-1.61946462680728	down
Os01g0507300	292	827	4.487605	6.35324	1.06579189917966e-11	1.45422076073437	up
Os01g0508100	888	393	35.578896	15.836519	1.87760188508079e-08	-1.21545884990289	down
Os01g0509400	110	49	2.886155	1.285157	0.0059059039432523	-1.18311812287404	down
Os01g0532100	56	3	0.664527	0.032081	1.54616575098743e-09	-3.68436693037265	down
Os01g0532300	134	288	2.511472	5.441188	0.000273603764313957	1.0523400798636	up
Os01g0533400	186	3	1.480148	0.016197	0	-5.38848683375267	down
Os01g0533500	1250	314	7.23202	2.025264	0	-2.03030223552286	down
Os01g0533800	267	1019	0.98967	3.803362	0	1.88329496868687	up
Os01g0533900	196	857	1.677487	5.026713	0	2.07688198701684	up
Os01g0534900	18577	7045	147.539453	55.847162	3.04201108747293e-14	-1.44143225148614	down
Os01g0535001	9	51	0.141746	0.83821	0.000167076080808903	2.27326423916348	up
Os01g0537250	0	1873	0	36.223362	0	10.1830515379716	up
Os01g0550800	12	463	0.170206	6.861786	0	5.05522975431564	up
Os01g0552000	117	246	0.627275	1.481351	0.00106037177094809	1.01960632999427	up
Os01g0558100	6	40	0.140822	0.939806	0.000846837371465958	2.41673499588366	up
Os01g0562600	27	82	0.42043	1.326317	0.00152784958848851	1.50665553107931	up
Os01g0563000	43	144	0.884064	2.772144	9.31416753391368e-07	1.6653436353418	up
Os01g0565900	180	49	2.162109	0.585894	5.79653436361127e-10	-1.88571775997474	down
Os01g0566800	57	160	0.924745	2.628364	1.76691709766752e-05	1.42162364996016	up
Os01g0567600	295	9	4.379006	0.120465	0	-4.84730481169837	down
Os01g0570800	874	442	9.321241	4.752197	6.91988320467019e-06	-1.02370976941762	down
Os01g0572200	306	2	4.30877	0.015213	0	-6.45453513777532	down
Os01g0576000	181	14	5.792369	0.423112	0	-3.59043213623509	down
Os01g0580500	11011	3865	212.990173	75.256104	2.22044604925031e-16	-1.55280342127229	down
Os01g0582600	21078	7923	224.652893	85.01725	1.69864122767649e-14	-1.45422776065548	down
Os01g0583300	205	101	2.245996	1.111167	0.00120751804405261	-1.05218665624858	down
Os01g0584900	802	256	16.813957	5.395595	1.4432899320127e-15	-1.68400762211779	down
Os01g0594500	6159	471	152.188705	11.694433	0	-3.7471279219513	down
Os01g0594900	6519	0	147.098007	0	0	-12.0242511136065	down
Os01g0595001	195	17	6.215099	0.51657	0	-3.44345831975203	down
Os01g0595900	188	58	1.588271	0.491308	1.04528455890929e-08	-1.71180310766223	down
Os01g0596300	103	45	1.398773	0.614266	0.00647023199526209	-1.20841077824992	down
Os01g0598400	286	71	3.44256	0.859799	1.25455201782643e-14	-2.02839462657066	down
Os01g0604100	37	123	0.292374	0.985575	6.53779571391233e-06	1.64927525613534	up
Os01g0605300	143	62	1.611277	0.700651	0.000635248576362768	-1.22713437868124	down
Os01g0606000	85	16	1.775029	0.332195	6.25152229982717e-08	-2.33998332928114	down
Os01g0606900	174	34	3.261384	0.641301	1.17239551400417e-13	-2.34434668022408	down
Os01g0607000	72	0	2.302847	0	3.33066907387547e-16	-5.55442521738804	down
Os01g0607200	2901	1428	33.125919	16.426354	3.05915730303141e-07	-1.06449932982143	down
Os01g0607250	100	29	1.445984	0.421876	7.26787385385563e-06	-1.77300978520788	down
Os01g0609200	87	17	0.729313	0.085252	7.45191220952179e-08	-2.29326400595748	down
Os01g0610050	2	183	0.059861	7.409718	0	5.65149826536126	up
Os01g0612600	2193	919	20.938732	8.827758	7.18636261609618e-11	-1.29606422120987	down
Os01g0612900	2203	888	31.634037	12.840907	7.27118365517754e-12	-1.35204020324258	down
Os01g0615050	226	522	8.041609	18.74206	1.28891744521908e-06	1.1594234657327	up
Os01g0623550	452	999	5.521976	12.292704	6.37823388105474e-07	1.09870599187951	up
Os01g0624700	178	59	2.699794	0.849768	1.46264632405746e-07	-1.60961637179681	down
Os01g0625200	4968	2241	82.110594	19.701296	2.09082096080948e-09	-1.19073425163158	down
Os01g0626900	381	1226	3.535097	12.769975	5.55111512312578e-16	1.63928203563115	up
Os01g0629400	1966	914	23.156703	11.297283	2.5419600091503e-08	-1.14639741947106	down
Os01g0636600	291	128	1.564334	0.698644	6.61282547909092e-06	-1.21734891023001	down
Os01g0637500	190	25	2.097777	0.466771	0	-2.8904544135763	down
Os01g0639600	1049	484	18.579556	8.613073	7.38021829205238e-08	-1.15608336428229	down
Os01g0642000	297	144	3.533949	1.643065	0.000112204992038345	-1.07870742266029	down
Os01g0643450	108	9	1.37165	0.103501	1.55431223447522e-15	-3.41074678895055	down
Os01g0644000	450	963	17.994421	38.276344	2.81659983047966e-06	1.05221966542733	up
Os01g0645900	69	153	0.938581	2.102852	0.00390083971847166	1.08882944610983	up
Os01g0648000	1249	357	8.096791	2.327003	0	-1.84487764694493	down
Os01g0649900	100	41	1.601523	0.65539	0.00280988223443102	-1.29585434555	down
Os01g0651500	821	9	17.07151	0.168542	0	-6.31908491396313	down
Os01g0654100	9037	20935	109.609231	252.531097	7.86982123912594e-09	1.16906738703173	up
Os01g0660200	69	20	1.263316	0.356289	0.000415196963248543	-1.74988797710594	down
Os01g0661650	54	11	0.957142	0.185647	0.000112894140685826	-2.18212412410398	down
Os01g0662300	304	139	14.757001	6.788117	1.67687671654981e-05	-1.16255097696384	down
Os01g0662800	125	58	3.838904	1.801669	0.0055623850009634	-1.12899049931844	down
Os01g0665500	1046	396	69.336472	26.378805	3.07898151419295e-12	-1.44040012977599	down
Os01g0665750	371	139	17.300972	6.490689	3.60544660793494e-09	-1.44856348363233	down
Os01g0667600	1615	649	37.822529	15.287002	1.42386102908176e-11	-1.35585630292898	down
Os01g0667900	7051	2167	165.31842	51.145828	0	-1.74417077235802	down
Os01g0670100	15	74	0.119896	0.631033	6.06635381295018e-06	2.14765743563451	up
Os01g0672400	6083	2902	74.02751	35.134916	4.66304711510546e-08	-1.11010021266965	down
Os01g0675800	493	122	8.554977	2.121934	0	-2.04313126906404	down
Os01g0679550	93	23	2.221411	0.544281	1.18322535969106e-06	-1.98471443127419	down
Os01g0680100	0	93	0	1.338083	0	5.87463416332702	up
Os01g0680500	183	57	2.422088	0.702529	1.93028996120503e-08	-1.69764605550558	down
Os01g0683700	285	135	5.245014	2.440398	7.08649323071242e-05	-1.11156955941892	down
Os01g0683800	100	35	2.997593	1.04444	0.000196206585215242	-1.51479459047335	down
Os01g0687800	182	54	2.304274	0.684123	5.40984324004512e-09	-1.76560723007117	down
Os01g0688000	135	23	3.231159	0.554291	1.1864953464169e-12	-2.5149221221808	down
Os01g0691400	331	167	9.12785	4.525425	0.000214239636485147	-1.02272127089843	down
Os01g0692000	435	201	9.501609	4.420551	3.13599945678256e-06	-1.15026934004344	down
Os01g0692100	172	53	4.476646	1.375938	3.18766003593041e-08	-1.71097043312115	down
Os01g0692400	0	45	0	1.185942	2.28021845849469e-09	4.8533207100077	up
Os01g0697700	221	105	10.172651	4.864613	0.00032651107364734	-1.10464726753082	down
Os01g0699100	2840	1280	45.606461	20.694216	2.95516233705939e-09	-1.19152070246827	down
Os01g0702300	249	522	1.967161	4.170111	4.37174641212401e-05	1.02051747595798	up
Os01g0705200	9770	4064	222.220123	93.067657	1.37171385361512e-11	-1.30791191281831	down
Os01g0705700	693	212	8.004288	2.463317	5.55111512312578e-16	-1.74390921309739	down
Os01g0706850	641	302	26.897821	12.755696	1.07733307075364e-06	-1.12440690841726	down
Os01g0707500	38	122	0.41197	1.560836	1.42393667614815e-05	1.60071883532788	up
Os01g0713600	50	13	0.917338	0.148833	0.00278542805590454	-1.86199236288488	down
Os01g0715900	85	34	0.924628	0.362951	0.00601351413995432	-1.32420052318951	down
Os01g0716800	2906	1452	24.975005	11.941521	6.44015642592422e-07	-1.04296382209367	down
Os01g0718000	48	143	1.583492	4.793645	1.33878196340032e-05	1.50199236830077	up
Os01g0718900	356	21	6.302782	0.364939	0	-4.02580781181186	down
Os01g0719300	263	929	2.136214	7.983873	0	1.7717612798999	up
Os01g0719400	425	156	3.323093	1.115453	4.64473015604483e-10	-1.47917966137466	down
Os01g0720700	183	83	12.38145	5.611809	0.000329581460963624	-1.16798383762903	down
Os01g0720801	195	32	2.209706	0.36536	0	-2.59073332431599	down
Os01g0721400	8	67	0.100405	0.844112	6.69228418237466e-08	2.79978008333071	up
Os01g0721500	107	40	0.817433	0.305655	0.000342858744552754	-1.42626943179849	down
Os01g0722300	4	40	0.062207	0.826975	7.36287153636495e-05	2.85966606007959	up
Os01g0723600	2633	1187	37.054455	16.816095	3.27374527486768e-09	-1.19108143896446	down
Os01g0724700	108	34	3.660923	1.145708	1.34709406444111e-05	-1.66413040121897	down
Os01g0727100	1762	803	15.931712	7.297277	1.10132145625386e-08	-1.17492390808852	down
Os01g0729600	161	8	1.816168	0.081327	0	-4.12275529203831	down
Os01g0730500	39	103	0.607448	1.663745	0.00214860678201501	1.32393913225033	up
Os01g0736100	61	10	0.804974	0.122106	2.29889201863731e-06	-2.4724777392313	down
Os01g0739200	8414	4224	133.520325	67.602684	7.41498765277626e-07	-1.03669465759066	down
Os01g0740300	2	43	0.01623	0.505364	6.57474399035074e-07	3.60251863957038	up
Os01g0741200	1296	594	18.621814	8.499181	2.94624747931849e-08	-1.16615618631399	down
Os01g0741250	309	109	27.329691	9.703052	2.21570151115458e-09	-1.53217723371494	down
Os01g0742400	2011	847	12.813171	5.396682	1.15444320769598e-10	-1.28865272032328	down
Os01g0750600	1155	508	10.715184	4.825055	5.36232969139405e-09	-1.22516913369144	down
Os01g0752600	200	87	1.789753	0.775735	6.46417210073968e-05	-1.22846033982479	down
Os01g0753150	255	123	4.046883	1.966905	0.000218488177515908	-1.08467242653905	down
Os01g0757500	4056	1602	114.782081	41.150453	7.30970839413203e-13	-1.38208369321764	down
Os01g0757900	1860	424	24.931124	5.411761	0	-2.17169871396263	down
Os01g0758000	238	30	10.968587	0.891483	0	-2.96464612572788	down
Os01g0760900	1586	473	29.695861	8.870957	0	-1.78478887260314	down
Os01g0766200	1286	602	21.30604	9.801553	8.37960267840998e-08	-1.13574599507349	down
Os01g0766966	286	131	6.714432	3.096761	2.5612393708907e-05	-1.15946794812464	down
Os01g0767600	4236	2034	63.507889	30.696308	7.01728813945479e-08	-1.10056759726532	down
Os01g0768100	200	63	5.727478	1.80461	8.58246207435798e-09	-1.68415709172077	down
Os01g0769000	7340	3732	64.965817	33.062957	1.37661147991963e-06	-1.01831043923449	down
Os01g0769100	54	1	3.911166	0.047413	6.44699849061681e-11	-4.45346271933374	down
Os01g0770000	337	138	3.869856	1.587533	2.14504122797443e-07	-1.32080106042844	down
Os01g0772900	157	0	2.864736	0	0	-6.66240394159671	down
Os01g0773000	147	44	1.699495	0.510887	1.16123261340029e-07	-1.7463910172333	down
Os01g0773800	790	98	15.444379	1.924596	0	-3.03310437155153	down
Os01g0774400	42	0	2.072163	0	4.1225101110598e-09	-4.79858060721526	down
Os01g0776700	3998	1683	94.188221	36.851091	3.99419386454269e-11	-1.29022138086775	down
Os01g0783200	25511	6445	255.996948	61.049359	0	-2.02738973657169	down
Os01g0787000	1294	616	17.81064	8.527122	1.83694673139279e-07	-1.11160285786742	down
Os01g0793900	981	261	29.632648	7.918175	0	-1.94641262702664	down
Os01g0794100	1384	649	43.441319	20.504745	7.66805204888144e-08	-1.13339923722835	down
Os01g0794500	3173	1402	97.987793	43.565899	8.62186211314508e-10	-1.22020930788493	down
Os01g0794600	192	97	2.623667	1.327253	0.0030055210042228	-1.01577316029582	down
Os01g0798800	307	123	3.301776	1.3285	2.10057455096724e-07	-1.35092210264321	down
Os01g0800900	53	13	1.272365	0.317988	0.000891570714233292	-1.94357543814005	down
Os01g0802200	426	136	12.881687	4.142735	1.12321263401327e-12	-1.67832821809459	down
Os01g0802600	68	19	1.201736	0.330325	0.000300731539778831	-1.79764331167996	down
Os01g0812200	6238	2593	81.232567	33.995529	1.39633860030131e-11	-1.30872137771425	down
Os01g0813300	269	18	5.975179	0.406635	0	-3.82892480071948	down
Os01g0813350	122	11	3.978585	0.362861	2.22044604925031e-16	-3.33514025046935	down
Os01g0813800	77	28	0.925972	0.368902	0.00325172897843984	-1.45048130057669	down
Os01g0817000	1356	647	24.033594	11.528765	1.84575459916125e-07	-1.10838784189845	down
Os01g0817633	318	17	6.737782	0.343598	0	-4.14456013959199	down
Os01g0819700	2278	649	33.087458	9.511471	0	-1.85168322897605	down
Os01g0821300	623	245	17.813744	7.045647	4.81217843351089e-10	-1.38340148804092	down
Os01g0825800	264	682	2.702748	7.024346	2.90178181483469e-09	1.32131671243291	up
Os01g0826400	2291	978	25.469831	10.946929	1.90864213323039e-10	-1.26947469818308	down
Os01g0830700	488	1072	5.666742	12.550229	6.88255359260204e-07	1.09010497246903	up
Os01g0832900	3042	1359	25.832348	11.618498	1.67878833057244e-09	-1.20430102667321	down
Os01g0833500	1634	527	17.099551	5.371008	0	-1.67230186210757	down
Os01g0833600	96	39	1.795086	0.739698	0.00323564058527115	-1.3072396602483	down
Os01g0838350	131	444	7.752728	26.524506	5.42565992134314e-13	1.70629059373881	up
Os01g0840100	30750	10635	311.764832	108.559242	0	-1.57441602702787	down
Os01g0844300	76	222	1.255824	3.94992	2.7425166326811e-07	1.48472095724664	up
Os01g0846700	329	66	3.966436	0.793867	0	-2.33236814337278	down
Os01g0846800	2101	643	31.111149	9.481378	0	-1.74844148004079	down
Os01g0848200	1889	919	12.844993	6.283421	2.6306441491819e-07	-1.08094671373615	down
Os01g0848900	87	500	1.172124	6.513281	0	2.45896336982305	up
Os01g0850100	4235	2041	53.624878	26.016926	8.52869790346489e-08	-1.09527451976822	down
Os01g0854000	3023	10614	33.032249	116.778793	0	1.76859291765606	up
Os01g0855600	7887	3619	96.503479	44.58559	5.30030785927949e-09	-1.16632410709126	down
Os01g0855700	566	105	6.084705	1.136839	0	-2.45520458574306	down
Os01g0855900	4	112	0.111691	4.046776	0	4.30869812406506	up
Os01g0857250	42	8	1.173775	0.22381	0.00112237195394593	-2.22298972674533	down
Os01g0857925	152	1	15.050361	0.001706	0	-5.92005722034691	down
Os01g0857950	7	46	0.036059	0.240022	0.000176907322475217	2.43195400138707	up
Os01g0858200	314	138	4.59259	2.018209	3.88384872862524e-06	-1.21930554731712	down
Os01g0858350	6755	14049	88.127953	184.524826	2.33324884468811e-06	1.01347612057782	up
Os01g0860400	217	497	3.686744	8.491652	2.25511864004879e-06	1.14705917017276	up
Os01g0860500	0	43	0	0.829037	6.97890800704926e-09	4.79005185463097	up
Os01g0863300	5742	2237	115.047424	45.115177	2.18269846641306e-13	-1.40213668741702	down
Os01g0864500	721	242	17.090309	5.772419	5.88418203051333e-14	-1.61133477692063	down
Os01g0865400	34	261	0.501426	3.886068	0	2.84159456261548	up
Os01g0865700	425	195	6.500571	2.996672	2.75425248619232e-06	-1.16020662480771	down
Os01g0865800	158	329	2.748163	5.776621	0.000357668446539283	1.00819861708867	up
Os01g0866400	204	81	3.311098	1.297806	4.9487639894874e-06	-1.35795988362009	down
Os01g0867400	251	105	8.703321	3.672651	4.10035720965762e-06	-1.28707495138948	down
Os01g0867450	47	0	1.685259	0	2.25668261855105e-10	-4.9553266660346	down
Os01g0867600	1322	442	12.544912	4.227585	4.44089209850063e-16	-1.61985240380504	down
Os01g0870100	194	407	1.363649	2.953424	0.00011419804405477	1.02028736348306	up
Os01g0872400	184	45	1.862482	0.457474	1.98550065277914e-11	-2.03593296793235	down
Os01g0877400	6199	2454	80.773201	32.185135	6.02073946254222e-13	-1.37911177751968	down
Os01g0880800	1344	74	22.825008	1.256634	0	-4.1962383314024	down
Os01g0884350	132	18	5.284736	0.705188	1.99840144432528e-14	-2.81049376268534	down
Os01g0884800	40	0	0.455633	0	1.33877934294091e-08	-4.73078091105076	down
Os01g0885500	147	70	2.471383	1.175802	0.00357004479369138	-1.09560916431176	down
Os01g0886200	30	108	0.478767	1.755043	6.3119021881386e-06	1.75320188973082	up
Os01g0889900	441	1050	3.604592	8.650562	1.81675688937233e-08	1.20584572987497	up
Os01g0892500	1247	481	19.932049	7.740462	3.69737573890916e-12	-1.41412905524062	down
Os01g0895300	154	54	2.65529	0.932669	2.95372461966981e-06	-1.52683429538344	down
Os01g0897500	170	808	3.060397	8.602525	0	2.19567805645176	up
Os01g0897700	4752	7	103.165123	0.132064	0	-9.15115228450945	down
Os01g0898500	39	140	0.568818	2.044745	2.77861791908585e-07	1.76083239634758	up
Os01g0901600	40	154	0.371398	1.559927	1.5198736491584e-08	1.86170832483302	up
Os01g0904500	835	341	6.80415	2.79678	5.20286258520741e-10	-1.33069535695895	down
Os01g0905200	695	124	8.653437	1.542038	0	-2.51407337859351	down
Os01g0905300	208	24	2.221189	0.257739	0	-3.07527385154475	down
Os01g0907200	7123	3520	162.984375	81.07589	3.12837363902752e-07	-1.05936076851685	down
Os01g0909000	45	112	0.645138	1.629998	0.00320636780857886	1.24399676375063	up
Os01g0918400	83	13	1.736955	0.237961	6.82219836178888e-09	-2.57565652769443	down
Os01g0922350	53	269	0.849411	4.342356	2.22044604925031e-16	2.26737539718504	up
Os01g0923400	89	329	0.939525	3.504837	7.68718422250458e-13	1.82531459120036	up
Os01g0924933	156	76	1.667544	0.787585	0.00405835738197635	-1.06438422267118	down
Os01g0925100	222	108	2.76541	1.354026	0.000579519531076267	-1.07107914675465	down
Os01g0925700	416	907	5.237706	12.820287	1.51535397052704e-06	1.07886809032033	up
Os01g0926450	10	171	0.169081	3.132214	0	3.85685532832238	up
Os01g0927000	161	349	1.557508	3.399299	8.26574291343807e-05	1.06606239185656	up
Os01g0929100	241	71	9.052529	4.388828	8.6638141105766e-11	-1.78287830126245	down
Os01g0929600	104	0	4.049814	0	0	-6.07546299214729	down
Os01g0930500	390	149	7.083544	2.727765	4.98321983677386e-09	-1.42120643542514	down
Os01g0932500	75	6	0.704561	0.056717	2.53084220247501e-11	-3.37303976168726	down
Os01g0933950	170	3	7.715715	0.100541	0	-5.25985174343837	down
Os01g0934100	14188	5793	236.80719	97.347244	4.34929869896905e-12	-1.33484124238543	down
Os01g0934400	432	221	10.271709	5.352879	0.000107117427348147	-1.00450977228611	down
Os01g0938400	248	100	7.788422	3.150655	1.49081935030271e-06	-1.33913456314052	down
Os01g0940000	364	105	3.572289	1.028741	1.07025499573865e-13	-1.82054747053289	down
Os01g0940700	21	66	0.361437	1.171026	0.00571183464621228	1.5403833979557	up
Os01g0940800	16	89	0.281853	1.637614	7.08215952549551e-08	2.32417927623977	up
Os01g0946500	288	861	5.4258	16.387727	4.82835993409481e-13	1.53202851109516	up
Os01g0946700	7	39	0.122471	0.762423	0.00365520113389284	2.2025376090215	up
Os01g0948200	299	723	3.584362	8.736043	4.08624688530423e-08	1.22673587632469	up
Os01g0950300	0	43	0	1.130149	6.97890800704926e-09	4.79005185463097	up
Os01g0952900	1527	616	34.392483	13.951149	2.1268986571954e-11	-1.35019929319153	down
Os01g0955100	2229	815	75.539124	27.805105	1.65423230669148e-14	-1.4924807796459	down
Os01g0956200	13	97	0.147747	1.186786	1.74485870196861e-10	2.71643081592843	up
Os01g0956300	9	97	0.101765	1.226827	1.0786926907258e-12	3.17962879510033	up
Os01g0958200	169	38	2.388424	0.531393	9.1585627970403e-12	-2.14909122956158	down
Os01g0960500	983	2927	10.902604	32.69405	2.22044604925031e-15	1.52986344589318	up
Os01g0963000	1364	3969	25.376209	74.283094	5.55111512312578e-15	1.49706823467386	up
Os01g0967200	68	154	1.365736	3.114289	0.00246993938699924	1.11872147728651	up
Os01g0968800	667	74	18.244547	2.01827	0	-3.18716641528543	down
Os01g0971000	221	708	9.501529	30.62719	6.06181771445335e-14	1.63000722164781	up
Os01g0972000	422	208	7.5453	3.737751	3.44294315121063e-05	-1.05765472657827	down
Os01g0972200	290	120	4.98716	2.076783	9.65284474685468e-07	-1.3043225898173	down
Os01g0974600	3	61	0.169627	3.464074	4.98502350509966e-10	3.73484364496953	up
Os01g0975000	3654	816	58.183582	13.078156	0	-2.20340029246674	down
Os01g0977100	14	537	0.331326	13.25948	0	5.07003840523562	up
Os02g0101900	37394	78007	590.31559	1239.60801	6.25071101056918e-06	1.0179712771457	up
Os02g0102850	171	359	1.653952	3.806161	0.000191475547983599	1.02051136499108	up
Os02g0103600	346	72	5.375337	1.125476	0	-2.28205616087565	down
Os02g0106100	5802	12581	54.364365	118.693779	2.49893672310542e-07	1.07362516844895	up
Os02g0106201	152	325	1.999506	4.320031	0.000175678944805191	1.04593200896247	up
Os02g0114100	181	591	3.285614	10.821527	1.31006316905768e-13	1.65588082799761	up
Os02g0114150	52	150	0.569086	1.650416	1.72427664841823e-05	1.45822076068212	up
Os02g0115700	2284	4730	28.027424	58.388021	2.15865661057357e-06	1.00698589615851	up
Os02g0117200	1857	632	48.043074	16.45714	3.33066907387547e-16	-1.59531162535107	down
Os02g0117700	379	186	5.579762	2.467978	4.87314760162505e-05	-1.06318316005843	down
Os02g0120600	111	263	3.109638	7.436694	2.93642550943662e-05	1.19032300433417	up
Os02g0124400	80	19	1.696479	0.388814	4.81148890651983e-06	-2.02723068094593	down
Os02g0125566	182	92	3.427127	1.742127	0.00396160098363618	-1.01431554513607	down
Os02g0125600	373	162	12.218854	5.348543	8.4073376593885e-07	-1.23772934287086	down
Os02g0126400	5228	2542	58.959672	28.845272	1.30891614436024e-07	-1.08260707627832	down
Os02g0129000	6	2686	0.044124	21.992995	0	8.4298983730735	up
Os02g0130100	384	868	6.277536	14.807448	3.71212591554482e-07	1.1306021988326	up
Os02g0136900	174	50	1.496856	0.359886	4.20762680253262e-09	-1.8090102485563	down
Os02g0138900	200	66	2.194843	0.727327	3.31252630880741e-08	-1.61868042532233	down
Os02g0139100	3435	1081	72.296669	22.895317	0	-1.7092453646757	down
Os02g0139500	322	156	2.714348	1.418176	7.22394787586733e-05	-1.08047005447525	down
Os02g0141500	840	404	15.913389	7.697329	9.5095244689869e-07	-1.09576811192212	down
Os02g0144300	117	21	0.84623	0.151517	7.37639949122126e-11	-2.43328372289866	down
Os02g0146500	3240	1158	29.484491	10.575725	1.33226762955019e-15	-1.52584279316824	down
Os02g0153400	14	112	0.087292	0.739595	2.26019203353189e-12	2.82491255798676	up
Os02g0158500	362	143	6.322716	2.506637	3.31979712608899e-08	-1.37281729048896	down
Os02g0160250	8	126	0.083603	1.452458	0	3.69500611335556	up
Os02g0160800	383	178	5.5541	2.595217	7.58103507558783e-06	-1.14113591157003	down
Os02g0161601	45	190	1.305737	5.648132	5.29865040732602e-11	1.99806671962426	up
Os02g0162700	123	3	4.24556	0.087268	0	-4.79799650191295	down
Os02g0162733	2409	5	10.511742	0.112759	0	-8.55274863355378	down
Os02g0162766	624	3282	1.34252	7.410625	0	2.34925633559524	up
Os02g0165100	2004	674	26.517482	8.977242	1.11022302462516e-16	-1.61253596305954	down
Os02g0167366	1	48	0.00947	0.771031	5.80208781020275e-09	4.23065454703757	up
Os02g0168400	1082	520	8.0486	3.890714	4.41651299531998e-07	-1.0975307414467	down
Os02g0180700	22361	7794	379.053383	133.472739	0	-1.5631463509676	down
Os02g0180800	262	83	4.372613	1.326446	3.30479199561751e-10	-1.68201271095872	down
Os02g0181300	27761	12457	399.283081	180.387955	2.29536922802254e-09	-1.19879241645294	down
Os02g0181900	1732	564	12.005476	3.937329	0	-1.65865121975939	down
Os02g0182850	8	109	0.312019	4.436025	1.99840144432528e-15	3.48875094145209	up
Os02g0185400	24	75	0.33206	1.046328	0.00217783188606813	1.54059287684315	up
Os02g0186900	368	767	4.916058	10.333302	1.52558142344494e-05	1.01363186585654	up
Os02g0187000	204	43	4.486434	0.943126	3.44169137633799e-14	-2.2468715454483	down
Os02g0188500	382	172	7.276614	3.344598	2.58099453376293e-06	-1.18639645492724	down
Os02g0190300	15	72	0.075952	0.376391	1.24151699126829e-05	2.10898346354673	up
Os02g0193200	181	46	4.492204	1.137181	7.7755468730345e-11	-1.98179513123112	down
Os02g0193300	327	93	9.952423	2.84092	2.8332891588434e-13	-1.83887234743641	down
Os02g0194400	135	57	0.741164	0.317812	0.000556019344304937	-1.26310594310274	down
Os02g0194600	361	180	2.614671	1.336855	0.000100948299148307	-1.0401724540152	down
Os02g0197600	7059	1579	138.197163	31.108994	0	-2.20209490740484	down
Os02g0199666	70	22	1.680606	0.526933	0.00103277788946377	-1.64250459282233	down
Os02g0205500	20071	8714	238.22171	104.130394	2.53871368371961e-10	-1.24634598868699	down
Os02g0206700	47	240	0.608319	3.173602	1.88737914186277e-15	2.27189961596399	up
Os02g0209100	723	3373	5.230736	23.094962	0	2.17673910511073	up
Os02g0209300	956	315	38.639473	12.79622	2.1094237467878e-15	-1.63944761447614	down
Os02g0214900	510	205	6.398238	2.458784	4.98459595821288e-09	-1.35078588385633	down
Os02g0215500	0	163	0	0.996263	0	6.6736051600174	up
Os02g0215700	20	87	0.139171	0.618007	4.02794083820268e-06	1.99599736362799	up
Os02g0216200	0	65	0	0.940676	4.94049245958195e-14	5.36839647577147	up
Os02g0218700	33	617	0.434239	8.252115	0	4.11884063792277	up
Os02g0227000	205	50	2.008982	0.475171	2.71582756283806e-12	-2.04360032092829	down
Os02g0227100	57	215	1.604132	6.118831	2.01895833384924e-10	1.84420129423974	up
Os02g0228300	182	530	1.116854	3.280127	7.76851916128862e-11	1.49128602360262	up
Os02g0228400	41	147	0.415668	1.515321	1.52832759003907e-07	1.76100775844891	up
Os02g0230300	1723	3	104.576691	0.144369	0	-8.58925405759846	down
Os02g0235101	56	18	0.8743	0.283374	0.00889718267258932	-1.59622125563659	down
Os02g0245800	1337	408	13.057029	4.047321	0	-1.75115081697946	down
Os02g0247500	0	44	0	0.867458	3.98492383535398e-09	4.82203308355019	up
Os02g0247600	69	21	1.245686	0.379268	0.000778739026395581	-1.68463352396821	down
Os02g0248200	103	13	1.888081	0.234637	2.67119659724813e-12	-2.88192267455579	down
Os02g0255700	680	295	3.011247	1.318191	2.4885925542506e-08	-1.24306749616685	down
Os02g0258800	293	28	10.261549	0.984738	0	-3.35710329821993	down
Os02g0258900	204	511	2.163115	5.172321	6.08313946992567e-08	1.27547635366551	up
Os02g0259850	305	19	1.572536	0.097047	0	-3.93739637880683	down
Os02g0259900	887	417	4.660683	3.565967	2.95876913858351e-07	-1.12865741075093	down
Os02g0271900	1487	640	16.021451	7.449861	8.10765232728272e-10	-1.25694332684276	down
Os02g0272800	88	1706	1.585763	5.409178	0	4.21010041000922	up
Os02g0272900	2188	427	4.657864	3.755276	0	-2.39569355296065	down
Os02g0275200	14	62	0.17831	0.72252	0.000198182111396661	1.98817346617494	up
Os02g0276200	118	24	2.590202	0.499142	7.32666372016411e-10	-2.26567326373717	down
Os02g0281200	141	32	0.863191	0.310751	3.14169468218495e-10	-2.12734781268864	down
Os02g0288100	234	67	2.974362	0.847558	5.16194864630393e-11	-1.82237863234129	down
Os02g0306401	286	131	4.400072	2.028458	2.5612393708907e-05	-1.15946794812464	down
Os02g0308800	373	48	7.887241	1.007929	0	-2.95923616578983	down
Os02g0313700	3237	1322	28.940104	11.876227	7.96129828728454e-12	-1.33366896442491	down
Os02g0325600	706	314	10.25572	4.581244	6.23947217226473e-08	-1.2075039610338	down
Os02g0328300	939	441	11.754112	5.564264	2.35226901845742e-07	-1.1302789092919	down
Os02g0329933	71	13	3.054213	0.526568	7.87123126233524e-07	-2.3548708389533	down
Os02g0437200	3317	1617	71.569907	34.956261	1.72112729401874e-07	-1.07859697737852	down
Os02g0437901	384	153	2.438314	1.300161	2.8656872430588e-08	-1.36111329425528	down
Os02g0445100	223	545	6.588489	16.238081	1.12252700801285e-07	1.24058793565614	up
Os02g0450000	370	0	2.2683	0	0	-7.89094211281136	down
Os02g0453000	11	58	0.046596	0.267502	6.79635291869207e-05	2.20336418235108	up
Os02g0457500	39	5	0.36788	0.03385	0.000178098205108057	-2.65977054450167	down
Os02g0457600	84	25	1.131615	0.321366	7.91340762361648e-05	-1.72771683162625	down
Os02g0459600	242	108	2.580639	1.157006	3.47469817831847e-05	-1.19469142387304	down
Os02g0461300	96	6	2.087465	0.120121	1.99840144432528e-15	-3.72271679275504	down
Os02g0462000	377	1164	3.317035	7.315664	1.06581410364015e-14	1.5796788916792	up
Os02g0464900	41	4	0.606635	0.058638	1.75058132202421e-05	-2.965753167109	down
Os02g0467600	5887	1409	70.565178	16.994188	0	-2.10438938123854	down
Os02g0475300	5641	2305	65.977496	26.374647	4.92450524802734e-12	-1.33337049784847	down
Os02g0478050	2	94	0.008869	0.560306	0	4.70226938448472	up
Os02g0482400	3	58	0.043216	0.832149	2.15517037549517e-09	3.66400784982483	up
Os02g0483500	480	224	6.291184	2.957668	2.73313746190773e-06	-1.1366794876973	down
Os02g0484200	159	66	2.022995	0.842273	0.000113746788076741	-1.29059345305775	down
Os02g0488600	4343	2228	64.572701	33.339035	2.06703134897346e-06	-1.00521379180073	down
Os02g0491400	6013	2925	58.793289	28.789726	1.33399326585071e-07	-1.08202368270573	down
Os02g0492000	198	100	3.027977	1.475409	0.00256410723178968	-1.01657824261214	down
Os02g0492900	78	0	1.255773	0	0	-5.66753902917132	down
Os02g0493050	213	37	1.791843	0.416633	0	-2.51707142551279	down
Os02g0493087	184	83	2.76822	1.254928	0.000279575184662928	-1.17577945237175	down
Os02g0493100	987	372	14.270913	4.73044	3.31290550548147e-12	-1.44658851413584	down
Os02g0493300	124	27	2.219541	0.320324	1.21196930269463e-09	-2.17651497592697	down
Os02g0494000	122	46	1.772949	0.642169	0.000130482049615743	-1.41865658210493	down
Os02g0501350	60	13	2.442345	0.434865	5.9543774226456e-05	-2.11770879405405	down
Os02g0504800	661	205	12.186154	3.804995	1.88737914186277e-15	-1.72393006059868	down
Os02g0515100	258	0	1.539565	0	0	-7.37342403119657	down
Os02g0517564	15	58	0.351168	1.387454	0.00171994087834415	1.80464770659471	up
Os02g0517750	6	49	0.174846	1.552447	1.46113387246016e-05	2.69921158914858	up
Os02g0518800	912	236	6.901845	1.656453	0	-1.98569203947325	down
Os02g0519950	801	327	6.622937	2.723126	6.35145158689454e-10	-1.33102641064617	down
Os02g0520100	1319	586	20.754457	8.524297	5.93027282835834e-09	-1.21101362758453	down
Os02g0527300	7818	1833	86.021232	19.864825	0	-2.13440796894631	down
Os02g0527650	21	265	0.413542	5.302222	0	3.51976545942418	up
Os02g0527700	327	59	6.388833	1.159144	0	-2.48128755201332	down
Os02g0528000	47	135	0.782597	2.274895	4.99947649931221e-05	1.44929414973868	up
Os02g0530500	180	420	5.708773	13.431991	2.78876526005334e-06	1.17263350837639	up
Os02g0533700	59	19	1.265491	0.403365	0.00600085078541401	-1.59776722354351	down
Os02g0535300	134	25	3.706685	0.673994	1.00075503439712e-11	-2.39160641090861	down
Os02g0538700	76	11494	1.595559	251.954164	0	7.16865946220177	up
Os02g0539200	189	73	2.627142	1.010289	4.61031116127941e-06	-1.39559131470166	down
Os02g0540400	106	228	2.608387	5.667986	0.000882075153083917	1.05119235463215	up
Os02g0540700	1702	405	25.655558	6.131886	0	-2.10962569719084	down
Os02g0543200	110	382	1.40118	4.927065	1.23534515950041e-12	1.73896524588018	up
Os02g0548700	8878	2080	145.218124	34.246891	0	-2.13558245614325	down
Os02g0553802	69	416	0.550235	3.362034	0	2.5223372086644	up
Os02g0555300	99	465	2.261391	11.359078	0	2.17129609894982	up
Os02g0555900	726	234	8.882834	2.893441	6.32827124036339e-15	-1.66945561450125	down
Os02g0566450	55	14	0.894134	0.217138	0.000894857024114515	-1.90001050324964	down
Os02g0567200	1765	888	18.772488	9.505562	1.42783107837108e-06	-1.03249308709995	down
Os02g0567850	354	43	2.135072	0.257611	0	-3.03738903571987	down
Os02g0568100	75	229	0.950597	2.926764	5.3746824990597e-08	1.54791149029134	up
Os02g0568200	460	1060	3.92429	9.151995	8.16738402464878e-08	1.15885538111989	up
Os02g0569400	76	22	1.241197	0.355314	0.000151734751495103	-1.75865558944514	down
Os02g0575000	1625	799	59.281551	29.323362	5.47330569755644e-07	-1.06544767098416	down
Os02g0579600	43	125	0.328344	1.134203	7.90906763388222e-05	1.46362931453579	up
Os02g0581200	145	53	4.884737	1.788327	1.40512186106445e-05	-1.46703561753747	down
Os02g0582800	51	125	1.244138	3.079404	0.00201259293832179	1.22543987341406	up
Os02g0584800	575	244	10.448828	2.335037	2.34541478461026e-08	-1.27389504253125	down
Os02g0584900	187	85	3.533001	1.606516	0.000302109431182584	-1.16521226905588	down
Os02g0586900	97	356	3.179084	11.752429	3.31290550548147e-13	1.81644915791742	up
Os02g0589400	497	1047	6.422362	13.624442	4.43797793592271e-06	1.02983208284622	up
Os02g0590400	140	336	2.065172	5.157552	4.07534826685207e-06	1.21110481779976	up
Os02g0590700	328	889	2.084957	5.539005	6.47625286731568e-11	1.39143818659905	up
Os02g0592833	180	436	4.393697	10.716522	5.8341632203085e-07	1.2263698119757	up
Os02g0594800	1331	509	16.498934	6.354815	1.70119474063313e-12	-1.42670043492112	down
Os02g0597200	48	8	1.446531	0.222413	7.91876325598739e-05	-2.40914031541313	down
Os02g0597300	1183	377	7.829348	2.437289	0	-1.68835873168213	down
Os02g0597950	0	588	0	14.985649	0	8.51429819445527	up
Os02g0599150	303	50	3.418423	0.536236	0	-2.60375375717106	down
Os02g0599151	140	39	1.807472	0.157133	4.14073308974139e-08	-1.84426685019554	down
Os02g0599500	76	4	3.58266	0.138831	5.02153874037958e-13	-3.83148524308712	down
Os02g0601000	157	58	5.849479	2.184848	8.42667768474747e-06	-1.45418544223808	down
Os02g0602100	5016	2529	22.766733	11.114743	8.60825159709755e-07	-1.03029582721152	down
Os02g0603100	0	82	0	0.764664	0	5.69632205989069	up
Os02g0603600	313	93	4.385251	1.361301	2.97339930455109e-12	-1.77605177684961	down
Os02g0611250	24	161	0.311203	2.141802	9.88098491916389e-15	2.62637904389377	up
Os02g0614732	490	216	5.159531	2.287079	2.78651887342107e-07	-1.21841668556458	down
Os02g0617100	155	397	1.132352	2.845724	1.38135545113549e-07	1.30542670763249	up
Os02g0622500	3519	836	55.27735	12.184272	0	-2.11424715489378	down
Os02g0626532	18910	7339	170.835876	66.747757	1.53876911213047e-13	-1.40809136933903	down
Os02g0627100	15728	6784	149.646439	64.988693	1.52103551975813e-10	-1.25572279301364	down
Os02g0629000	3633	1476	85.879097	35.124592	4.96525043303109e-12	-1.34130980022454	down
Os02g0631500	12	52	0.256534	1.112983	0.00157375666237058	1.9398437933552	up
Os02g0631700	119	302	6.110728	15.638423	1.39429689272053e-06	1.28962046159402	up
Os02g0633900	27	79	0.648021	1.902481	0.00345427369970142	1.45394047403202	up
Os02g0636400	24	296	0.570099	7.121873	0	3.49837588767163	up
Os02g0638650	873	220	9.821514	2.483964	0	-2.02332176281123	down
Os02g0642300	122	2	5.036538	0.082774	0	-5.13891674038139	down
Os02g0644100	11548	5199	125.400771	56.897571	1.87220872138738e-09	-1.19388004565052	down
Os02g0646200	287	117	5.466614	2.239231	6.44204475985788e-07	-1.3254368494614	down
Os02g0646500	664	1385	8.20246	17.225028	3.90030800423435e-06	1.0161174236246	up
Os02g0647300	608	192	10.340973	3.277831	1.24344978758018e-14	-1.69740363664089	down
Os02g0650900	91	36	1.462256	0.57298	0.00313948750029647	-1.34205463358796	down
Os02g0653200	315	38	10.376169	1.2455	0	-3.04126979571488	down
Os02g0654600	7020	2818	67.062405	27.232316	1.42663658664333e-12	-1.35909072161076	down
Os02g0658800	3263	7814	54.176956	130.640045	8.28295321220196e-10	1.21667306237653	up
Os02g0659500	267	133	4.130237	2.064015	0.000412820025892269	-1.0392556884971	down
Os02g0661100	6107	1169	79.064646	15.262462	0	-2.42636491649786	down
Os02g0661300	59	17	1.428881	0.406166	0.00173715341950209	-1.74501464970127	down
Os02g0663900	52	6	0.503964	0.046899	1.20124278490952e-06	-2.85764857621583	down
Os02g0665350	0	43	0	0.39937	6.97890800704926e-09	4.79005185463097	up
Os02g0668000	1162	253	8.114746	1.774181	0	-2.23497192134721	down
Os02g0670100	88	19	1.064454	0.23157	2.91809025720902e-07	-2.16221490391221	down
Os02g0671100	826	334	15.391651	6.269202	3.37731731470114e-10	-1.34487169046382	down
Os02g0676800	2778	685	37.588306	9.32819	0	-2.06008617809592	down
Os02g0678800	560	257	14.38069	6.627377	6.82406460117413e-07	-1.1614568140331	down
Os02g0681100	39	8	0.419526	0.076946	0.00414852870126925	-2.12005664866514	down
Os02g0684400	1454	725	43.550278	21.835794	1.25932060901501e-06	-1.04511645351546	down
Os02g0685750	50	11	0.395431	0.080783	0.000573534278594412	-2.07434066305655	down
Os02g0686700	1205	579	35.804531	17.305811	3.34969588289269e-07	-1.0980534455786	down
Os02g0689500	2928	1458	43.268997	21.688263	5.41166355616518e-07	-1.0478961564138	down
Os02g0693400	2074	902	17.81396	7.768909	6.54725496040953e-10	-1.24252315040614	down
Os02g0694100	474	184	5.549466	2.154675	1.94685834120634e-09	-1.40014459349686	down
Os02g0697400	21	77	0.2052	0.765288	0.000198598359463342	1.75785204923217	up
Os02g0697500	33	853	0.645002	16.777787	0	4.58507505241095	up
Os02g0699850	5	98	0.097753	2.024992	1.11022302462516e-15	3.88057772303812	up
Os02g0700300	2306	997	35.078934	15.263535	3.88008847274079e-10	-1.25116956301415	down
Os02g0700350	42	3	1.441631	0.097427	2.27857719869995e-06	-3.28234777773003	down
Os02g0700700	1970	673	21.053842	7.210782	3.33066907387547e-16	-1.5900054887913	down
Os02g0700901	127	48	2.326891	0.883409	9.64326453966047e-05	-1.41652094969644	down
Os02g0702100	3799	1072	140.867935	40.016186	0	-1.86653558667896	down
Os02g0703600	7354	2480	75.156944	25.594506	0	-1.61035330550451	down
Os02g0705400	2926	1457	71.326494	35.879942	5.41316520497048e-07	-1.04789964754139	down
Os02g0710950	174	3	1.418687	0.019308	0	-5.29310166329214	down
Os02g0713250	207	35	10.344493	1.758526	0	-2.55288543385702	down
Os02g0713700	104	30	1.385718	0.402811	4.12857013276646e-06	-1.782363615199	down
Os02g0713801	45	11	1.147871	0.275897	0.00423590773461346	-1.92719567822079	down
Os02g0716100	2	39	0.011131	0.288932	5.36969198960957e-06	3.46699457446842	up
Os02g0719266	42	6	1.732911	0.239995	0.000137925009958795	-2.55952995019298	down
Os02g0720600	549	1232	7.233181	16.356174	1.83368574213638e-07	1.12110853400496	up
Os02g0722350	367	170	3.717487	1.725234	8.56555666317593e-06	-1.14556069084128	down
Os02g0722400	135	57	1.21114	0.504766	0.000556019344304937	-1.26310594310274	down
Os02g0730400	3711	1788	45.138223	22.983565	8.84883581964147e-08	-1.09556411785596	down
Os02g0730900	96	0	1.439861	0	0	-5.96176744977731	down
Os02g0731300	2580	191	28.442684	2.472252	0	-3.78726763017912	down
Os02g0731500	89	228	2.429015	6.704324	8.99983804047988e-06	1.29937455886943	up
Os02g0732800	439	38	8.161939	0.673489	0	-3.51812241380347	down
Os02g0733900	1157	415	43.96883	15.879683	8.31557045444242e-14	-1.51835629129108	down
Os02g0736700	8	54	0.438188	3.265972	1.68686078002578e-05	2.49671798546002	up
Os02g0736800	52	156	0.797403	2.268598	4.8245778457856e-06	1.51421400302884	up
Os02g0737401	69	20	2.226379	0.655014	0.000415196963248543	-1.74988797710594	down
Os02g0739100	6612	1935	42.740219	12.589046	0	-1.81468785045439	down
Os02g0740600	205	84	8.46581	3.470701	1.11503371624799e-05	-1.31349970196097	down
Os02g0742100	319	3281	1.270974	13.363503	0	3.31335891100019	up
Os02g0744100	864	386	19.265019	8.088145	3.24293430997713e-08	-1.20182256316269	down
Os02g0744851	5	55	0.088279	1.103383	2.41541212586682e-07	3.0653718851401	up
Os02g0748800	1302	3361	17.075935	44.391506	1.48294709845231e-11	1.32432464470415	up
Os02g0750400	46	304	1.072455	7.128775	0	2.64092437144724	up
Os02g0752250	47	134	0.458339	1.318396	6.23001685619018e-05	1.43869482034561	up
Os02g0753000	268	793	4.223409	12.179918	1.49369405733069e-12	1.51682127642858	up
Os02g0753700	46	11	1.264785	0.297124	0.0028506558592748	-1.95784981810542	down
Os02g0755900	47	321	0.641835	4.460359	0	2.68900681537805	up
Os02g0756200	1365	531	27.676313	10.835988	4.07407441116447e-12	-1.40219117157916	down
Os02g0756800	2392	989	44.77478	18.644348	2.75743872180101e-11	-1.31556339160237	down
Os02g0758000	2499	304	51.498775	6.293398	0	-3.07527368164206	down
Os02g0758200	325	155	7.196284	3.440119	4.24883242821084e-05	-1.10296724456152	down
Os02g0759400	790	195	10.429537	2.585539	0	-2.05214822992253	down
Os02g0759600	0	392	0	3.671919	0	7.93130715671349	up
Os02g0761600	2302	1042	32.624523	14.871499	4.8900988813827e-09	-1.18507732710264	down
Os02g0764700	12175	3211	305.814606	81.205399	0	-1.96508330043479	down
Os02g0768300	301	681	4.924378	11.224354	8.81810198749555e-07	1.13102494382617	up
Os02g0771600	4609	11358	78.599533	197.649854	1.53255852453071e-10	1.25810310038411	up
Os02g0771666	498	1274	12.497575	29.806729	2.50042542226936e-10	1.30964977251336	up
Os02g0772100	3	667	0.032684	10.936263	0	7.15149075311193	up
Os02g0777800	422	67	5.242293	0.839534	0	-2.6688357288731	down
Os02g0780200	31	158	0.270553	1.381663	1.0935030658743e-11	2.25036716427299	up
Os02g0780700	3148	923	28.143558	8.21073	0	-1.81102689071202	down
Os02g0781300	79	21	2.288613	0.597372	2.91378498024075e-05	-1.87583294511102	down
Os02g0781900	51	127	0.423998	1.198088	0.00134837766667995	1.24805089104079	up
Os02g0782300	4058	1755	65.657651	29.366214	1.99342431450589e-10	-1.25132422716549	down
Os02g0782500	755	121	20.864248	3.340667	0	-2.66815332918951	down
Os02g0786900	36	757	0.530628	11.400633	0	4.29309193628208	up
Os02g0787250	31	177	0.405176	2.339205	5.79536418854332e-14	2.41262654556859	up
Os02g0787700	60	0	0.71458	0	1.52100554373646e-13	-5.29751760775588	down
Os02g0791300	204	562	3.043715	8.462564	5.76339420632621e-10	1.41231129585014	up
Os02g0793200	10	89	0.104817	0.978425	1.01356478765524e-10	2.92710059396229	up
Os02g0801255	161	395	12.624036	31.201584	6.79643054279921e-07	1.24391509372402	up
Os02g0802700	2844	1233	30.108388	13.126503	3.3046698710848e-10	-1.24745193934131	down
Os02g0803800	0	95	0	1.384004	0	5.9048132133498	up
Os02g0803900	160	76	2.003715	0.953278	0.0020928420170172	-1.10055172788638	down
Os02g0804000	22	78	0.779222	2.643364	0.00027658786382645	1.71353045806199	up
Os02g0806350	12	270	0.10661	2.570963	0	4.28075172535937	up
Os02g0807300	10	127	0.255892	3.314208	0	3.43234933489304	up
Os02g0807600	13	65	0.510637	2.695619	2.85639425685602e-05	2.1504534158263	up
Os02g0809300	481	1061	11.173218	24.810415	5.89103814840897e-07	1.09602430950008	up
Os02g0810425	147	62	1.33696	0.565364	0.000291932840843168	-1.26651023709373	down
Os02g0810900	133	352	2.153946	5.742661	1.04141715584483e-07	1.35106695987398	up
Os02g0811400	41	0	0.914519	0	7.42056116553869e-09	-4.76507900475336	down
Os02g0813166	11	57	0.291205	1.64944	0.000100336752564489	2.1789576906842	up
Os02g0814000	14304	5912	268.736023	111.819328	9.67903535098458e-12	-1.31725983455988	down
Os02g0814300	223	103	8.293627	3.847003	0.000149028104416082	-1.14487494455385	down
Os02g0814600	166	82	1.268124	0.537117	0.00387792586334712	-1.04572816501845	down
Os02g0819000	168	85	3.677765	1.87243	0.00598535882425488	-1.01198910534375	down
Os02g0820900	154	335	1.193035	2.803005	9.08640234318359e-05	1.07077272806615	up
Os02g0822900	36	91	0.26514	0.681885	0.00984222170361582	1.25900802390412	up
Os02g0823700	175	372	3.267704	6.994376	0.000111862185884992	1.03854524852774	up
Os02g0824500	411	202	9.57477	4.731169	3.52141226935831e-05	-1.06159143064942	down
Os02g0830300	97	514	0.261683	1.557703	0	2.34433919595019	up
Os02g0830750	74	222	3.833286	11.629109	1.26123641086551e-07	1.52240840105187	up
Os02g0832000	60	16	0.648168	0.171196	0.000616522353740101	-1.84831260129424	down
Os02g0832600	10	1186	0.141045	17.94715	0	6.63931045555336	up
Os02g0833200	201	97	2.108586	1.006685	0.000820625576990919	-1.08133983799135	down
Os02g0833975	20	197	0.35998	3.649089	0	3.16037139546733	up
Os03g0100200	3154	1211	81.920708	31.665207	1.70086167372574e-13	-1.42257482916969	down
Os03g0102700	2652	6175	53.193875	121.261368	4.27596791308105e-09	1.1760887854056	up
Os03g0103200	231	21	7.178036	0.630267	0	-3.40523714435512	down
Os03g0103300	1233	21683	29.965305	530.861145	0	4.09180155724407	up
Os03g0105500	0	102	0	2.127725	0	6.00572948064805	up
Os03g0106200	929	2337	5.800269	11.50868	1.20643051104707e-10	1.28667846062991	up
Os03g0106300	865	315	4.385378	1.353072	1.15429887870278e-12	-1.49538522460173	down
Os03g0108300	4867	10452	93.857477	202.97485	3.88770043935338e-07	1.05963802438478	up
Os03g0109300	430	1007	9.152991	21.900568	4.56550682814694e-08	1.18192600707994	up
Os03g0113900	123	269	3.494297	7.684543	0.000240923045222496	1.07653031762874	up
Os03g0114400	460	54	5.530616	0.644288	0	-3.09584816340553	down
Os03g0115700	809	4449	12.263407	49.903117	0	2.41420846887696	up
Os03g0115800	9	8053	0.128789	143.569282	0	9.53152921607794	up
Os03g0118700	999	4471	10.447988	45.528358	0	2.11750737307909	up
Os03g0119700	0	63	0	0.458045	1.3944401189292e-13	5.32441686445184	up
Os03g0126800	16777	7757	243.721894	113.445555	1.03634130166341e-08	-1.15554372369011	down
Os03g0126825	2352	1104	21.560612	10.186856	3.25483433538665e-08	-1.13279701174419	down
Os03g0127500	1945	621	26.8992	8.646736	0	-1.68731924135526	down
Os03g0129400	2219	1059	91.763905	44.055563	8.19922860717526e-08	-1.10882430474742	down
Os03g0131800	749	342	17.656459	8.078239	1.52816130527533e-07	-1.16999008083097	down
Os03g0131900	216	107	3.724136	1.85276	0.0010477542793792	-1.04505353506559	down
Os03g0133000	397	155	6.601682	2.308817	1.00455731510962e-08	-1.39041177512731	down
Os03g0133825	291	105	4.475755	1.623308	9.19543152733127e-09	-1.49917710100624	down
Os03g0135200	463	113	16.768705	4.110368	0	-2.06191188122381	down
Os03g0135400	1877	498	18.587669	4.929718	0	-1.95354471953542	down
Os03g0136400	49	9	0.431717	0.079105	0.000140613121521582	-2.29517693906234	down
Os03g0137800	1654	701	36.212063	15.444797	2.63357557983568e-10	-1.27931773327623	down
Os03g0141000	486	122	5.546063	1.400943	0	-2.02256570626682	down
Os03g0141200	13661	3898	151.528931	43.530506	0	-1.85162065339887	down
Os03g0144100	1	89	1.2e-05	3.666683	0	5.09966059107469	up
Os03g0144700	123	3	2.479163	0.053046	0	-4.79799650191295	down
Os03g0145200	68	0	1.544974	0	1.99840144432528e-15	-5.47376775859726	down
Os03g0146000	4049	1983	85.553055	42.1847	2.00984605402965e-07	-1.07206087401136	down
Os03g0146200	65	1600	1.387243	34.769936	0	4.54581396713301	up
Os03g0148400	1069	382	15.009877	5.392857	1.06137321154165e-13	-1.52344612387463	down
Os03g0150800	8	56	0.094227	0.699149	7.20548250299213e-06	2.54769062843358	up
Os03g0151300	1980	680	9.007703	2.972108	4.44089209850063e-16	-1.58241176210581	down
Os03g0152000	5387	1903	88.042358	31.303226	3.33066907387547e-16	-1.54319864591116	down
Os03g0153900	11	151	0.155417	2.188598	0	3.55955010430069	up
Os03g0157700	79	7	0.756608	0.06564	1.92308391433471e-11	-3.26844644925068	down
Os03g0161900	723	229	8.467233	2.673916	2.44249065417534e-15	-1.69443995598273	down
Os03g0162650	42	9	0.582663	0.122058	0.00278693823183296	-2.08020918239356	down
Os03g0164100	276	645	1.771434	4.179842	2.95789355231335e-07	1.17727878909894	up
Os03g0165100	283	97	1.485219	0.569735	2.0454753446586e-09	-1.57171232742535	down
Os03g0165350	20	182	0.202926	1.94928	0	3.04707926675553	up
Os03g0165375	39	98	2.020373	5.212527	0.00665204336255476	1.25328260206984	up
Os03g0168650	462	139	11.252273	3.386074	2.79776202205539e-14	-1.76384267579002	down
Os03g0170900	208	2158	2.806318	24.055756	0	3.32250511283126	up
Os03g0171300	72	27	2.034047	0.795273	0.0080842937575285	-1.40517527540594	down
Os03g0172100	919	95	41.272572	4.285162	0	-3.29503295641099	down
Os03g0177000	1511	689	23.206645	10.587743	1.56833916964416e-08	-1.17384404839828	down
Os03g0179400	231	59	2.712147	0.687787	1.45849998745007e-12	-1.9827434616946	down
Os03g0180800	3549	1571	78.46122	34.958817	8.61820503850197e-10	-1.21768046659056	down
Os03g0181100	14465	6842	393.493943	187.380812	3.57382635707282e-08	-1.12268739776944	down
Os03g0181800	2188	1070	25.186216	12.280065	2.82844244137159e-07	-1.07365612705996	down
Os03g0182800	53	6	0.903814	0.089077	7.47737523343339e-07	-2.8843335948196	down
Os03g0185800	195	54	5.784487	1.608468	2.79750889120578e-10	-1.86432247475409	down
Os03g0185950	40	5	1.730986	0.19826	0.000109059795766586	-2.69490392641736	down
Os03g0187400	3383	1713	69.42112	35.385948	1.15328919791935e-06	-1.0238829429183	down
Os03g0187550	436	199	4.690155	2.149145	1.98367591663917e-06	-1.16788188787422	down
Os03g0187600	6334	3243	127.799652	65.867401	1.9003617621749e-06	-1.00822211172	down
Os03g0188100	65	22	0.774198	0.265897	0.00490887014215935	-1.53801481458503	down
Os03g0188400	1647	402	28.711817	7.050664	0	-2.07296319488742	down
Os03g0189100	2289	749	49.307617	16.227964	0	-1.65235841738812	down
Os03g0189400	72	20	1.209179	0.341116	0.000152747750671312	-1.80995439443618	down
Os03g0194350	19	71	0.307068	1.161375	0.000354637143663572	1.77720451472251	up
Os03g0196250	25	88	0.992103	3.599576	8.93366460968936e-05	1.71135714517211	up
Os03g0196600	203	74	3.36042	1.235212	4.83060462408424e-07	-1.47865986534267	down
Os03g0197850	3813	104	61.96331	1.700882	0	-5.21746073649162	down
Os03g0199300	347	152	7.139246	3.149307	1.80884587930308e-06	-1.22492841241008	down
Os03g0199500	1844	901	37.474319	18.418289	3.3572033120155e-07	-1.07467909133856	down
Os03g0201500	19	98	0.177825	0.968891	4.71531160783911e-08	2.233313225435	up
Os03g0203800	4343	1865	51.656103	22.464068	1.24479870855509e-10	-1.26158432205668	down
Os03g0207400	4378	970	59.140495	13.184612	0	-2.21512965350362	down
Os03g0212000	826	2212	12.184458	32.854153	3.55382390182513e-12	1.37666254374273	up
Os03g0212300	286	644	4.197957	9.516324	1.33996181583829e-06	1.12398354236954	up
Os03g0218500	1935	926	19.894707	9.586019	1.12855804590417e-07	-1.10470095104621	down
Os03g0222500	77	26	2.373507	0.813309	0.00116378636132197	-1.55136597784949	down
Os03g0223301	976	34	13.554286	0.464076	0	-4.8215313615291	down
Os03g0226200	60	4	1.764011	0.09997	1.21942000941289e-09	-3.49819177011153	down
Os03g0229801	112	36	3.27489	1.054301	1.34389259000001e-05	-1.63703305787669	down
Os03g0230000	493	162	16.387613	5.423356	8.14903700074865e-13	-1.63867301709004	down
Os03g0230300	2829	988	35.499069	12.477035	4.44089209850063e-16	-1.55894952561671	down
Os03g0231000	41	255	2.171897	13.769061	0	2.54904361970761	up
Os03g0232400	1547	782	49.839428	25.347263	2.13004685289953e-06	-1.02551488176485	down
Os03g0235000	68	148	1.13777	2.474877	0.00669334035843594	1.06199425092365	up
Os03g0235400	97	216	0.713689	1.596482	0.000505530086036599	1.09981349758491	up
Os03g0236200	15064	2497	170.898438	28.519636	0	-2.63485065812969	down
Os03g0236800	208	101	7.493203	3.647501	0.000788454722947529	-1.07298857781832	down
Os03g0237500	352	82	7.993245	1.876739	0	-2.12298098694199	down
Os03g0240600	2202	649	31.362667	9.298634	0	-1.80276414394269	down
Os03g0241800	7	54	0.073382	0.620957	5.33919147271966e-06	2.65602268524997	up
Os03g0241900	33894	7345	444.205143	95.457982	0	-2.24874038383836	down
Os03g0242100	953	405	8.543136	3.711465	1.9988755095568e-09	-1.27398431200607	down
Os03g0242350	85	5	1.919091	0.099797	4.68514116391816e-14	-3.75331135110939	down
Os03g0243700	6760	3229	100.67882	51.688862	5.00537197245521e-08	-1.10834450134747	down
Os03g0243800	619	2322	6.414	19.839583	0	1.86191941128427	up
Os03g0244200	18065	8009	261.971169	117.003321	8.78830785921991e-10	-1.2161327367274	down
Os03g0245800	242	70	5.444168	1.578463	4.42432757097322e-11	-1.8088202128799	down
Os03g0247900	8625	3689	93.60464	44.698149	7.91396947974476e-11	-1.26772093591757	down
Os03g0248000	2422	910	22.841615	7.981665	7.49400541621981e-14	-1.45343329517274	down
Os03g0248200	308	691	4.003671	10.046268	1.17097653506981e-06	1.1190093203741	up
Os03g0250301	21	74	0.766154	2.821045	0.000504037655870704	1.70171809550385	up
Os03g0251000	14	253	0.347227	6.333093	0	3.98909402909179	up
Os03g0258200	15290	7615	229.576065	115.119217	6.22905153013775e-07	-1.04830963264068	down
Os03g0259001	6	163	0.050682	1.499067	0	4.40071926438494	up
Os03g0259100	1506	689	47.000835	21.644835	1.8683701474842e-08	-1.16906711502796	down
Os03g0259900	2715	8913	17.6808	58.517688	0	1.6715933741988	up
Os03g0263900	1716	135	12.379087	0.974344	0	-3.69499826453499	down
Os03g0264000	891	446	12.610274	6.054049	4.31099743891661e-06	-1.03850240065479	down
Os03g0264300	2392	1103	29.741965	13.918719	1.25195546152312e-08	-1.15841576833758	down
Os03g0264800	153	72	1.085706	0.511726	0.00223473857204781	-1.11298908816918	down
Os03g0266300	6364	2094	171.015331	56.553265	0	-1.64571160922015	down
Os03g0266900	1834	338	55.715145	10.318122	0	-2.47705786714261	down
Os03g0267000	931	316	30.090824	10.262396	1.3988810110277e-14	-1.59673201715455	down
Os03g0268250	58	3	0.534176	0.024047	5.5505566809444e-10	-3.73363954876554	down
Os03g0269300	383	45	4.590131	0.525126	0	-3.08723420489073	down
Os03g0269700	424	150	5.447158	2.529173	1.01035180222198e-10	-1.53178681391625	down
Os03g0271800	0	39	0	0.444667	6.70876562081091e-08	4.65452778952901	up
Os03g0272900	2579	1295	69.084679	34.922192	8.89104384560468e-07	-1.03573471401745	down
Os03g0276500	114994	32328	1169.022583	330.878784	0	-1.8734450450356	down
Os03g0277300	235	100	2.160703	0.926384	1.10775480804959e-05	-1.2619557122639	down
Os03g0277700	17	213	0.318647	4.258925	0	3.48825115301461	up
Os03g0280750	7	82	0.105063	1.426999	2.83910672749244e-11	3.24433187938317	up
Os03g0281466	127	0	1.004769	0	0	-6.35982837050795	down
Os03g0284400	1092	186	22.939987	3.91852	0	-2.58600635882245	down
Os03g0288000	19	110	0.928579	5.654291	8.51077763819319e-10	2.39741309328993	up
Os03g0288101	257	101	2.13436	1.254504	4.99202387205244e-07	-1.37611727041923	down
Os03g0289133	39	3	0.578207	0.040392	1.11394167748857e-05	-3.17941469964984	down
Os03g0289200	2927	1191	62.158532	21.450601	7.38487049289915e-12	-1.33886365356953	down
Os03g0289300	256	125	2.942734	1.44412	0.000298051306777736	-1.06731356000968	down
Os03g0290300	24442	9508	436.389878	168.544914	2.00173211339916e-13	-1.40479121078669	down
Os03g0291500	19683	44741	189.852902	434.674549	3.77640669846357e-08	1.14178969770125	up
Os03g0292100	3510	1742	47.125679	23.54455	4.17622384230043e-07	-1.05282976805004	down
Os03g0292900	157	79	1.420541	0.694766	0.00748516657555087	-1.01879693875332	down
Os03g0295866	92	9	1.305967	0.120541	1.2507772595427e-12	-3.1830015415773	down
Os03g0296200	1049	529	20.187576	10.236888	3.94685394278227e-06	-1.02823026712723	down
Os03g0296800	9	66	0.063011	0.717328	3.39930204540373e-07	2.635148450077	up
Os03g0299200	533	195	10.385427	3.82264	5.57763835118408e-11	-1.48580613801338	down
Os03g0299700	205	62	3.663268	1.104244	1.86560644710454e-09	-1.74201070145959	down
Os03g0300000	1650	800	31.52443	15.381614	2.73681022844308e-07	-1.08565207550569	down
Os03g0301200	1223	498	11.885864	4.860244	7.96115395829133e-11	-1.33618320203395	down
Os03g0302800	2201	509	43.789566	10.181486	0	-2.15167895296188	down
Os03g0304100	41	4	1.287471	0.123184	1.75058132202421e-05	-2.965753167109	down
Os03g0305200	253	124	5.354168	2.630208	0.000350741376319075	-1.06185090596928	down
Os03g0305400	2642	478	60.32127	10.961842	0	-2.50533870516797	down
Os03g0306200	2109	890	22.895371	15.543549	1.16366138946944e-10	-1.28593567880418	down
Os03g0307000	8539	2087	169.751495	41.769314	0	-2.07458164711902	down
Os03g0309250	36	93	1.306911	3.408184	0.00620599008445966	1.28983188765845	up
Os03g0309400	44	4	0.692079	0.048523	3.80169166480648e-06	-3.06401071423775	down
Os03g0313300	1457	141	12.720679	1.232039	0	-3.39717237566023	down
Os03g0315400	1559	786	21.730455	11.029296	1.86839644455983e-06	-1.02930579100215	down
Os03g0319200	142	58	2.277505	0.921696	0.000191518286948633	-1.31081553525931	down
Os03g0320900	730	345	12.50261	5.928669	7.36324279548839e-07	-1.12045797573294	down
Os03g0323950	53	6	1.568416	0.171887	7.47737523343339e-07	-2.8843335948196	down
Os03g0324300	1976	773	17.753637	6.956916	1.59439128566419e-12	-1.39497360392651	down
Os03g0328000	10388	4781	134.600498	98.539173	6.6299212786447e-09	-1.16205942757197	down
Os03g0328300	143	55	2.999939	1.143656	4.94261994670175e-05	-1.39532394906412	down
Os03g0328900	18458	8234	120.782601	54.231777	1.29260224746020e-09	-1.2072156667125	down
Os03g0329500	5438	2477	56.866508	26.07935	3.557930172704e-09	-1.17675357111885	down
Os03g0332600	39	1	2.501652	0.010573	2.80707646682643e-07	-3.99952561083467	down
Os03g0334200	3737	1890	31.517964	16.050567	1.05215967960426e-06	-1.02566310747691	down
Os03g0334250	308	55	3.46889	0.614638	0	-2.49384588474202	down
Os03g0339900	10	186	0.057463	1.135182	0	3.97707431865965	up
Os03g0346900	1817	738	11.821884	4.786248	1.85239601435683e-11	-1.34075417890561	down
Os03g0347700	10	69	0.089672	0.660966	3.09800590736486e-07	2.56731423678478	up
Os03g0353300	280	122	3.627247	1.398938	6.39656176426584e-06	-1.23044001481128	down
Os03g0353400	39155	17740	885.173159	405.216171	5.09388164982028e-09	-1.18491202320427	down
Os03g0353701	141	13	3.674483	0.339123	0	-3.3291410151824	down
Os03g0353900	331	163	2.337927	1.197823	0.00010345920131305	-1.05735886626368	down
Os03g0355400	668	0	9.045572	0	0	-8.7405509281249	down
Os03g0356526	373	85	11.136425	2.555051	0	-2.15536493311614	down
Os03g0357200	51	134	2.294808	6.14018	0.000323944803737319	1.32451017164162	up
Os03g0370000	3036	1518	45.253582	22.771456	6.49721973333683e-07	-1.04200689795725	down
Os03g0370200	132	280	0.804126	1.68603	0.000450266667457622	1.03337026758805	up
Os03g0372600	22	112	1.201763	6.151649	6.3000709094041e-09	2.22658500176422	up
Os03g0373100	56	17	0.814415	0.242101	0.00486076246157774	-1.67172273909832	down
Os03g0374500	918	414	11.966111	5.392161	3.98263964029866e-08	-1.18850797493817	down
Os03g0374575	2110	861	34.670281	14.164151	1.66077152030653e-11	-1.33432329443849	down
Os03g0375300	463	1094	5.903076	13.54704	2.27581088418916e-08	1.19498911954953	up
Os03g0375601	2	150	0.028059	4.201773	0	5.36738677885964	up
Os03g0383900	380	148	6.960655	2.525079	1.30719386426392e-08	-1.39349429355342	down
Os03g0387300	148	317	3.124192	6.774405	0.000188218499680648	1.04823160705569	up
Os03g0388900	66	228	0.99075	3.477641	1.31011279602689e-09	1.72204991081541	up
Os03g0395700	246	124	2.877039	1.56616	0.000843525475682672	-1.02162425739155	down
Os03g0395801	137	295	2.390519	5.183808	0.000230325614606897	1.0552175529484	up
Os03g0396000	45	125	0.819885	2.319508	0.000191401137449643	1.4002949964017	up
Os03g0399900	38	104	1.091287	3.09777	0.00111005257842411	1.37367485183096	up
Os03g0400700	144	411	5.455444	15.693977	1.65804547869186e-09	1.46032522534827	up
Os03g0409600	137	60	2.451999	1.077767	0.00104494683567935	-1.21206632446911	down
Os03g0411900	73	27	0.941552	0.345407	0.00611808814554182	-1.42465423563667	down
Os03g0416250	137	36	2.62032	0.687689	1.47885219625721e-08	-1.9240767643368	down
Os03g0417833	1	132	0.016953	5.296103	0	5.65993343728485	up
Os03g0418733	78	10	0.920727	0.109116	1.71930314429858e-09	-2.81925390193249	down
Os03g0422300	142	41	4.472283	1.279645	7.83726706865551e-08	-1.79515343776074	down
Os03g0432900	191	79	2.845954	1.187155	2.50268957119326e-05	-1.29906744489054	down
Os03g0434800	114	32	2.085016	0.578571	7.77926482564695e-07	-1.82443344445308	down
Os03g0435200	118	34	0.901049	0.298352	8.42724822036622e-07	-1.79013808635823	down
Os03g0441500	0	576	0	5.361024	0	8.48463304916159	up
Os03g0448950	21	78	0.127816	0.484878	0.000145313637191502	1.77608827890478	up
Os03g0562200	565	277	10.301837	5.246034	8.41844651577883e-06	-1.06677729932754	down
Os03g0563600	60	137	0.972133	2.244163	0.00418391869106305	1.128071072582	up
Os03g0568000	140	46	1.71009	0.565433	1.82078301402822e-06	-1.61485045782997	down
Os03g0570100	621	1394	7.702289	17.40988	1.35129869072159e-07	1.12180621330076	up
Os03g0578500	326	22	7.897497	0.536638	0	-3.83695343240072	down
Os03g0579200	34	111	0.197192	0.67997	2.78296257115729e-05	1.62002616281696	up
Os03g0581200	97	213	1.228213	2.707417	0.00076762430392685	1.07978617827536	up
Os03g0582800	531	125	8.978811	2.126439	0	-2.11533346299601	down
Os03g0589100	44	106	1.203329	2.926069	0.00779928190685919	1.19704051833558	up
Os03g0596101	5	56	0.039685	0.551318	1.5173944967195e-07	3.09063310056427	up
Os03g0596600	828	1926	6.136663	14.049245	1.21116809914668e-08	1.17359251804842	up
Os03g0597600	540	220	8.768874	3.61737	6.02137095739863e-09	-1.33189105837645	down
Os03g0600400	3	160	0.130708	9.750669	0	5.1028594113122	up
Os03g0603600	1394	2922	21.641535	45.690216	1.3824676503571e-06	1.02410744823483	up
Os03g0610400	484	200	10.569662	4.399518	2.25439774625968e-08	-1.31087526212845	down
Os03g0612400	17	191	0.325043	3.682822	0	3.33221840073249	up
Os03g0614901	96	35	1.217113	0.436792	0.000560336109325155	-1.45682709784347	down
Os03g0615300	29	81	0.16363	0.471602	0.00538408393509304	1.39166626838078	up
Os03g0621400	160	76	2.028553	0.967163	0.0020928420170172	-1.10055172788638	down
Os03g0624600	153	61	2.593636	1.043521	6.19591142920761e-05	-1.3464890499765	down
Os03g0629800	7	592	0.129909	12.817462	0	6.07206237489119	up
Os03g0629900	38	234	0.224448	1.256107	0	2.53131011531632	up
Os03g0634400	65	146	0.947888	2.146012	0.00395200480566005	1.10617588689931	up
Os03g0637600	98	215	1.359588	3.004162	0.000745423117853861	1.07860538685445	up
Os03g0638400	31	108	0.384585	1.825503	1.14445546118835e-05	1.70820597386259	up
Os03g0638900	164	413	2.612058	6.645008	1.96170884980695e-07	1.28156757566688	up
Os03g0642450	74	18	0.84116	0.204902	1.84029175461786e-05	-1.98874513270495	down
Os03g0648600	351	88	11.70624	2.932016	5.55111512312578e-16	-2.01891347311458	down
Os03g0648800	141	70	3.244769	1.620363	0.00991701841952131	-1.0361348924125	down
Os03g0653900	568	240	15.798814	6.703271	2.09813327822772e-08	-1.27996117559321	down
Os03g0654700	84	33	1.278606	0.4981	0.00504075108635993	-1.34852809206346	down
Os03g0655100	330	49	4.301322	0.634751	0	-2.75452192704627	down
Os03g0657100	734	293	5.641343	6.182868	3.48536532968069e-10	-1.36282977067844	down
Os03g0658800	74	0	0.963366	0	1.11022302462516e-16	-5.59312363692623	down
Os03g0659450	0	50	0	0.386169	1.44334211249486e-10	5.00032424422107	up
Os03g0661300	1920	902	25.252275	11.948295	4.5057816366878e-08	-1.13130083810406	down
Os03g0661600	9	153	0.164698	3.147507	0	3.82844316539436	up
Os03g0663400	30	97	0.788492	2.626433	0.000128424719708642	1.60063204012584	up
Os03g0663900	9172	4585	171.130638	86.075851	6.09838238241345e-07	-1.04284846493339	down
Os03g0666600	993	84	13.269097	1.127203	0	-3.58096732968922	down
Os03g0667100	2580	1171	20.651443	8.783136	4.85851614495658e-09	-1.18131470932054	down
Os03g0668000	639	152	5.020578	1.084687	0	-2.10284491917511	down
Os03g0669900	39	2	0.562657	0.022393	2.05390337681965e-06	-3.53196350551695	down
Os03g0672950	0	54	0	0.725433	1.64589453177655e-11	5.10801286575749	up
Os03g0679700	184	73	1.196369	0.467173	1.16900837288103e-05	-1.35723284900504	down
Os03g0679800	824	292	4.734022	1.685023	3.72701869366665e-13	-1.53426391294335	down
Os03g0680400	48	3	1.144453	0.096842	9.75030983729752e-08	-3.46849836639783	down
Os03g0689688	50	116	1.092577	2.566085	0.00837670384064093	1.14677159270579	up
Os03g0693800	3	103	0.066552	3.428205	0	4.47537601185159	up
Os03g0694600	154	42	1.091608	0.563364	6.33400276672802e-09	-1.87750158880295	down
Os03g0698800	89	206	0.578509	1.351358	0.000259838343913632	1.15406670297394	up
Os03g0700750	10	96	0.276893	2.773834	6.35624886058395e-12	3.03445638424097	up
Os03g0702000	43	2	0.550406	0.025167	2.29220178060707e-07	-3.66763784999874	down
Os03g0703300	155	38	1.607122	0.397382	3.98637012288816e-10	-2.02553163087553	down
Os03g0703400	3418	1624	31.543494	15.127273	4.42107963571914e-08	-1.11562449419935	down
Os03g0705800	1948	37	28.294998	0.531777	0	-5.70073462839414	down
Os03g0708800	212	0	3.328719	0	0	-7.09200387758225	down
Os03g0709000	3303	1586	81.607101	39.458565	7.87017567782655e-08	-1.10039663443019	down
Os03g0710000	5984	1616	104.240526	28.408057	0	-1.93041639420347	down
Os03g0710700	2692	665	45.633725	11.676262	0	-2.05739169497899	down
Os03g0712600	23	102	0.149114	0.592726	3.2646041703277e-07	2.03370396304625	up
Os03g0723400	843	361	20.356138	8.766305	4.94287688557193e-09	-1.26257530765995	down
Os03g0723800	501	217	11.486697	5.007874	1.22167948757301e-07	-1.24373019919448	down
Os03g0726150	875	34	28.412405	1.581069	0	-4.66419987166719	down
Os03g0727200	279	792	3.829584	11.065698	1.25688348617814e-11	1.45730276547229	up
Os03g0729800	177	58	1.724856	0.653872	1.15042943282795e-07	-1.62556000502252	down
Os03g0731800	3644	1842	59.30459	30.056084	1.03286571384587e-06	-1.02640204511893	down
Os03g0733500	47	4	0.417504	0.034189	8.29044367267606e-07	-3.15600082839024	down
Os03g0733800	2752	1032	32.337729	12.63832	4.86277684785819e-14	-1.45640035040945	down
Os03g0736700	6165	3105	144.468106	72.945736	8.22503746333858e-07	-1.03191979962221	down
Os03g0736900	274	140	8.099213	4.151055	0.000724279877527545	-1.00324077540254	down
Os03g0738600	1542	13924	12.054093	109.591995	0	3.13060733289082	up
Os03g0738700	69	9	0.722784	0.085311	2.383445918408e-08	-2.77598737523609	down
Os03g0741000	100	36	2.522267	0.916623	0.000318285552634134	-1.47591870748347	down
Os03g0744100	0	52	0	1.368284	4.85455009524571e-11	5.05517311135838	up
Os03g0745000	543	41	6.158405	0.443131	0	-3.71855067348647	down
Os03g0749401	261	101	3.295789	1.276061	2.67451421454012e-07	-1.39826485226614	down
Os03g0750500	397	0	9.583543	0	0	-7.99214242156608	down
Os03g0757000	294	667	3.394056	7.752469	8.58057731978334e-07	1.13489806386495	up
Os03g0757950	293	121	4.630546	1.917989	8.35759297657113e-07	-1.30727650610516	down
Os03g0759500	32	204	0.333224	2.220287	1.11022302462516e-16	2.57208655027399	up
Os03g0759700	201	463	2.451249	6.28112	2.61694087977382e-06	1.15484535845386	up
Os03g0761100	7987	3402	118.460676	50.595396	6.1272875662155e-11	-1.27366457592411	down
Os03g0762200	79	226	1.230543	3.542941	4.2151306478555e-07	1.45555276559613	up
Os03g0762300	109	478	2.221573	8.952241	0	2.07417443966427	up
Os03g0765100	171	378	4.812808	10.686872	3.01589936805291e-05	1.09458945169551	up
Os03g0766600	177	7	5.934264	0.204051	0	-4.41666673243122	down
Os03g0766800	5153	2159	211.320374	89.105865	2.49544829244996e-11	-1.29720536193594	down
Os03g0769400	2935	1332	27.355417	12.434642	4.18023293757841e-09	-1.18158514408778	down
Os03g0769800	28	288	0.268341	2.817326	0	3.24934743509302	up
Os03g0772100	86	199	1.369472	3.230424	0.000324738024357174	1.15318396039348	up
Os03g0773600	9900	4817	62.771146	30.80473	1.4796194314215e-07	-1.08183377066117	down
Os03g0786500	214	109	3.123152	1.569974	0.00213756439321	-1.0054057551799	down
Os03g0787150	6	46	0.249366	2.182313	5.67375352055199e-05	2.61105828626213	up
Os03g0787300	17129	8045	252.882828	119.579742	2.58816992282362e-08	-1.13291423951977	down
Os03g0787500	43	104	1.644596	4.090315	0.00824284661101959	1.20199013464269	up
Os03g0788500	4198	1541	36.393901	16.720256	5.44009282066327e-15	-1.48765924130313	down
Os03g0788650	75	22	1.165022	0.336737	0.000209480110913485	-1.73993492742322	down
Os03g0790700	152	18	0.809121	0.092008	0	-3.01180063442602	down
Os03g0793100	39	144	0.876089	2.419017	1.02122002298977e-07	1.8010179798236	up
Os03g0794200	112	247	3.790161	8.440207	0.000305298573511803	1.08758072437709	up
Os03g0802100	9	53	0.093963	0.613248	7.34648587731312e-05	2.32708980606556	up
Os03g0802200	1553	750	60.505699	29.422049	2.51239838156003e-07	-1.09124522901317	down
Os03g0802500	9524	4029	119.682907	50.964931	3.99540400763954e-11	-1.28360056672668	down
Os03g0802900	895	444	17.010313	8.495994	2.92827478820534e-06	-1.05141396535016	down
Os03g0803500	2437	374	50.042793	7.719339	0	-2.74151051161693	down
Os03g0803600	2212	761	20.295142	7.04498	2.22044604925031e-16	-1.58014479895081	down
Os03g0807500	39	1	0.852109	0.001956	2.80707646682643e-07	-3.99952561083467	down
Os03g0808150	47	1	1.361776	0.008253	3.06190317544974e-09	-4.25920474773421	down
Os03g0816600	0	65	0	0.530137	4.94049245958195e-14	5.36839647577147	up
Os03g0816700	261	53	7.266444	1.488365	0	-2.30816787432807	down
Os03g0817700	171	530	1.680087	5.302563	4.59221549675703e-12	1.58043694907099	up
Os03g0818400	3029	1467	75.950443	36.785983	1.30057221880975e-07	-1.08792810248856	down
Os03g0820300	2232	570	60.002552	15.411314	0	-2.00903399302715	down
Os03g0820400	1170	199	38.911594	6.635413	0	-2.58874881378039	down
Os03g0821300	2566	1269	25.193682	12.533621	4.22786841536293e-07	-1.05767181357802	down
Os03g0822400	289	74	10.208749	2.629829	3.38618022510673e-14	-1.98496063792641	down
Os03g0823800	15160	2429	172.51766	27.830816	0	-2.68382182342827	down
Os03g0825800	105	231	1.4594	3.446279	0.000469358719207391	1.0833947873721	up
Os03g0826800	61	310	1.428051	7.344553	0	2.27352138776247	up
Os03g0827900	119	313	3.390136	9.00504	3.27616424877775e-07	1.34096525994157	up
Os03g0829200	49	240	0.828393	3.508357	7.43849426498855e-15	2.21367791811455	up
Os03g0830500	1250	3627	34.664642	101.2771	7.88258347483861e-15	1.49288939227337	up
Os03g0830600	13	64	0.338733	1.7781	4.14508474017028e-05	2.12863118987564	up
Os03g0838100	37	4080	0.253966	30.018667	0	6.68289345322742	up
Os03g0838800	42	104	0.866036	2.149761	0.00568285194638685	1.23473140104429	up
Os03g0839200	528	1182	5.937358	13.396332	2.27815589282088e-07	1.11752116730387	up
Os03g0849300	186	399	5.905929	12.306183	6.12488839136782e-05	1.05201889151015	up
Os03g0852800	94	330	1.67599	5.961592	5.44719824802087e-12	1.75214331280812	up
Os03g0858600	142	56	1.841924	0.732316	9.03950803371467e-05	-1.36004852588688	down
Os03g0858800	1	128	0.007561	1.836058	0	5.61608332312203	up
Os03g0859700	6	152	0.190449	5.737484	0	4.30094100845942	up
Os03g0860100	271	890	6.752207	22.357803	2.22044604925031e-15	1.66701952121059	up
Os03g0861400	729	1690	7.884155	18.510218	1.84878797826471e-08	1.16851888005312	up
Os04g0105100	391	953	4.646389	12.108602	8.56360227174946e-09	1.23918731437333	up
Os04g0107600	173	699	1.853868	7.597364	0	1.96205422263327	up
Os04g0107900	275	65	4.340236	1.158385	4.10782519111308e-15	-2.09655014848079	down
Os04g0108101	77	21	4.447866	1.195851	5.66416543034132e-05	-1.8395666526408	down
Os04g0116800	455	225	6.577352	3.280019	2.77560696618773e-05	-1.05338883965839	down
Os04g0118100	273	652	3.976346	9.723261	1.13835965320774e-07	1.20849087297505	up
Os04g0118400	1155	8487	8.69017	75.320338	0	2.8328869771062	up
Os04g0119300	538	86	3.869159	1.206167	0	-2.66538367085519	down
Os04g0137201	12943	27248	133.590655	251.753167	1.83122660935009e-06	1.03109424718753	up
Os04g0150300	201	83	2.872372	1.23172	1.60361257177666e-05	-1.30223948829665	down
Os04g0161400	460	207	10.809768	4.900929	8.75558498814044e-07	-1.18850420886569	down
Os04g0165100	660	298	21.141804	9.589025	1.62553801086318e-07	-1.18558076524546	down
Os04g0165700	176	1242	2.803523	19.939396	0	2.76531973288836	up
Os04g0174200	0	125	0	3.126387	0	6.29495118815265	up
Os04g0177300	111	50	0.662828	0.302548	0.006738128945596	-1.16776513740524	down
Os04g0182225	78	163	2.359217	4.988248	0.00897417930308864	1.00606613084607	up
Os04g0194600	660	86	3.215384	0.419456	0	-2.95946961725268	down
Os04g0196600	0	68	0	0.883161	1.0547118733939e-14	5.43194990816731	up
Os04g0206500	36	229	0.541623	3.459404	0	2.57519963333231	up
Os04g0208900	86	0	2.93767	0	0	-5.80575876350367	down
Os04g0218900	173	429	2.163083	5.341304	2.70551917869177e-07	1.25982773118827	up
Os04g0223901	255	118	2.779124	1.580625	6.91682699314189e-05	-1.14375304121573	down
Os04g0228400	37	140	0.740112	2.825452	8.59488940019304e-08	1.83377503832356	up
Os04g0233851	662	1366	17.84429	37.093338	6.37668567293748e-06	1.0005540402075	up
Os04g0247500	2223	1144	30.465006	15.869925	3.21150755833166e-06	-1.00019927594219	down
Os04g0271700	452	50	5.850653	0.633997	0	-3.17831229380356	down
Os04g0300600	474	238	6.672542	3.44798	3.96940436158122e-05	-1.03173534392091	down
Os04g0301500	6196	1806	103.277053	30.596479	0	-1.82041106804833	down
Os04g0309100	471	197	9.337074	3.059346	4.40927777622946e-08	-1.29335230358199	down
Os04g0311000	81	7	11.054844	0.952903	7.8731465791293e-12	-3.30382339468664	down
Os04g0344100	37	2251	0.375484	24.200871	0	5.8253533981684	up
Os04g0357700	17	95	0.912786	5.343341	2.18868912993386e-08	2.33679905039392	up
Os04g0372400	3367	859	51.159214	13.134853	0	-2.01149349966823	down
Os04g0372700	1109	313	39.71958	11.283315	0	-1.86244126165003	down
Os04g0372750	1138	270	47.9561	11.417781	0	-2.11165672630281	down
Os04g0372775	415	97	61.125259	14.334286	0	-2.12149508640607	down
Os04g0376200	27	96	0.540776	1.985681	2.98855995853886e-05	1.73000272631592	up
Os04g0379800	309	141	4.660298	2.131842	1.426390617143e-05	-1.16559130872313	down
Os04g0382400	193	78	4.30012	1.732379	1.26376856670607e-05	-1.33198270711809	down
Os04g0386900	83	182	2.58537	5.73359	0.00188240989815092	1.07573017807909	up
Os04g0389100	44	116	0.500393	1.341099	0.000917258047372194	1.3252362174104	up
Os04g0392500	170	86	5.48293	2.76688	0.00563164197835098	-1.01234445693393	down
Os04g0394766	0	106	0	2.233678	0	6.06037707021769	up
Os04g0397500	2	123	0.062536	5.951357	0	5.08444692823384	up
Os04g0397601	1	53	0.084859	5.251508	4.11138456613003e-10	4.3691820130649	up
Os04g0398000	186	552	1.181289	3.713262	2.32653896148349e-11	1.51868794333639	up
Os04g0399800	326	14	7.236286	0.299749	0	-4.43380174679644	down
Os04g0401000	28	521	0.531006	10.140086	0	4.10096513028836	up
Os04g0401751	2	129	0.022369	2.123636	0	5.15229109266335	up
Os04g0401900	193	90	3.461555	1.610429	0.000457551999378247	-1.12943328377943	down
Os04g0404900	1936	936	20.816783	10.228921	1.87203239465639e-07	-1.0899761929751	down
Os04g0405900	36	148	0.537839	2.246706	5.77768632936682e-09	1.95095973385234	up
Os04g0411100	52	6	0.766123	0.089601	1.20124278490952e-06	-2.85764857621583	down
Os04g0411800	399	203	6.317754	3.298767	0.000123503311454498	-1.01193825633557	down
Os04g0412300	3717	1136	44.427513	13.43363	0	-1.75153182567799	down
Os04g0414300	492	197	23.156729	9.309014	5.44962563964191e-09	-1.35607956290526	down
Os04g0415401	81	217	1.199429	3.255645	3.91076905026377e-06	1.36197193308596	up
Os04g0415900	51	0	1.508291	0	2.2976398561525e-11	-5.06951131473858	down
Os04g0419100	110	431	2.564156	10.196068	1.33226762955019e-15	1.91239085365125	up
Os04g0420900	106	239	0.883852	2.015604	0.000205902318726525	1.11870275601774	up
Os04g0430200	288	125	8.468228	1.761804	4.66832969958642e-06	-1.23626398439212	down
Os04g0430600	1084	450	16.991354	7.156495	3.57829210706484e-10	-1.30808416557673	down
Os04g0432100	8	55	0.105256	0.811708	1.10259813289604e-05	2.52242941300941	up
Os04g0435100	401	1097	4.568722	12.605611	1.33413280423156e-11	1.40559262996262	up
Os04g0435475	75	28	3.09208	1.146712	0.00566652243702892	-1.41327979055584	down
Os04g0436300	116	41	1.416401	0.41887	5.8577716820829e-05	-1.50690887227288	down
Os04g0437000	2	41	0.040195	1.040937	1.87475962465378e-06	3.53634738179662	up
Os04g0438400	379	171	5.865819	2.658418	2.90390244350736e-06	-1.18340215039571	down
Os04g0439200	81	171	0.722738	1.517305	0.00580079854917903	1.02113303257215	up
Os04g0441700	583	295	8.08994	6.08439	2.41838852981235e-05	-1.0215798370405	down
Os04g0444300	55	136	0.956665	2.391288	0.000959050845805831	1.23982516046629	up
Os04g0445700	665	324	7.974209	3.908473	3.58932540622803e-06	-1.07638515587084	down
Os04g0448500	1424	3602	23.357391	59.475639	4.61718441258085e-11	1.29511473155374	up
Os04g0448600	3800	10562	37.695177	101.853935	6.16173778666962e-14	1.43164283486252	up
Os04g0449400	2609	1256	38.674165	17.427967	1.07550227168574e-07	-1.09646974491132	down
Os04g0450000	219	73	5.028002	1.674125	1.53615776765648e-08	-1.60651160951759	down
Os04g0450100	5317	2342	123.634965	55.045087	5.09173037066546e-10	-1.22509802534016	down
Os04g0450200	221	18	5.236041	0.421967	0	-3.54717676942928	down
Os04g0450500	80	253	0.837668	3.456916	5.93174376284367e-09	1.59947929874338	up
Os04g0450600	181	81	1.477385	1.916026	0.000257936873661491	-1.18677579666654	down
Os04g0451200	437	1169	5.724268	15.798016	3.29865024184528e-11	1.37360478705665	up
Os04g0451700	2214	1086	86.15374	42.525436	3.24213394353734e-07	-1.0693051763623	down
Os04g0452500	439	225	3.292414	1.667185	0.000106950681661	-1.00192350469229	down
Os04g0453500	5	51	0.034229	0.374658	1.55853963001995e-06	2.95965691176997	up
Os04g0458200	234	857	2.184855	8.069736	0	1.82308464200561	up
Os04g0459600	2377	1095	50.824562	23.196937	1.19753140737089e-08	-1.15983277056816	down
Os04g0462200	597	110	17.824022	3.30285	0	-2.46580483709156	down
Os04g0462600	525	239	11.758136	5.387639	6.80630884986044e-07	-1.17269589521242	down
Os04g0462900	182	622	3.614927	12.539195	7.7715611723761e-15	1.72156083075375	up
Os04g0463200	1115	538	18.374624	8.913805	4.89920176427461e-07	-1.091866942806	down
Os04g0463500	6318	1788	130.953659	37.301796	0	-1.86297302449062	down
Os04g0464750	42	384	1.659411	15.536525	0	3.10310233313593	up
Os04g0464966	1131	511	14.433143	6.61053	2.15395414837616e-08	-1.18644865334703	down
Os04g0467800	178	64	2.229352	0.729845	1.25137861406444e-06	-1.49526108072612	down
Os04g0472500	407	844	3.473904	7.260584	1.43134600507633e-05	1.00663478483866	up
Os04g0474800	262	976	3.741508	13.949502	0	1.84830685120842	up
Os04g0475600	1654	728	23.347069	10.333297	2.03077610283486e-09	-1.22491653237752	down
Os04g0476000	848	415	12.904524	6.5613	1.92971566992384e-06	-1.07081372160877	down
Os04g0477000	165	472	1.695453	4.869032	4.52659243421749e-10	1.46482357140294	up
Os04g0478000	2742	136	49.86879	2.478148	0	-4.36016317286972	down
Os04g0480500	84	33	0.574596	0.223141	0.00504075108635993	-1.34852809206346	down
Os04g0480650	42	0	1.429369	0	4.1225101110598e-09	-4.79858060721526	down
Os04g0481550	502	249	6.72631	3.361677	2.05811332929517e-05	-1.04951555280112	down
Os04g0483200	5891	2076	55.68903	19.721121	2.22044604925031e-16	-1.54676418574115	down
Os04g0483450	0	102	0	1.754114	0	6.00572948064805	up
Os04g0486300	1	77	0.005676	1.065902	2.22044604925031e-15	4.89470930835281	up
Os04g0486950	454	1595	4.88615	17.317645	0	1.76648921732579	up
Os04g0489900	88	36	1.460761	0.606512	0.00657675570829963	-1.29452311590579	down
Os04g0492400	7994	3457	106.551822	46.444211	1.56273993745515e-10	-1.25180159928891	down
Os04g0492450	154	59	6.91396	2.657725	2.35780545728703e-05	-1.40262820239081	down
Os04g0492800	5050	1477	122.545631	36.075138	0	-1.81528142162411	down
Os04g0493100	781	371	14.223652	6.667361	7.16019701640924e-07	-1.113330076836	down
Os04g0494100	19	87	0.421371	2.078388	1.85534146268651e-06	2.06449671057791	up
Os04g0495500	77	26	0.934296	0.313831	0.00116378636132197	-1.55136597784949	down
Os04g0497000	7309	2451	131.260031	44.202486	0	-1.61845859749848	down
Os04g0498900	543	157	8.930301	2.573385	4.44089209850063e-16	-1.82239352093163	down
Os04g0502800	941	2582	10.462016	28.910961	5.62994095787417e-13	1.4119301552141	up
Os04g0505500	0	226	0	2.6463	0	7.14111098679675	up
Os04g0508975	258	38	3.393256	0.495436	0	-2.75486429953779	down
Os04g0511200	112	243	2.407067	5.280701	0.000508835312186595	1.06418002083056	up
Os04g0515900	84	203	1.487481	3.61658	9.82193731713377e-05	1.21500013080553	up
Os04g0518400	5269	1742	47.293842	15.737378	0	-1.63867319909419	down
Os04g0519700	29	100	0.228592	0.808273	3.19953588664434e-05	1.69031206578876	up
Os04g0521700	180	63	4.047277	1.41052	5.49449156395099e-07	-1.53339838030394	down
Os04g0523500	59	17	0.817398	0.2244	0.00173715341950209	-1.74501464970127	down
Os04g0524600	214	576	1.722299	4.885061	1.34959998732143e-09	1.37918147223212	up
Os04g0525600	17	1051	0.336214	23.806239	0	5.7824194170313	up
Os04g0531600	369	0	3.565523	0	0	-7.88705412994165	down
Os04g0531800	34	103	0.242845	0.744921	0.00021700164445082	1.51371446316854	up
Os04g0531900	72	264	1.380901	5.14152	2.49165132970575e-11	1.80942899644999	up
Os04g0534200	5	45	0.062643	0.66893	2.58017303707003e-05	2.78496830184092	up
Os04g0534801	87	252	2.922721	8.54363	1.00179586071114e-07	1.47501600606741	up
Os04g0535400	877	434	16.921852	8.758775	2.79393991131638e-06	-1.05489917212012	down
Os04g0535600	203	445	1.803871	5.604296	1.81935005529876e-05	1.08366664362839	up
Os04g0538000	1496	714	17.459777	8.365354	1.52826184263155e-07	-1.10816339503078	down
Os04g0541700	2588	1092	59.859786	25.94558	7.8907658185301e-11	-1.28640325702522	down
Os04g0543500	2	223	0.071992	13.512089	0	5.93443620256996	up
Os04g0555500	4674	2392	25.009365	16.727023	1.82357225353424e-06	-1.00874614308114	down
Os04g0555600	631	2088	2.098531	6.98201	0	1.68115396453655	up
Os04g0556350	86	33	4.512778	1.703291	0.00300847016013717	-1.38186148487321	down
Os04g0556400	227	108	2.110144	1.005318	0.000290190227979159	-1.1029892458852	down
Os04g0558400	6691	3018	78.571467	34.246719	1.95742277941946e-09	-1.19099083393514	down
Os04g0560700	430	1148	9.394421	25.877702	3.97243349326004e-11	1.37070164550748	up
Os04g0561900	210	95	2.166478	0.985799	0.000126959929698467	-1.173616435385	down
Os04g0563900	1445	507	17.546151	6.126508	6.77236045021345e-15	-1.55078758160292	down
Os04g0568700	634	182	12.408797	3.569879	0	-1.83417101732587	down
Os04g0569300	492	236	8.830328	4.235756	6.69773889294678e-06	-1.09742528814881	down
Os04g0570500	0	59	0	0.837523	1.13997700168511e-12	5.23221895875012	up
Os04g0570600	3769	1937	47.015808	24.322395	2.30906229514716e-06	-1.00255133206239	down
Os04g0571600	1972	586	20.734318	6.198228	0	-1.79066220441283	down
Os04g0572200	44	4	1.010353	0.092432	3.80169166480648e-06	-3.06401071423775	down
Os04g0573200	2757	1185	15.727836	11.138922	2.09542716511635e-10	-1.25986420239734	down
Os04g0573300	43	319	0.369106	2.760343	0	2.8040399443202	up
Os04g0574100	39	717	0.46717	9.29426	0	4.10409757283719	up
Os04g0580500	126	49	2.442788	0.943018	0.000182851894542591	-1.37646552923724	down
Os04g0580866	5	390	0.180551	17.276403	0	5.85560552734853	up
Os04g0581700	321	106	11.042592	3.657998	1.24598886763749e-10	-1.62654057301729	down
Os04g0583200	5956	2523	141.528824	60.346519	4.61511939775505e-11	-1.28145583953914	down
Os04g0584002	40	3	1.190894	0.074118	6.55881571387518e-06	-3.21454808156553	down
Os04g0584600	37314	15935	381.143546	165.435755	1.26475052653063e-10	-1.27022748143312	down
Os04g0584700	107	28	2.592472	0.675885	4.68993055169342e-07	-1.9170796951609	down
Os04g0584750	93	31	2.359131	0.782709	0.000170600693371492	-1.57868101647717	down
Os04g0585050	2328	964	90.279373	37.619652	3.18014503619679e-11	-1.31333947141491	down
Os04g0586500	2046	720	25.904882	9.174505	1.77635683940025e-15	-1.54740817882972	down
Os04g0587400	0	201	0	3.399052	0	6.97325440262633	up
Os04g0587500	5	72	0.065176	1.197816	9.81541514732953e-11	3.44420184814388	up
Os04g0592400	13315	3668	163.599486	33.13018	0	-1.90231732760174	down
Os04g0594400	1650	786	28.777059	13.775702	1.16077139455939e-07	-1.11107107197744	down
Os04g0596300	211	446	3.29039	6.839216	6.12624971572107e-05	1.03154870411659	up
Os04g0598500	32	96	0.151075	0.465645	0.000477997141791753	1.49729661412663	up
Os04g0599400	897	428	14.890113	7.150897	5.48176736447914e-07	-1.10738238035214	down
Os04g0604300	3007	921	64.307961	19.81019	0	-1.74807386803303	down
Os04g0604900	17	110	0.300815	2.040366	1.21310961276322e-10	2.54501583610395	up
Os04g0607566	89	32	1.259572	0.395184	0.000851259202702459	-1.47275580434039	down
Os04g0608900	6849	2845	76.219307	31.873421	1.29870558751577e-11	-1.30977187105381	down
Os04g0610400	18518	8222	427.592926	191.142624	9.72897984397036e-10	-1.21400098684747	down
Os04g0610600	45	12	0.942936	0.243024	0.00892805192406787	-1.81711814295893	down
Os04g0613000	55	306	0.818936	4.678345	0	2.40032759830675	up
Os04g0614300	9	44	0.196276	1.010616	0.0028735932339129	2.06728800277692	up
Os04g0614500	17	3305	0.203162	40.608018	0	7.43379894434462	up
Os04g0615550	52	14	0.894224	0.239267	0.00272041006236634	-1.8213920563475	down
Os04g0615600	125	3	4.61596	0.083128	0	-4.82097616919184	down
Os04g0615700	6369	2307	41.93972	15.293781	1.4432899320127e-15	-1.50719030398438	down
Os04g0616600	22	124	0.19138	1.801192	1.391455839439e-10	2.37144343052969	up
Os04g0618400	442	95	21.88796	4.713736	0	-2.2416595688489	down
Os04g0618700	5526	1772	31.848143	10.278587	0	-1.68274826219445	down
Os04g0618800	147	0	1.09553	0	0	-6.56842410078349	down
Os04g0618950	551	207	11.454295	4.331344	1.42998946017769e-10	-1.44811435688756	down
Os04g0619600	699	310	4.93985	2.187885	5.76185097411752e-08	-1.2115614330038	down
Os04g0622000	778	78	11.93167	1.643383	0	-3.33439759845958	down
Os04g0630551	24	76	0.685943	2.220949	0.00163426598240057	1.55930209669208	up
Os04g0631600	1694	552	19.90468	6.523578	0	-1.65761287183438	down
Os04g0634600	116	50	2.516093	1.011897	0.00237206507777576	-1.23046522490902	down
Os04g0635000	151	51	6.211747	2.109415	1.49378974789727e-06	-1.57874443463458	down
Os04g0635100	1654	718	73.611801	32.169651	9.69472058187648e-10	-1.24482673101206	down
Os04g0635400	590	234	27.180902	10.84523	1.02161723525285e-09	-1.37091635121866	down
Os04g0635500	2569	688	108.84745	29.329081	0	-1.94102276540702	down
Os04g0639300	79	177	1.177064	3.017181	0.00137589277053818	1.10580607598397	up
Os04g0640750	479	1261	4.803218	13.179011	5.6684990035194e-11	1.35081235082669	up
Os04g0641700	15	59	0.435838	1.725159	0.00121789344388368	1.8286481659862	up
Os04g0643550	194	0	2.002874	0	0	-6.96497709077836	down
Os04g0644100	325	754	8.953646	20.931709	2.04585519081313e-07	1.16747974564707	up
Os04g0644800	228	653	5.982018	9.559868	3.16477954953598e-11	1.46894106721375	up
Os04g0648950	1276	557	26.726948	11.739614	2.6643964812223e-09	-1.23627224740847	down
Os04g0650200	129	9	2.092008	0.147572	0	-3.66372714594185	down
Os04g0651000	11	197	0.198259	3.8999	0	3.9396333311796	up
Os04g0654400	46	148	1.293729	4.239639	1.68642183229206e-06	1.61045167788533	up
Os04g0656100	15063	31304	97.994532	203.638907	3.92522589731659e-06	1.01246733680255	up
Os04g0659000	126	395	4.798058	15.225243	5.59821078383038e-11	1.59369825221398	up
Os04g0659125	11	86	0.102922	0.812568	1.13705567184041e-09	2.75888579898211	up
Os04g0659300	13	190	0.281304	4.447693	0	3.67477985143004	up
Os04g0662600	192	34	3.19736	0.567299	8.88178419700125e-16	-2.48515922361614	down
Os04g0665666	1020	422	29.559	12.314776	3.8818426251197e-10	-1.31275934023471	down
Os04g0667200	23	125	0.246274	1.348482	2.45569342638419e-10	2.32292567055085	up
Os04g0667850	660	0	32.337704	0	0	-8.72320973324233	down
Os04g0669300	3762	653	42.354291	7.510384	0	-2.5661818603859	down
Os04g0670100	417	875	6.484334	13.69088	8.14065185728019e-06	1.02369130472496	up
Os04g0672900	3653	1555	52.548701	18.842979	8.49792458623710e-11	-1.27408491626368	down
Os04g0674000	6152	3027	103.058403	51.037178	2.4471538528914e-07	-1.06556047916042	down
Os04g0674300	774	392	4.483138	5.224196	1.02249836625434e-05	-1.02126723614993	down
Os04g0676000	92	194	4.317999	9.230127	0.00317606141231674	1.02115682506354	up
Os04g0676100	307	129	8.877218	3.748741	1.04124617694712e-06	-1.28307793821369	down
Os04g0676800	217	967	3.457918	15.347315	0	2.1050596994448	up
Os04g0687150	17	80	0.326412	1.629506	3.9523247996609e-06	2.09337940542813	up
Os04g0687800	36	119	0.525701	1.765283	1.04976881432073e-05	1.64010851759687	up
Os04g0688200	2750	9172	50.996513	157.112692	0	1.69444241422799	up
Os04g0688300	1222	555	21.524349	9.830458	2.20982192544739e-08	-1.17914086583643	down
Os04g0688500	150	1176	2.478492	19.55631	0	2.91505764614466	up
Os04g0690800	661	1396	13.571572	28.884172	2.22339637578894e-06	1.03403473839462	up
Os04g0691800	4473	0	27.089825	0	0	-11.4810016120237	down
Os05g0102400	22	66	0.570419	1.724072	0.00982561077689847	1.47782557711291	up
Os05g0104200	170	647	3.182134	12.240596	0	1.87580333218816	up
Os05g0104700	12	53	0.159555	0.744277	0.0010849074741397	1.96650556883566	up
Os05g0108450	200	12	0.890954	0.052885	0	-3.93103590738059	down
Os05g0109825	338	128	10.783667	4.092005	1.24907411080954e-08	-1.43227921363888	down
Os05g0113900	135	32	3.88445	0.901777	1.79430903468614e-09	-2.06531593459891	down
Os05g0115100	349	853	5.826681	14.252192	1.19295772149641e-08	1.24279192065073	up
Os05g0115800	494	1040	4.765757	8.430966	4.63266026562437e-06	1.02887640277621	up
Os05g0116500	0	220	0	2.128244	0	7.10257046073849	up
Os05g0119100	1220	362	58.020439	17.313372	0	-1.79105222602699	down
Os05g0119200	635	315	16.800772	8.375192	8.53210827467255e-06	-1.05038533224854	down
Os05g0120000	7	72	0.067657	0.809192	2.07559303078142e-09	3.06056407580314	up
Os05g0124000	810	209	8.651136	2.234815	0	-1.98891103357675	down
Os05g0128000	175	22	3.169692	0.3905	0	-2.9453731096414	down
Os05g0134400	9615	24215	137.502884	349.723436	5.19679854704691e-11	1.28960850633993	up
Os05g0134700	3	89	0.035144	1.540941	9.99200722162641e-16	4.26810281531483	up
Os05g0135200	98	206	1.707737	3.628964	0.00253445343996184	1.01738220523878	up
Os05g0135500	501	232	8.135652	3.780968	1.65779467409255e-06	-1.1479886352935	down
Os05g0141100	21	67	0.794262	2.362776	0.00424085541366026	1.56156483073361	up
Os05g0141200	72	27	0.582977	0.216488	0.0080842937575285	-1.40517527540594	down
Os05g0141700	5280	2665	102.29084	51.970158	9.09045514529971e-07	-1.02875232192233	down
Os05g0142200	57	148	1.965182	5.169113	0.000191027144433975	1.31031559863507	up
Os05g0142400	274	616	8.852229	20.080511	1.71627211442704e-06	1.12151233186112	up
Os05g0143800	15	56	0.103601	0.380555	0.00341310424163233	1.75541471596713	up
Os05g0145400	2000	372	16.040556	2.970932	0	-2.46430895291564	down
Os05g0151300	9306	4532	181.843903	89.165222	1.5233783079438e-07	-1.08053769322994	down
Os05g0153300	22	228	0.242826	2.611668	0	3.24166442566804	up
Os05g0156900	118	11	1.006559	0.094135	5.55111512312578e-16	-3.28766538538136	down
Os05g0162800	1347	495	21.037036	7.92498	1.5754064719431e-13	-1.4840278616687	down
Os05g0163300	759	110	15.584479	2.263584	0	-2.81136825997414	down
Os05g0169000	4162	1968	90.319385	42.891069	3.0968797748443e-08	-1.12270258064876	down
Os05g0170300	83	26	0.679607	0.198377	0.000194786689877824	-1.65753939051536	down
Os05g0175450	0	51	0	2.410942	8.36221092370693e-11	5.02800931993675	up
Os05g0178000	124	279	1.879532	4.2644	8.95453716979189e-05	1.11734552031447	up
Os05g0181200	354	82	4.694859	1.089374	0	-2.13111883046015	down
Os05g0181300	131	63	5.907549	2.859501	0.00814881959934477	-1.07961335152395	down
Os05g0181700	173	42	5.638525	1.350441	4.7384873802514e-11	-2.04374800605181	down
Os05g0184901	102	43	1.170872	0.489117	0.00386063556257832	-1.2578161769998	down
Os05g0188700	1021	2625	13.490729	34.932117	2.76262346332601e-11	1.31821533931942	up
Os05g0191700	422	206	7.791748	3.887838	2.48475855834096e-05	-1.07148616899137	down
Os05g0192100	54	183	1.086851	3.712359	3.82552634015099e-08	1.68944684278772	up
Os05g0195101	4	1047	0.139637	41.623257	0	7.51498596507936	up
Os05g0195200	161	1357	2.479625	21.055733	0	3.02024699910994	up
Os05g0198200	7	300	0.142587	6.870456	0	5.09523719223255	up
Os05g0199100	2558	1106	46.150986	20.081554	3.28617910660967e-10	-1.25124053009726	down
Os05g0205050	13	65	0.271453	1.441296	2.85639425685602e-05	2.1504534158263	up
Os05g0205400	9	83	0.610741	6.34274	3.09928638309032e-10	2.95872914479503	up
Os05g0209600	8498	22062	136.744675	357.439575	7.0047301292675e-12	1.3334131063822	up
Os05g0210201	185	608	4.547853	15.051002	7.11652958784725e-14	1.66541617174768	up
Os05g0223000	4406	1571	120.17086	43.122257	6.66133814775094e-16	-1.52961366237125	down
Os05g0227100	38	106	1.369391	3.846615	0.000692416523317529	1.4007399137891	up
Os05g0242600	98	25	2.095315	0.539449	9.82286171957725e-07	-1.94633377920346	down
Os05g0247100	302	1395	5.759994	26.796718	0	2.15905761769581	up
Os05g0250000	65	15	1.078533	0.236215	4.63453716527118e-05	-2.04529566306161	down
Os05g0251400	78	31	1.591389	0.626039	0.0099129814783826	-1.3295097857606	down
Os05g0256500	23	86	0.288891	1.122299	4.57472494627131e-05	1.79171459838786	up
Os05g0276100	5	66	0.033754	0.550535	1.50570600432332e-09	3.32154112268349	up
Os05g0294800	289	688	3.34107	8.211546	1.0114904358538e-07	1.20412813252439	up
Os05g0296800	87	36	0.834349	0.344763	0.00838668860098879	-1.27832479179329	down
Os05g0297800	227	488	2.528201	5.262498	2.38037095906529e-05	1.05623851827899	up
Os05g0305200	157	3	2.532543	0.046447	0	-5.14617111211149	down
Os05g0313700	604	304	6.71876	3.402891	1.75727486785293e-05	-1.02937402353219	down
Os05g0320750	16	59	0.607321	2.229158	0.00243731808363534	1.74408477014126	up
Os05g0322900	1168	580	19.525335	9.59892	1.59338191862979e-06	-1.05063722192113	down
Os05g0324300	78	18	0.416327	0.092645	4.46027082590117e-06	-2.06316052495004	down
Os05g0324700	1510	474	51.945503	16.42123	0	-1.710979713465	down
Os05g0327000	226	82	2.925536	1.052164	1.42909155398385e-07	-1.48728510598077	down
Os05g0334750	71	165	1.135357	2.659255	0.000951842320978891	1.15634825409199	up
Os05g0338900	401	845	4.428409	9.378119	7.54529891555666e-06	1.02968372421997	up
Os05g0339300	206	438	3.136755	6.707166	5.44052242724691e-05	1.03987159825028	up
Os05g0342000	61	16	1.804028	0.478756	0.000430673287246885	-1.87155786000848	down
Os05g0353400	1765	715	13.071119	5.348086	1.72726277725133e-11	-1.34447692636045	down
Os05g0355900	66	0	1.844663	0	5.88418203051333e-15	-5.43168246859	down
Os05g0360400	14	52	0.234413	0.927875	0.00680603593506979	1.74143271384356	up
Os05g0361700	4576	2001	101.604091	45.204832	3.54408946634521e-10	-1.23549212582689	down
Os05g0368100	88	29	3.280662	1.05585	0.000240726695485027	-1.5916141936302	down
Os05g0368666	990	0	10.186824	0	0	-9.30703388131073	down
Os05g0368700	94	0	1.909556	0	0	-5.93188621625473	down
Os05g0373400	735	312	8.078521	3.165183	6.30166163695378e-09	-1.2746253684591	down
Os05g0374500	2	47	0.016017	0.426929	8.20263147405242e-08	3.72639789557974	up
Os05g0375400	474	1616	6.755078	23.183231	0	1.72335548057886	up
Os05g0380900	2332	628	55.691574	15.101958	0	-1.93279468413015	down
Os05g0381400	347	82	9.238313	2.200801	0	-2.10243325661126	down
Os05g0381900	39	7	0.633701	0.107826	0.00161532433787293	-2.27853575718513	down
Os05g0387700	139	4	1.087396	0.02899	0	-4.68924162309167	down
Os05g0387750	128	61	0.625538	0.297073	0.00785271848287505	-1.09195214752288	down
Os05g0390600	102	0	2.007375	0	0	-6.04786803163077	down
Os05g0390800	48	135	1.741575	4.975407	7.71023596169984e-05	1.41988961989022	up
Os05g0393100	3765	1251	42.451572	14.202801	0	-1.63110430429169	down
Os05g0395000	2032	182	21.424647	1.946542	0	-3.51206991618134	down
Os05g0403000	465	134	7.430597	2.155033	3.44169137633799e-15	-1.8253837850527	down
Os05g0408300	4541	2261	52.034916	26.076857	4.5878092003182e-07	-1.04831267949336	down
Os05g0410100	305	111	4.684737	1.716507	7.78432840409238e-09	-1.48762246469033	down
Os05g0411300	3602	1783	33.504078	16.694214	3.62075210036394e-07	-1.05660909420713	down
Os05g0417900	66	175	5.078623	13.677523	3.11097329329657e-05	1.34343623721753	up
Os05g0427100	5390	2344	71.586482	31.336909	2.36698993738571e-10	-1.24353443399238	down
Os05g0427300	1290	632	21.612992	10.487586	7.03859860395895e-07	-1.07024286761254	down
Os05g0428600	206	471	2.064594	4.773936	3.14001953682919e-06	1.14429697020166	up
Os05g0429500	23	71	0.31208	0.999417	0.00398242908511015	1.52079590289061	up
Os05g0431700	189	571	2.11603	6.456966	7.56439355598104e-12	1.54447810689686	up
Os05g0435800	469	1269	4.207832	11.472523	1.24535937118253e-11	1.39026206393446	up
Os05g0437401	198	32	10.102336	1.64522	0	-2.61258554028371	down
Os05g0437800	20	75	0.592251	2.223714	0.000192641179267095	1.78606701254171	up
Os05g0439300	166	66	2.081783	0.824783	2.94521546625459e-05	-1.35215669405887	down
Os05g0445000	145	50	1.91402	0.654946	3.73825303567887e-06	-1.54854626015524	down
Os05g0446900	3633	1619	49.989624	22.427536	1.24089682973505e-09	-1.20803860540435	down
Os05g0447540	88	188	1.001141	2.147393	0.00279839338816434	1.0392459587953	up
Os05g0449200	221	1350	2.683818	16.514036	0	2.55958546318761	up
Os05g0452600	178	9	5.705098	0.283184	0	-4.12346390572522	down
Os05g0453300	13010	6531	128.31145	64.775902	8.74767266623167e-07	-1.03685750400792	down
Os05g0453700	5385	2359	140.981837	63.184232	3.66310315413898e-10	-1.2329993524191	down
Os05g0453900	109	47	1.888967	0.908642	0.00361216896895999	-1.22829480983132	down
Os05g0455250	122	12	1.299678	0.123676	5.55111512312578e-16	-3.2250627152075	down
Os05g0456925	3478	897	43.059465	11.066806	0	-1.99593098084132	down
Os05g0458500	160	660	1.974624	8.545152	0	1.9910733552394	up
Os05g0458600	323	855	3.321049	8.871197	2.60578336686024e-10	1.35733863342481	up
Os05g0460000	15030	4441	149.860947	44.575405	0	-1.80130997564206	down
Os05g0462400	3349	1178	19.277083	6.779893	4.44089209850063e-16	-1.5488864557521	down
Os05g0465250	59	6	0.515951	0.048015	4.38299910809903e-08	-3.03484101343854	down
Os05g0466000	68	173	1.083375	1.655829	9.05301252598356e-05	1.28492033554247	up
Os05g0466700	106	2	5.177547	0.079889	0	-4.93885600115514	down
Os05g0468100	204	72	2.705574	0.958606	1.83313374813032e-07	-1.52436914376861	down
Os05g0468200	41	9	0.564545	0.113905	0.00424171327694112	-2.04670757993165	down
Os05g0468500	247	5	4.065962	0.066986	0	-5.2750744499638	down
Os05g0469600	6477	1884	67.371827	19.772091	0	-1.82343607075264	down
Os05g0469701	239	74	2.888835	0.896752	5.02542341074275e-10	-1.71252687472099	down
Os05g0469812	149	53	1.769557	0.627238	5.78398336981145e-06	-1.50588133031334	down
Os05g0472700	243	613	3.758997	9.674647	1.53346990661163e-08	1.28666193205429	up
Os05g0473000	0	39	0	0.60458	6.70876562081091e-08	4.65452778952901	up
Os05g0473300	200	61	4.28436	1.278894	3.33516936290579e-09	-1.72951966166928	down
Os05g0473401	84	18	0.654302	0.100981	5.24866411555358e-07	-2.16804686647264	down
Os05g0473500	6658	2850	103.335493	44.530122	8.52213855040418e-11	-1.26644500544301	down
Os05g0474900	190	1151	1.721047	10.216383	0	2.54620376237268	up
Os05g0477100	0	53	0	0.795904	2.82388556982482e-11	5.08183488683883	up
Os05g0477200	102	31	1.457429	0.436925	1.33425377021323e-05	-1.70983878822005	down
Os05g0477600	10374	22455	181.466391	395.339187	3.70726619070005e-07	1.07115542505589	up
Os05g0477900	276	83	14.914428	4.501321	2.65534261245648e-11	-1.75667946031386	down
Os05g0486100	6133	2778	44.066352	20.064569	2.52327947425357e-09	-1.18487229106495	down
Os05g0486150	127	51	2.417791	0.94222	0.000324187406062215	-1.3318190505712	down
Os05g0494200	1254	491	42.943109	17.158048	8.36386515601362e-12	-1.39260688930614	down
Os05g0495250	308	3	16.990717	0.150558	0	-6.11133734856368	down
Os05g0497200	1084	472	27.100117	11.874058	4.03644273561099e-09	-1.2394624299758	down
Os05g0498400	10417	3690	322.759598	112.913377	2.22044604925031e-16	-1.53962853575048	down
Os05g0501800	80	31	1.341695	0.508768	0.0058822521825963	-1.36532588445251	down
Os05g0516400	134	41	1.062689	0.300239	6.16197294855958e-07	-1.71243435311909	down
Os05g0516700	2722	685	73.877045	18.712257	0	-2.03072336114373	down
Os05g0517400	7065	3604	196.189529	100.754982	1.61247248275931e-06	-1.01355975583876	down
Os05g0519300	366	130	5.749537	2.045952	5.08403874555086e-10	-1.52449906751929	down
Os05g0519700	1421	528	10.65753	3.95521	2.37698749572246e-13	-1.46828076040459	down
Os05g0526400	3357	1637	69.126472	33.941906	1.73723786023317e-07	-1.07816531038727	down
Os05g0527100	8	57	0.124467	0.912389	4.70806089758469e-06	2.57251712739429	up
Os05g0527700	28	161	0.704676	4.079485	3.96349619791181e-13	2.41666183756528	up
Os05g0529700	165	359	2.441349	5.426994	6.42565003741158e-05	1.07156584693745	up
Os05g0531000	120	31	3.993107	1.038002	7.19681414462769e-08	-1.94102936156629	down
Os05g0531600	200	84	5.489182	2.324407	2.60530554218041e-05	-1.27814909298422	down
Os05g0534600	1315	547	9.885407	4.105668	1.91931137649703e-10	-1.30571465144305	down
Os05g0539750	47	7	1.291822	0.186184	4.19812227844263e-05	-2.53821489408467	down
Os05g0539800	775	2097	11.463143	32.471794	2.20168328013415e-12	1.3914615518479	up
Os05g0541100	856	234	13.203624	3.634749	0	-1.90662537772499	down
Os05g0541400	5	49	0.054883	0.660221	3.96847835382186e-06	2.90374507661426	up
Os05g0541750	142	64	7.506229	3.394945	0.00146720867795092	-1.17245978479713	down
Os05g0542732	135	1	4.44699	0.030174	0	-5.75079603249411	down
Os05g0544600	76	28	0.825767	0.306668	0.00429650195110776	-1.43200045257777	down
Os05g0545300	1433	450	23.612423	7.466386	0	-1.71025126230938	down
Os05g0545400	5460	1553	91.386116	26.164631	0	-1.85555440820726	down
Os05g0545600	1198	569	11.460224	5.876821	1.98267821827081e-07	-1.1147234234426	down
Os05g0548600	5	63	0.076085	1.077174	5.96304572386686e-09	3.25606445628506	up
Os05g0549800	77	400	1.47649	7.811477	0	2.3110433618051	up
Os05g0550100	185	84	2.450697	1.11553	0.000315472857872034	-1.16658253211623	down
Os05g0551350	5	78	0.179056	3.304874	6.60582699651968e-12	3.55724600363257	up
Os05g0551650	127	52	1.730536	0.701904	0.000474956393371584	-1.30465525914957	down
Os05g0551700	129	52	1.665604	0.665003	0.000309210366825075	-1.32692545940518	down
Os05g0552700	53	315	0.675653	4.060416	0	2.49386510837653	up
Os05g0552900	122	48	1.161837	0.45866	0.00029926576331718	-1.35929334318801	down
Os05g0557200	9056	2882	94.676769	30.327491	0	-1.6940409345039	down
Os05g0559350	131	287	2.400291	5.323501	0.000163005066271538	1.07963472753397	up
Os05g0560300	21	78	0.236806	0.906974	0.000145313637191502	1.77608827890478	up
Os05g0562300	4483	900	70.590904	14.259315	0	-2.3571836505618	down
Os05g0562350	517	93	11.220062	2.018759	0	-2.49721773506681	down
Os05g0562800	92	226	2.287099	5.670448	3.02571869961188e-05	1.23973802039774	up
Os05g0563300	92	9	2.780636	0.247195	1.2507772595427e-12	-3.1830015415773	down
Os05g0563900	164	45	9.368248	2.598252	2.91634949523001e-09	-1.87140644078016	down
Os05g0571800	113	46	3.854701	1.576347	0.00102416583482923	-1.30955315576918	down
Os05g0572700	143	323	2.449211	5.596823	3.51071664880243e-05	1.12420145521555	up
Os05g0575400	214	461	1.466179	2.855347	2.82098832031785e-05	1.05888377541716	up
Os05g0575500	243	19	3.310221	0.258057	0	-3.61142181095814	down
Os05g0581100	266	658	2.203059	4.670964	2.42139542860897e-08	1.25893230211023	up
Os05g0582000	443	195	8.667853	3.830689	4.72469368295592e-07	-1.21983534535718	down
Os05g0582600	613	155	7.647465	1.93961	0	-2.01516184891477	down
Os05g0586400	2229	965	16.41153	7.153122	4.44163594792713e-10	-1.24919478741076	down
Os05g0588700	94	27	0.802569	0.205608	1.27509988067098e-05	-1.78263627427263	down
Os05g0588900	3005	1026	55.624123	19.108484	0	-1.59161489471424	down
Os05g0591600	125	46	2.52046	0.920086	6.47975476457674e-05	-1.45326481678248	down
Os05g0592300	1282	468	17.663899	6.45952	1.35336186701807e-13	-1.49340893950143	down
Os05g0595300	357	759	5.632866	11.557712	7.24945392183152e-06	1.04213048773276	up
Os06g0103100	88	0	1.308962	0	0	-5.83833935082952	down
Os06g0103200	0	77	0	1.054978	2.22044604925031e-16	5.60736218212674	up
Os06g0107100	69	149	0.990194	2.103984	0.00749708030445917	1.05101400201378	up
Os06g0109300	30	84	0.488063	1.544294	0.00398066623812632	1.39668302744062	up
Os06g0112700	116	263	1.751508	3.867405	0.000101529842300163	1.12762291683039	up
Os06g0116800	2073	844	28.209139	11.553214	1.51717527430151e-11	-1.33753541953359	down
Os06g0118075	192	450	4.969781	11.768568	1.62353103616564e-06	1.17946948804651	up
Os06g0119200	101	20	3.659659	0.729264	7.28592775001147e-09	-2.28939923869194	down
Os06g0122500	275	7	6.90159	0.163762	0	-5.04783485230233	down
Os06g0123000	313	121	6.726619	2.606357	5.17989390269591e-08	-1.40204851990817	down
Os06g0125200	618	247	14.107692	5.672226	1.06829367574335e-09	-1.36015251084771	down
Os06g0127100	690	117	20.638994	3.520769	0	-2.58640421766011	down
Os06g0127500	748	378	14.345323	7.184421	1.03508540374442e-05	-1.02432168785999	down
Os06g0129900	749	1671	9.707664	21.782662	1.26393256749679e-07	1.11325864685622	up
Os06g0131001	172	4140	6.137066	149.260223	0	4.53384637552783	up
Os06g0132100	144	3180	1.784912	41.401522	0	4.40722383911353	up
Os06g0133500	994	254	65.331085	16.79731	0	-2.0043524765666	down
Os06g0139150	2059	88	35.240776	1.507774	0	-4.5659909272831	down
Os06g0140900	117	259	4.206818	9.368217	0.000212850909637186	1.09342845776231	up
Os06g0141100	8	45	0.104109	0.650195	0.000757920083532482	2.24202582971022	up
Os06g0141200	89	6	1.572379	0.089552	4.41868763800812e-14	-3.6153071635137	down
Os06g0141400	10	398	0.177989	9.218122	0	5.06791995875435	up
Os06g0142200	4681	1528	136.761761	45.044986	0	-1.65692783805487	down
Os06g0142300	1646	692	64.930763	27.452297	1.70950142930337e-10	-1.29092880869005	down
Os06g0142350	2714	1159	107.625177	46.306564	1.47414636053611e-10	-1.26916113944398	down
Os06g0142400	3279	507	117.9589	18.351185	0	-2.73210051488289	down
Os06g0143400	8590	3296	88.797479	32.457962	6.53921361504217e-14	-1.42429406527398	down
Os06g0146200	51	147	0.306024	0.893301	2.11914443862815e-05	1.45657544846368	up
Os06g0146700	278	662	1.741889	4.468143	1.19735411474586e-07	1.20436037255041	up
Os06g0146900	73	871	1.301245	6.635577	0	3.50596802352412	up
Os06g0147000	959	12	38.763268	0.466668	0	-6.18367174500455	down
Os06g0147300	281	47	10.586973	1.781887	0	-2.58197965498036	down
Os06g0152500	30	81	0.30511	0.828792	0.00852415448832367	1.3452216807114	up
Os06g0152600	356	882	11.983923	29.917574	5.46267875378703e-09	1.26241180034521	up
Os06g0152700	185	33	2.185159	0.381247	2.33146835171283e-15	-2.47311011667415	down
Os06g0157000	4134	13264	60.255685	219.687378	0	1.63873986487742	up
Os06g0157125	88	1547	2.33794	40.996741	0	4.06909597640779	up
Os06g0158100	321	130	6.245564	2.545536	2.12541711674952e-07	-1.33608979492836	down
Os06g0159900	2686	308	42.694226	4.958538	0	-3.16055904192061	down
Os06g0161900	265	126	3.401331	1.576691	0.000118673988905194	-1.10551448422352	down
Os06g0164400	824	410	10.717873	5.227755	4.18319729444949e-06	-1.04689054822942	down
Os06g0165900	82	33	2.891486	1.171975	0.00838710502416395	-1.31440628069964	down
Os06g0166500	75	28	1.70341	0.632615	0.00566652243702892	-1.41327979055584	down
Os06g0167200	132	46	2.194919	0.760789	1.23983782387427e-05	-1.53092808501204	down
Os06g0174375	168	81	2.334469	1.126331	0.002179633473684	-1.08020424236978	down
Os06g0177000	1326	460	54.048336	18.888786	5.21804821573824e-15	-1.56682358562321	down
Os06g0177200	701	0	8.618037	0	0	-8.80995847848985	down
Os06g0177300	0	656	0	11.058758	0	8.67176879893023	up
Os06g0179100	333	0	8.339751	0	0	-7.73961420023917	down
Os06g0182300	404	59	2.469219	0.319851	0	-2.78504156653365	down
Os06g0187500	81	300	1.182465	4.437344	2.72826206071386e-12	1.8262922061035	up
Os06g0191300	35	1337	0.517681	20.01552	0	5.15132057622907	up
Os06g0191900	116	52	1.073118	0.475659	0.00473671294310274	-1.17561635777171	down
Os06g0195800	420	34	7.083548	0.568304	0	-3.6080945985118	down
Os06g0197550	538	259	15.805389	7.864371	5.18716931063867e-06	-1.09268633009429	down
Os06g0198500	651	289	21.339624	9.520103	8.41125290529376e-08	-1.20982052993546	down
Os06g0201200	225	110	6.7136	3.294231	0.000610310858036089	-1.06422350227107	down
Os06g0201500	1419	521	38.637886	14.278195	1.17350573702879e-13	-1.48544657311332	down
Os06g0203000	248	120	6.068085	2.960873	0.000276629347922164	-1.07992099464464	down
Os06g0203600	7817	3281	87.335958	36.62995	2.44435582885671e-11	-1.29485438844662	down
Os06g0206700	172	76	1.401708	0.623801	0.000269944469588501	-1.20391283484952	down
Os06g0207600	60	145	1.085011	2.40641	0.000975713758099239	1.20902180237643	up
Os06g0212600	148	322	2.017551	4.418967	0.000110204144565085	1.07069607137855	up
Os06g0214900	2683	1305	24.494963	12.10324	1.77344090523945e-07	-1.08165211172322	down
Os06g0218800	1001	324	24.257509	7.897204	5.55111512312578e-16	-1.665263170064	down
Os06g0219900	468	188	8.435573	3.398103	8.92747520353510e-09	-1.35106674644623	down
Os06g0222100	73	191	1.005828	2.673256	2.10859846074829e-05	1.3263283860696	up
Os06g0223700	257	724	6.876218	19.533756	3.35943495244351e-11	1.44587520051777	up
Os06g0225300	390	173	3.631512	1.621698	1.34683865604668e-06	-1.20789114335698	down
Os06g0226083	13	53	0.257081	1.058849	0.00234842073690888	1.86389182689366	up
Os06g0226100	13	53	0.256902	1.057279	0.00234842073690888	1.86389182689366	up
Os06g0226500	117	294	3.337405	8.474757	2.32831120638988e-06	1.27522943106999	up
Os06g0226700	1289	509	18.649586	7.412054	1.19679821608543e-11	-1.38049734770915	down
Os06g0227300	439	2	25.063662	0.079531	0	-6.97299812184413	down
Os06g0228500	659	46	10.523465	0.726082	0	-3.83708317223877	down
Os06g0228800	352	0	4.59529	0	0	-7.81930304683268	down
Os06g0229200	7224	3092	52.879372	22.786121	8.35884694794231e-11	-1.26661290988284	down
Os06g0229900	2	42	0.019075	0.733847	1.10959141297329e-06	3.56981235727739	up
Os06g0231050	238	60	6.596658	1.623474	5.62772051182492e-13	-2.00191882788475	down
Os06g0232000	5485	15749	83.141933	242.423789	6.55031584528842e-15	1.47863778840417	up
Os06g0237400	500	191	8.819214	3.441022	6.44476583211429e-10	-1.42353121412699	down
Os06g0239600	8	49	0.17111	1.109223	0.000140600020307691	2.36080260448357	up
Os06g0242000	0	104	0	1.762939	0	6.03331200825955	up
Os06g0242700	0	164	0	2.181751	0	6.68234283400803	up
Os06g0244000	25	215	0.41795	3.709839	0	2.98470147706903	up
Os06g0244200	755	370	11.993653	5.856009	2.93712208754293e-06	-1.06846059293821	down
Os06g0246200	35	247	0.408708	3.445417	0	2.7225530628894	up
Os06g0248500	870	280	12.432152	4.031406	1.11022302462516e-15	-1.6726923406282	down
Os06g0254600	175	0	4.562738	0	0	-6.81752860092773	down
Os06g0254700	12237	6131	263.425476	132.864014	7.6777091917446e-07	-1.03965568880727	down
Os06g0255200	895	3615	2.262659	6.211344	0	1.96936337379845	up
Os06g0255300	4325	1319	38.288262	13.389656	0	-1.754809911381	down
Os06g0255400	1485	617	43.539837	18.217266	1.20681797888267e-10	-1.3076699146941	down
Os06g0255900	190	93	1.203379	0.591173	0.00155322016315196	-1.06052878931695	down
Os06g0256300	4577	2140	57.12728	26.686712	1.61843578538878e-08	-1.13899308513004	down
Os06g0257600	173	13	2.735677	0.182601	0	-3.62128476468796	down
Os06g0258500	2	39	0.105967	2.08366	5.36969198960957e-06	3.46699457446842	up
Os06g0261300	3	44	0.069704	1.507657	2.2641953678626e-06	3.27782243401639	up
Os06g0266000	989	256	3.007087	0.977566	0	-1.98584440599619	down
Os06g0269200	94	24	1.691159	0.439181	1.74746725778441e-06	-1.94243358108039	down
Os06g0271400	15	78	0.180179	1.217102	1.44165479143421e-06	2.22202761903543	up
Os06g0282000	4	53	0.051486	0.689644	1.35957106239815e-07	3.25188005540231	up
Os06g0285400	741	366	6.736726	3.350998	4.2881054215238e-06	-1.05712709363403	down
Os06g0289200	78	279	1.026326	3.69754	2.69638755767687e-11	1.77557140905222	up
Os06g0290701	151	971	6.767504	43.851192	0	2.62964243463638	up
Os06g0291800	18	70	0.114733	0.471344	0.00024777516829555	1.82911256240582	up
Os06g0294600	418	1297	5.477901	17.135845	4.21884749357559e-15	1.58720848391784	up
Os06g0297400	142	318	0.904796	2.044464	4.96433530946527e-05	1.11182094249573	up
Os06g0298200	935	462	9.757202	4.703823	2.19809176171815e-06	-1.05725512315437	down
Os06g0315000	0	47	0	1.081439	7.51332995818643e-10	4.91393111064033	up
Os06g0318533	40	124	1.114775	3.532792	2.40728564753212e-05	1.55273047321629	up
Os06g0318800	8836	3274	335.285431	125.080368	5.77315972805081e-15	-1.47467921453661	down
Os06g0329300	0	130	0	3.894504	0	6.35082784830663	up
Os06g0331900	61	3	0.609635	0.020525	1.20485288412908e-10	-3.8045300369849	down
Os06g0334400	1517	463	20.550031	6.387017	0	-1.75140401638531	down
Os06g0338200	95	273	0.933097	2.999507	5.89868359712753e-08	1.46502426772087	up
Os06g0341500	184	90	4.434078	2.071338	0.00181627246080851	-1.06110584280203	down
Os06g0343100	46	1075	0.295644	7.041095	0	4.45764789606932	up
Os06g0343200	837	83	4.764859	1.725626	0	-3.35177502943389	down
Os06g0345200	1531	684	20.520483	9.18687	5.34215494063517e-09	-1.20327819972265	down
Os06g0358800	127	336	2.049737	5.455385	1.52521050122978e-07	1.35007108701636	up
Os06g0469800	280	59	5.417998	1.252117	0	-2.25857704781764	down
Os06g0470000	651	1910	8.337146	24.799396	2.1094237467878e-14	1.50780079065236	up
Os06g0472900	104	30	1.681849	0.483136	4.12857013276646e-06	-1.782363615199	down
Os06g0476900	1	81	0.008419	0.882116	3.33066907387547e-16	4.96631064268523	up
Os06g0478600	1300	165	13.372544	1.70171	0	-3.00847394435914	down
Os06g0481000	3	119	0.116728	4.62851	0	4.68070014373164	up
Os06g0486900	68	202	0.821396	2.481112	4.44383869813159e-07	1.50658959312652	up
Os06g0497600	12	111	0.150739	1.66116	2.79221090693227e-13	3.01056904303063	up
Os06g0498800	152	456	3.540245	11.325373	8.20181700333933e-11	1.532478426775	up
Os06g0502900	1092	3	11.938861	0.027674	0	-7.93206071888321	down
Os06g0503250	408	1005	5.473759	13.579244	4.17610590552897e-09	1.25454777745032	up
Os06g0518300	25	73	0.83334	2.451822	0.00646482080669897	1.44707460087846	up
Os06g0519400	243	123	2.220282	1.137682	0.000995855992400596	-1.01556611458102	down
Os06g0535400	189	18	4.047594	0.380966	0	-3.32323363941539	down
Os06g0536333	0	40	0	1.875713	3.79757336688158e-08	4.68962089151611	up
Os06g0538400	601	1845	14.925416	46.202274	1.4432899320127e-15	1.57289650427197	up
Os06g0539066	60	148	1.044021	2.588062	0.000558644753629323	1.23824440176503	up
Os06g0542000	99	28	1.135141	0.232936	5.268544523096e-06	-1.80664933163215	down
Os06g0546000	25	214	0.361302	3.223728	0	2.97802579925806	up
Os06g0547400	1056	6133	17.965099	105.131454	0	2.49343040340773	up
Os06g0554700	36	101	0.392541	1.117592	0.000928069872950243	1.4069356332322	up
Os06g0556101	97	0	1.67126	0	0	-5.97647913769513	down
Os06g0558300	179	496	2.394857	6.689388	1.15952691892574e-09	1.4197064109462	up
Os06g0559400	235	631	4.848353	13.152739	8.12171441211262e-10	1.37628811589606	up
Os06g0560000	74	165	0.922678	2.063896	0.00227999850817018	1.09790426982088	up
Os06g0562200	35	122	0.889025	3.175973	2.78681373944156e-06	1.71447903746836	up
Os06g0564700	4	70	0.052185	1.059343	4.37251346241396e-11	3.64286010503521	up
Os06g0566300	319	163	3.688313	1.933706	0.000366078821600002	-1.00433950480017	down
Os06g0567900	244	1564	2.547428	16.441351	0	2.62975306851022	up
Os06g0572300	62	18	0.620128	0.176341	0.00119374847014453	-1.73926101565567	down
Os06g0574900	1703	702	54.409462	23.242602	5.16826581531404e-11	-1.31934581401904	down
Os06g0575100	108	0	2.104298	0	0	-6.12911821377225	down
Os06g0586000	52	144	1.239127	3.193224	6.07377929363606e-05	1.39996627572055	up
Os06g0589800	185	55	1.147189	0.339891	4.5758616895597e-09	-1.76328310199773	down
Os06g0592500	850	102	28.122473	3.376699	0	-3.0817138026933	down
Os06g0593200	349	171	4.601487	2.265876	6.85428048819992e-05	-1.06494136088462	down
Os06g0594300	466	231	6.456268	3.221178	2.7301259210577e-05	-1.05003430392541	down
Os06g0597500	354	48	2.75338	0.374779	0	-2.88413346953933	down
Os06g0623200	159	27	2.314555	0.354034	2.4757973449141e-14	-2.53123704192593	down
Os06g0623600	164	340	1.343419	2.766972	0.000351647502372932	1.00216475072222	up
Os06g0626200	84	295	1.29877	4.606172	2.42057485166924e-11	1.75068518151502	up
Os06g0626600	380	808	6.81644	14.598276	5.97392527457163e-06	1.04250632630101	up
Os06g0627400	70	0	0.958212	0	7.7715611723761e-16	-5.51466008410865	down
Os06g0635300	1689	9	20.540108	0.097916	0	-7.35838845003774	down
Os06g0636700	3245	1303	53.498363	21.62635	2.78044254287124e-12	-1.3580878221591	down
Os06g0638400	1994	346	30.268677	5.276476	0	-2.56404051186279	down
Os06g0638900	152	62	2.268429	0.926481	0.000108986505884645	-1.31426527495754	down
Os06g0646100	5040	1910	173.401123	66.159142	3.80806497446429e-14	-1.4418765693259	down
Os06g0649000	7243	3066	116.379852	49.556854	4.2050474213795e-11	-1.28257781772756	down
Os06g0649600	225	496	3.449543	7.418337	9.15752450203478e-06	1.09230032220865	up
Os06g0649700	277	587	2.171209	4.633303	1.93797827281461e-05	1.03650724294553	up
Os06g0650300	24	87	0.372801	1.547544	6.44207100617411e-05	1.75052322792944	up
Os06g0650700	9	83	0.386225	3.770927	3.09928638309032e-10	2.95872914479503	up
Os06g0650900	550	175	14.239791	4.452756	5.340172748447e-14	-1.68573920229998	down
Os06g0654900	92	706	3.723521	28.870852	0	2.87611763928579	up
Os06g0659200	168	354	2.602615	3.416602	0.000182471120160677	1.02566940871191	up
Os06g0660400	70	156	3.091119	7.009489	0.00316621594425415	1.0962531521583	up
Os06g0662200	2984	1078	42.647408	15.502537	3.44169137633799e-15	-1.51028548630231	down
Os06g0662550	7	41	0.044473	0.300595	0.00154840064449369	2.27189041634969	up
Os06g0667400	38	112	0.216979	0.64511	0.000164649758392255	1.47901579907299	up
Os06g0672801	50	127	1.340489	3.408132	0.000930993757340182	1.27576102919266	up
Os06g0676600	68	152	0.831289	2.049417	0.0034543962618192	1.10005914549461	up
Os06g0680800	1221	4400	14.079057	59.450442	0	1.80532557017928	up
Os06g0682900	1511	691	26.93504	12.400776	1.81588851733139e-08	-1.16967207063441	down
Os06g0683700	539	141	19.084137	4.993017	0	-1.96516337482758	down
Os06g0683800	97	7	3.192086	0.210568	6.99440505513849e-15	-3.5593673657452	down
Os06g0684900	0	43	0	0.49589	6.97890800704926e-09	4.79005185463097	up
Os06g0685200	873	271	9.899351	3.089212	2.22044604925031e-16	-1.72450934175497	down
Os06g0685250	71	16	0.87844	0.192075	1.1259303078881e-05	-2.08547464619348	down
Os06g0685300	1367	211	15.871066	2.391128	0	-2.72916079597067	down
Os06g0687000	393	172	3.344111	1.445406	7.92807658744898e-07	-1.22718831858381	down
Os06g0687200	98	206	1.675199	3.561267	0.00253445343996184	1.01738220523878	up
Os06g0689700	11	55	0.576547	2.878168	0.000218181000536055	2.12886997629933	up
Os06g0691100	374	1246	8.734152	29.319508	0	1.6892389490188	up
Os06g0691500	49	116	1.114189	2.65802	0.00597124932210003	1.17502440540846	up
Os06g0694200	97	38	1.594513	0.630127	0.00167344290264793	-1.35791940603636	down
Os06g0694900	16	67	0.470146	2.095965	0.000159892201498479	1.92294077501932	up
Os06g0695700	15	79	0.140215	0.784028	1.00582665440996e-06	2.24003621007947	up
Os06g0696400	21568	7739	408.56958	147.584671	6.66133814775094e-16	-1.52127240879115	down
Os06g0696450	409	0	10.416361	0	0	-8.03493799923061	down
Os06g0696600	716	2125	14.862489	44.455051	6.88338275267597e-15	1.5245800271459	up
Os06g0703700	39	0	0.782764	0	2.42095408165e-08	-4.69564752913506	down
Os06g0705100	654	286	14.386679	6.105208	4.29527350354064e-08	-1.23140812538054	down
Os06g0706400	53	121	0.557699	1.449994	0.00860174862065399	1.12525316842659	up
Os06g0708900	230	943	2.354319	9.662292	0	1.98550803383949	up
Os06g0709000	148	19	2.20548	0.281264	3.33066907387547e-16	-2.90197795924851	down
Os06g0713400	298	125	3.305595	1.38087	1.22473063535189e-06	-1.28524575985505	down
Os06g0714300	151	365	3.819993	9.336355	1.89301639819117e-06	1.22203334951378	up
Os06g0714900	5119	2124	69.923933	29.649591	1.36752831281228e-11	-1.31121942049406	down
Os06g0714950	59	18	3.174311	0.953973	0.00329004276569078	-1.66951316623954	down
Os06g0717100	11613	3772	161.542023	52.822384	0	-1.66471191010512	down
Os06g0717600	951	2188	17.949037	41.462786	1.73526593094664e-08	1.15799060530017	up
Os06g0717900	2540	985	30.794262	12.022769	4.94049245958195e-13	-1.40795678052564	down
Os06g0718100	233	519	5.00147	11.201215	5.13305154403731e-06	1.10742487811407	up
Os06g0720400	0	1485	0	18.336298	0	9.84848777989814	up
Os06g0722300	0	423	0	2.277177	0	8.04067795448485	up
Os06g0722450	1	122	0.0035	1.503992	0	5.54770311798254	up
Os06g0722600	5	51	0.0203	0.216791	1.55853963001995e-06	2.95965691176997	up
Os06g0725000	179	744	4.705338	20.217209	0	2.00310970315998	up
Os06g0725200	7075	49824	106.988843	763.315438	0	2.77297137589301	up
Os06g0726100	164	603	3.203657	11.876934	2.22044604925031e-16	1.82581473761076	up
Os06g0726200	61	713	1.13173	13.484566	0	3.47092935488302	up
Os06g0728700	1626	777	18.548621	8.817783	1.38879891253829e-07	-1.10653298945564	down
Os06g0730000	69	2	2.561544	0.057317	2.54574139546548e-13	-4.33067477643969	down
Os06g0731750	46	5	1.15795	0.12668	5.73261297676098e-06	-2.88943334700218	down
Os07g0101200	82	1	0.704317	0.000643	0	-5.04218164102971	down
Os07g0102100	487	241	3.515445	1.742243	2.14385365209235e-05	-1.0526925758004	down
Os07g0105600	136	292	3.978124	8.609208	0.000262819473138887	1.05100095159893	up
Os07g0106200	302	1006	3.618021	12.421642	4.44089209850063e-16	1.68806676369012	up
Os07g0108200	116	352	1.80823	5.546781	6.78496481221202e-10	1.5459109364701	up
Os07g0108400	234	20	3.180597	0.254734	0	-3.48898277301762	down
Os07g0110000	536	1155	3.459135	7.403816	1.33876142383027e-06	1.06259851068762	up
Os07g0112400	109	32	1.669409	0.484722	3.24843985033407e-06	-1.76062390427606	down
Os07g0115300	171	87	2.437893	1.244344	0.00615552631661609	-1.00435555401247	down
Os07g0116600	13	50	0.20856	0.835785	0.00685039019469835	1.78238118427589	up
Os07g0116900	114	33	0.529511	0.196027	1.42706944195048e-06	-1.78213818201821	down
Os07g0121500	101	45	3.912556	1.753038	0.0099734961156277	-1.18054935163611	down
Os07g0123500	395	197	4.27083	1.993206	6.79996728636389e-05	-1.0403971091666	down
Os07g0124750	59	134	0.627482	1.42935	0.0052503893055823	1.12012981591939	up
Os07g0124900	7	71	0.195024	2.140009	3.19923310065917e-09	3.0408312399849	up
Os07g0125500	4	42	0.102286	1.263593	2.7837126098218e-05	2.92739074090146	up
Os07g0129800	30	138	0.26563	1.234518	1.38465960919376e-09	2.10221759453558	up
Os07g0130100	10	136	0.094076	1.327459	0	3.52992996972021	up
Os07g0131250	20	63	0.614114	1.987118	0.00798816977423433	1.54030061173202	up
Os07g0136300	1146	405	41.460567	14.741539	3.68594044175552e-14	-1.5396447385141	down
Os07g0136400	152	38	2.620831	0.658003	8.95418850177521e-10	-1.99761940698853	down
Os07g0136500	1822	602	70.660049	23.489191	0	-1.63786222287141	down
Os07g0137000	800	100	6.525027	0.755152	0	-3.02253687175873	down
Os07g0143900	25	77	0.356247	1.106316	0.00212273031923205	1.52241595407019	up
Os07g0145500	12	72	0.298214	1.884493	7.8445944762251e-07	2.39722493830748	up
Os07g0147500	553	250	20.374552	9.27404	3.98128544909504e-07	-1.18294878111816	down
Os07g0147550	13	184	0.4405	6.642112	0	3.62888205041943	up
Os07g0148200	93	416	1.317312	5.970917	0	2.09998574883431	up
Os07g0151100	87	11	3.278233	0.33229	1.38835054563913e-10	-2.85468051318687	down
Os07g0152800	13	730	0.202965	11.721268	0	5.60766773481367	up
Os07g0154100	454	180	4.838591	1.932747	6.51555809305648e-09	-1.36958938038715	down
Os07g0158800	153	326	2.107742	4.533842	0.00019169687714371	1.0409782002753	up
Os07g0162450	0	2349	0	43.784672	0	10.509495854996	up
Os07g0164700	4815	2429	44.693782	23.015624	8.86970880631388e-07	-1.02947976687475	down
Os07g0164800	52908	23387	936.355469	416.702576	1.3896160888649e-09	-1.22051722722707	down
Os07g0173100	56	576	1.468898	15.30009	0	3.28403328930372	up
Os07g0173300	14	52	0.188317	0.736533	0.00680603593506979	1.74143271384356	up
Os07g0176400	704	360	16.618483	8.537624	1.95941103932062e-05	-1.00713008720405	down
Os07g0178700	152	60	3.655749	1.443117	5.22371044847647e-05	-1.36035246385588	down
Os07g0178800	180	37	4.855664	0.997307	2.27595720048157e-13	-2.27614327442389	down
Os07g0183350	107	37	0.89529	0.310986	8.39553270576276e-05	-1.53421835298271	down
Os07g0186150	33	95	0.280479	0.834552	0.00100685987177718	1.44008678501669	up
Os07g0191401	67	23	0.864419	0.293249	0.00458486196344221	-1.52088273986715	down
Os07g0192000	205	516	2.695445	6.833861	4.71149620429046e-08	1.28247898666842	up
Os07g0194500	251	8	5.097093	0.154995	0	-4.75839207703929	down
Os07g0194800	1239	566	11.60694	5.337747	2.8256560091755e-08	-1.17081439152584	down
Os07g0195200	420	213	3.511986	1.793051	9.02561809213998e-05	-1.01681709509459	down
Os07g0201500	90	1	2.218933	0.023287	0	-5.17407846766175	down
Os07g0204100	125	271	2.335168	5.198643	0.000293722992610657	1.06417388311769	up
Os07g0212400	0	234	0	2.67284	0	7.19094727174491	up
Os07g0222200	660	218	5.610817	1.861884	5.62883073484954e-14	-1.63371835670503	down
Os07g0222900	77	26	1.173602	0.385864	0.00116378636132197	-1.55136597784949	down
Os07g0236200	861	437	11.033065	5.899175	8.33448106929424e-06	-1.01848176071989	down
Os07g0242000	85	18	1.061382	0.222327	3.67003972212565e-07	-2.18480983152151	down
Os07g0249900	65	225	0.85518	4.403668	1.46539014256319e-09	1.7245883348986	up
Os07g0250300	1827	880	40.253287	18.01217	1.69212376555095e-07	-1.09529053335293	down
Os07g0257200	373	842	4.237057	9.629988	4.36884551424654e-07	1.12856794804656	up
Os07g0287000	195	4	3.281909	0.053885	0	-5.17300950286723	down
Os07g0294650	103	1	4.141127	2e-05	0	-5.36560956995722	down
Os07g0295800	416	983	3.19338	7.833042	3.27084039852821e-08	1.19475898893083	up
Os07g0296000	0	39	0	0.227121	6.70876562081091e-08	4.65452778952901	up
Os07g0300100	0	41	0	0.127433	2.1543842487759e-08	4.7238805968572	up
Os07g0300200	47	10	0.329549	0.065295	0.000825950304964462	-2.10704153879577	down
Os07g0409500	1034	476	25.816538	11.965922	6.94074948626167e-08	-1.1593010182854	down
Os07g0410700	17	121	0.252194	1.853226	2.77533551695797e-12	2.68062325731259	up
Os07g0413800	60	17	1.25453	0.343183	0.00122813676984412	-1.76864058699633	down
Os07g0418500	799	175	9.854875	2.29235	0	-2.22322650922294	down
Os07g0421300	49	10	0.3578	0.066494	0.000359920253294344	-2.16526323664521	down
Os07g0425000	111	39	2.092129	0.731843	7.94581646250681e-05	-1.51356159209729	down
Os07g0434100	88	23	0.567958	0.144674	6.03994849979195e-06	-1.90634352221582	down
Os07g0437000	47	145	0.523919	1.654384	5.3986907692094e-06	1.55121274409771	up
Os07g0438600	36	164	1.022122	4.775656	8.81993367229938e-11	2.09754055833946	up
Os07g0440100	10	114	0.156619	1.970999	5.88418203051333e-15	3.27861589503076	up
Os07g0447000	83	22	0.831937	0.214822	1.54868797496155e-05	-1.88330985010993	down
Os07g0449700	306	145	4.8983	2.327721	4.82995846743384e-05	-1.11167975126113	down
Os07g0452600	135	42	2.72467	0.845812	8.15297317657837e-07	-1.68957237845652	down
Os07g0461800	65	5	1.982233	0.153438	5.60433033314212e-10	-3.37429332123796	down
Os07g0461900	772	1983	16.949686	41.381006	5.25355314806575e-11	1.31646725653387	up
Os07g0461950	2	259	0.080059	16.496553	0	6.14890424168997	up
Os07g0468900	133	50	2.642071	1.022102	5.74577497113316e-05	-1.42530920150514	down
Os07g0472100	48	4	0.400614	0.030645	4.99602360259921e-07	-3.18540535823871	down
Os07g0475700	93	29	2.190593	0.679043	5.67289588511155e-05	-1.66998510268856	down
Os07g0483500	2446	104	16.145966	0.671136	0	-4.5772894483185	down
Os07g0484800	22	83	0.621565	2.366385	5.94344499217359e-05	1.80140627183094	up
Os07g0503200	502	1145	6.984826	16.063727	1.04546859835963e-07	1.14433194840006	up
Os07g0507500	84	178	0.910755	1.936802	0.00439478783964298	1.02699363263447	up
Os07g0511400	243	1063	7.792684	34.320587	0	2.0792412999825	up
Os07g0513000	29	1576	0.436152	24.542176	0	5.64690477416008	up
Os07g0513100	4172	257	21.005346	1.310052	0	-4.05521124088115	down
Os07g0515200	52	257	0.379054	1.887027	1.22124532708767e-15	2.22862395116817	up
Os07g0516400	153	74	9.01247	4.391445	0.00389680018930394	-1.0743151160814	down
Os07g0523150	1	136	0.004174	5.245648	0	5.7024899668326	up
Os07g0523300	677	3404	30.573601	135.382866	0	2.28455959154904	up
Os07g0523500	163	426	15.730785	28.064794	3.89337926343103e-08	1.33484815567663	up
Os07g0523700	2971	1252	113.76686	48.401096	5.94110316498586e-11	-1.28841198665793	down
Os07g0526600	10	321	0.138517	4.55158	0	4.75912061052632	up
Os07g0529000	7	500	0.065138	5.422327	0	5.82911421603257	up
Os07g0530600	4948	1861	51.241844	19.903202	2.32036612146658e-14	-1.45276920519057	down
Os07g0537550	0	98	0	1.940054	0	5.9489301312049	up
Os07g0538000	3	65	0.02327	0.75376	7.19326820330934e-11	3.82418582623767	up
Os07g0538200	67	239	0.658372	2.427648	2.52653675758552e-10	1.76836421231014	up
Os07g0538400	54	131	0.942686	2.302545	0.001781468271839	1.21216346130429	up
Os07g0539100	220	2069	2.604542	22.843862	0	3.18145816679414	up
Os07g0539300	32	278	0.301221	2.682818	0	3.01558737936088	up
Os07g0541000	43	6	0.415875	0.049244	8.59059152880093e-05	-2.59227121659458	down
Os07g0541400	46	128	0.543003	1.447007	0.000151368674389696	1.40342586526039	up
Os07g0543100	410	154	5.038974	1.701006	1.64414559744586e-09	-1.44595841353053	down
Os07g0543300	887	37	11.687763	0.604591	0	-4.56713194542697	down
Os07g0549100	25	109	0.89944	4.03822	1.68211453654976e-07	2.01509959369301	up
Os07g0550900	2051	763	14.547651	5.652488	6.42819131257966e-14	-1.46742238385319	down
Os07g0551300	10608	4843	83.412483	38.336349	4.1682580720348e-09	-1.17370731090033	down
Os07g0553000	8	83	0.082414	0.861695	7.95422616661767e-11	3.10217934527083	up
Os07g0554500	56	162	1.019656	2.980309	7.7966610222413e-06	1.46421448387261	up
Os07g0556500	261	68	4.711015	1.249129	3.62820884447501e-13	-1.9580528529996	down
Os07g0556800	103	8026	2.256399	178.299957	0	6.21969860294907	up
Os07g0557100	5380	2626	55.097045	27.029053	1.60164601026302e-07	-1.07706827733993	down
Os07g0560400	1	89	0.002568	1.049216	0	5.09966059107469	up
Os07g0561300	1171	322	23.466689	6.496682	0	-1.90012395998729	down
Os07g0563000	434	3	16.722069	0.111612	0	-6.60398247441105	down
Os07g0564500	1197	3334	13.760448	38.943351	1.31561428418081e-13	1.43384814197802	up
Os07g0566150	64	14	2.406526	0.532372	2.96680406908223e-05	-2.1130253347139	down
Os07g0566500	138	0	1.732077	0	0	-6.4782672639597	down
Os07g0569600	365	142	10.195397	3.981796	1.75092903509366e-08	-1.39468393313452	down
Os07g0572850	55	12	1.008819	0.218711	0.000181441212399935	-2.09777963134824	down
Os07g0575600	59	213	0.899399	2.242621	8.62230953302401e-10	1.78237364550967	up
Os07g0575700	41	114	0.421084	1.194768	0.000404810766620245	1.39874976116374	up
Os07g0576500	90	15	1.009522	0.159452	3.61711061103165e-09	-2.5053257431524	down
Os07g0580700	113	471	0.767997	3.230186	0	2.00169155125435	up
Os07g0582400	203	544	2.367043	6.382047	2.43316766734836e-09	1.37251969296461	up
Os07g0583600	5710	2373	58.777315	24.578186	1.42720280038588e-11	-1.30898902172812	down
Os07g0587300	325	156	11.291008	5.443147	5.18306254386758e-05	-1.09378465473334	down
Os07g0587500	4601	2357	59.207485	30.534019	1.91788236214574e-06	-1.00729472771922	down
Os07g0591300	91	25	0.874326	0.237036	8.9428455880558e-06	-1.84116232944402	down
Os07g0592600	6886	3056	69.622787	31.111504	7.52143236582015e-10	-1.21438345703936	down
Os07g0601900	91	227	1.205026	2.848941	1.93397912128246e-05	1.26156461679973	up
Os07g0604300	361	133	4.826776	1.788384	2.4201445292249e-09	-1.4722234934447	down
Os07g0608900	313	767	1.899812	4.879843	1.71272692695013e-08	1.24610156653428	up
Os07g0613800	194	91	7.919298	3.713031	0.00051057539262056	-1.12116679120566	down
Os07g0614600	58	160	0.672611	1.871733	2.63699812012019e-05	1.39719768259523	up
Os07g0621100	85	6	1.03318	0.06159	2.66453525910038e-13	-3.55013767872051	down
Os07g0621500	4	44	0.022551	0.258909	1.05334735768237e-05	2.99207825211367	up
Os07g0625600	480	222	20.43915	9.513068	1.95695053006872e-06	-1.14952565063352	down
Os07g0628600	171	73	3.367965	1.434028	0.000126031663511106	-1.25244834142527	down
Os07g0629000	1266	495	16.212294	6.376942	7.42250705343395e-12	-1.39466255836461	down
Os07g0631200	164	38	4.762183	1.091613	3.52018414417898e-11	-2.10616741912909	down
Os07g0633200	426	180	9.765635	3.999097	1.27414880868315e-07	-1.27807631115878	down
Os07g0633400	1226	510	13.259339	5.624287	2.4716584334783e-10	-1.30547132570921	down
Os07g0633450	105	44	2.723388	1.13935	0.00286835371878658	-1.26703194794462	down
Os07g0635500	6622	2333	79.208092	28.086641	2.22044604925031e-16	-1.54721982550402	down
Os07g0635600	40	169	0.435965	1.860046	3.61798035974914e-10	1.99447369794044	up
Os07g0636900	33	99	0.260689	0.780505	0.000364661629293384	1.49861455683574	up
Os07g0637000	2322	994	29.874044	12.879444	2.18364881732214e-10	-1.26547890024073	down
Os07g0637700	128	9	2.842225	0.181379	0	-3.6526350172045	down
Os07g0638400	30	86	0.646009	1.892132	0.00237700347585057	1.42999828024189	up
Os07g0644100	3237	1620	37.60062	18.939194	6.58423880861569e-07	-1.04072067687754	down
Os07g0646000	313	668	8.768502	18.872087	9.45937100305105e-06	1.04717159502785	up
Os07g0648266	2866	949	8.90196	2.953109	0	-1.63569200740427	down
Os07g0648300	16	2159	0.182802	25.131227	0	6.89976529052982	up
Os07g0652900	53	0	0.597231	0	7.42583772250782e-12	-5.12338425184188	down
Os07g0654700	15	73	0.114751	0.563842	8.6803912549005e-06	2.12845003617108	up
Os07g0656900	1938	4120	33.185638	71.046379	6.01362181718024e-07	1.04468052253339	up
Os07g0660500	0	88	0	1.406306	0	5.79630337322866	up
Os07g0664400	781	2623	14.991867	50.689972	0	1.70302628617752	up
Os07g0664500	85	260	1.608466	4.922707	1.28357836581827e-08	1.55277431280661	up
Os07g0664600	45	328	0.984817	6.804726	0	2.78064590375366	up
Os07g0669650	7999	2148	173.1595	46.808205	0	-1.93882026311418	down
Os07g0669675	2951	18	49.978024	0.306466	0	-7.27684455870462	down
Os07g0669700	5829	1794	79.538788	24.634882	0	-1.74195466232163	down
Os07g0669900	6	309	0.129323	6.998119	0	5.31676114168295	up
Os07g0670300	43	237	0.767783	4.329515	1.11022302462516e-16	2.37787893739504	up
Os07g0671901	117	245	3.580177	7.567415	0.00119724523852316	1.01376811120754	up
Os07g0673400	1985	383	52.705607	9.735401	0	-2.41159356267058	down
Os07g0673600	934	479	36.331596	18.754318	1.0400946527489e-05	-1.00375918684126	down
Os07g0673900	1112	448	31.550509	12.582554	6.65888455486652e-11	-1.3512270847276	down
Os07g0674800	1265	157	32.911423	4.102766	0	-3.04013787027876	down
Os07g0676600	715	367	17.132614	8.860662	2.16173097401517e-05	-1.001788211955	down
Os07g0676900	67	225	1.116591	3.911472	3.70370101254736e-09	1.6818800722891	up
Os07g0677600	194	8	3.608091	0.149207	0	-4.38938621030843	down
Os07g0680600	5318	2229	47.368435	19.736014	2.5139890169612e-11	-1.29666339360362	down
Os07g0681400	488	249	10.435807	5.443751	6.16327714276776e-05	-1.00883799314092	down
Os07g0684800	332	1664	5.262932	26.338652	0	2.27721633742483	up
Os07g0686400	588	266	6.732481	2.75926	3.02587466860516e-07	-1.18230113419843	down
Os07g0686500	1004	431	7.797049	3.369522	2.660009990052e-09	-1.25965449922372	down
Os07g0686600	1197	285	23.85483	5.719528	0	-2.10692998785414	down
Os07g0687900	505	1537	8.210637	25.164619	5.44009282066327e-15	1.56001458026817	up
Os07g0690600	33	92	0.644961	1.81469	0.00213321461753713	1.39457812235948	up
Os07g0692800	206	75	4.626308	1.691835	4.02491054707355e-07	-1.48070865345493	down
Os07g0693100	183	74	2.116595	0.85472	1.98589262688786e-05	-1.33022983479891	down
Os07g0694300	928	2249	19.571075	47.791645	1.03870267942341e-09	1.23289448712067	up
Os07g0694325	175	505	7.475329	21.708771	1.74947167863593e-10	1.47788516886679	up
Os08g0100200	285	127	3.581177	1.685795	1.13463263068381e-05	-1.19862816941283	down
Os08g0100300	236	7	4.125703	0.124365	0	-4.82853890475464	down
Os08g0102700	2293	93	37.824815	1.412179	0	-4.64284081064464	down
Os08g0104400	140	2	4.909887	0.038225	0	-5.33511061610643	down
Os08g0104600	1	6235	0.007355	169.788757	0	11.2045688633285	up
Os08g0112300	15	126	0.198964	1.785872	5.11812814352197e-14	2.90273020088911	up
Os08g0112700	147	419	2.361907	6.811177	1.47515510917628e-09	1.45859873737532	up
Os08g0113150	1	675	0.015441	19.286095	0	8.00020803139653	up
Os08g0113600	20	229	0.43065	5.049401	0	3.37588565628106	up
Os08g0116100	119	281	4.794556	11.406311	2.11679052601887e-05	1.1862145605669	up
Os08g0117100	136	5	2.59962	0.081654	0	-4.42156660905147	down
Os08g0120600	198	539	3.207288	8.824983	1.32021993337617e-09	1.39493840414716	up
Os08g0121950	75	19	3.923943	0.959535	2.73153950995919e-05	-1.93596597179223	down
Os08g0124050	64	190	0.645136	1.947941	8.45476745947593e-07	1.50439039977069	up
Os08g0128000	1746	238	23.954502	3.374882	0	-2.90936613387402	down
Os08g0130100	373	814	9.864424	21.72426	2.03125122233416e-06	1.07987136385192	up
Os08g0131150	80	13	2.897111	0.468739	2.23474915239663e-08	-2.52354631416141	down
Os08g0135900	6422	3230	102.399757	50.99838	7.70498206459358e-07	-1.03391499795544	down
Os08g0136700	0	40	0	0.781026	3.79757336688158e-08	4.68962089151611	up
Os08g0144100	263	30	6.46312	0.72674	0	-3.10785096664236	down
Os08g0153600	78	0	0.53958	0	0	-5.66753902917132	down
Os08g0155550	7	599	0.08637	8.124794	0	6.08897540292968	up
Os08g0160600	1996	322	21.912359	3.556718	0	-2.66869830664925	down
Os08g0160700	67	21	1.621718	0.51382	0.00148137573490614	-1.64315329239126	down
Os08g0164300	320	153	5.558772	2.666204	4.98626382793299e-05	-1.09924988388352	down
Os08g0166500	144	0	0.814884	0	0	-6.53899341720908	down
Os08g0167400	32	218	0.407372	2.803161	0	2.66711873553663	up
Os08g0171600	53	148	0.696237	1.987462	3.98975927032863e-05	1.41237775767903	up
Os08g0189200	35	1350	0.852149	33.905148	0	5.16526378255005	up
Os08g0196700	1359	379	33.534721	9.411974	0	-1.88060628611521	down
Os08g0198300	14	65	0.243172	1.116426	6.70067589728651e-05	2.05465607825665	up
Os08g0200100	47	0	0.72175	0	2.25668261855105e-10	-4.9553266660346	down
Os08g0203300	21	70	0.131727	0.448604	0.00171713778015126	1.62330480357716	up
Os08g0203400	24	124	0.163251	1.462668	7.84617926186115e-10	2.25392099584868	up
Os08g0205150	386	119	2.592277	0.876525	8.19011525265978e-13	-1.72685493440012	down
Os08g0205800	375	142	9.139162	3.483558	4.94690921559737e-09	-1.43351376325086	down
Os08g0207800	1882	945	24.009266	12.048034	1.20209262632898e-06	-1.03541514294833	down
Os08g0208700	80	193	0.481529	1.127902	0.00014504908796964	1.21178047827563	up
Os08g0220400	1299	2874	18.931776	42.190994	9.57613232044352e-08	1.10193540806772	up
Os08g0223900	177	10	1.701147	0.095401	0	-3.98549337714232	down
Os08g0230100	0	64	0	0.598243	8.28226376370367e-14	5.34657424982081	up
Os08g0231100	624	88	5.419591	0.762793	0	-2.84618329605371	down
Os08g0235800	1978	989	41.554604	20.915623	9.27988697552173e-07	-1.04158589699967	down
Os08g0236700	0	104	0	1.239599	0	6.03331200825955	up
Os08g0246700	0	107	0	4.973834	0	6.07372154878266	up
Os08g0248100	453	231	3.15416	1.614027	8.0086982313432e-05	-1.00935400513424	down
Os08g0290700	93	40	1.628218	0.703944	0.00964899967596744	-1.22708936837178	down
Os08g0293100	7701	2536	225.923447	74.903778	0	-1.64466216702875	down
Os08g0298700	808	1777	10.556561	23.382517	2.27762202320569e-07	1.09273777883625	up
Os08g0298800	21	76	0.273677	1.034766	0.00027117018913303	1.73938235221589	up
Os08g0299600	64	7	0.756071	0.066424	1.706218955011e-08	-2.97122073965458	down
Os08g0321000	29113	8701	379.590606	114.103491	0	-1.78501555422279	down
Os08g0330800	202	434	5.149373	11.131096	4.00618261623409e-05	1.05475815078101	up
Os08g0331000	89	218	4.418126	10.897739	4.22217247649792e-05	1.23513355600132	up
Os08g0331900	9	376	0.143504	6.724775	0	5.11669256582675	up
Os08g0358050	3	40	0.045215	0.883834	1.70533852331678e-05	3.14541024198231	up
Os08g0374701	153	63	5.678136	2.340926	0.000127742418349119	-1.30112648002799	down
Os08g0377500	47	125	1.013598	2.743325	0.000439850897364424	1.33962452211805	up
Os08g0379200	3336	1598	28.86031	14.246064	6.89683853360989e-08	-1.10386855976453	down
Os08g0389700	2224	4877	23.249428	52.585746	1.17824462297911e-07	1.0895040704625	up
Os08g0391800	34	97	0.710706	2.060036	0.000980394663749551	1.42850167765675	up
Os08g0401800	887	416	6.156988	2.901816	2.65998613357965e-07	-1.13210790703666	down
Os08g0404900	84	31	2.206501	0.818563	0.00202651966010237	-1.4343961272832	down
Os08g0409100	7475	2949	96.249649	38.223488	4.44644321362375e-13	-1.38415613336991	down
Os08g0411800	290	116	1.634531	0.655338	3.17312700559569e-07	-1.35257270288784	down
Os08g0414500	263	89	13.044013	4.440872	3.00451663548529e-09	-1.58863687874203	down
Os08g0416800	103	288	4.92039	13.907222	8.7421013983402e-08	1.42692354158227	up
Os08g0418600	82	30	1.962153	0.584773	0.00216041497562525	-1.44520418238181	down
Os08g0419100	960	473	20.932995	10.380252	1.81329899484606e-06	-1.06142973634815	down
Os08g0421850	24	184	0.303033	2.405308	0	2.81723472194622	up
Os08g0425700	133	280	2.191952	4.858627	0.000551772466933165	1.02260908876847	up
Os08g0434100	674	1775	13.091533	34.731293	1.70997660475791e-11	1.35216678788205	up
Os08g0439200	95	10	4.109191	0.435339	1.42785783197041e-12	-3.09861906725449	down
Os08g0440300	361	1689	5.791188	31.182371	0	2.17843795305365	up
Os08g0443800	510	148	10.99212	3.202832	1.33226762955019e-15	-1.81648262976726	down
Os08g0444440	86	26	3.121022	0.929231	7.85758701979944e-05	-1.70783281262277	down
Os08g0448000	7484	2815	87.332633	33.14466	1.73194791841524e-14	-1.45294511843611	down
Os08g0450100	13886	6440	165.236771	77.148697	1.13854586869522e-08	-1.15109485669453	down
Os08g0450700	122	57	1.539014	0.721042	0.00723559304529686	-1.11878875630776	down
Os08g0457300	42	3	1.486693	0.099626	2.27857719869995e-06	-3.28234777773003	down
Os08g0459700	53	137	1.275803	3.360715	0.000378521551625322	1.302204428496	up
Os08g0460000	19203	9778	468.45932	240.157028	2.26451790863447e-06	-1.01639504419759	down
Os08g0465700	27	118	0.353908	1.594142	4.93424756609073e-08	2.02323299980636	up
Os08g0468700	112	0	0.835325	0	0	-6.18084929280043	down
Os08g0469500	305	115	3.626642	1.371244	2.72235689546818e-08	-1.43726700998881	down
Os08g0471000	240	48	4.322429	0.864609	2.22044604925031e-16	-2.32643235334301	down
Os08g0472400	2006	909	21.526415	9.823	6.44263531413003e-09	-1.18333271114287	down
Os08g0476300	22	73	0.311134	1.1087	0.0012557767728465	1.61995287519765	up
Os08g0480400	70	19	1.434857	0.382064	0.000152264915697642	-1.83853563719134	down
Os08g0483100	271	1435	5.532576	29.534597	0	2.35520172919652	up
Os08g0487500	1420	97	27.074114	1.85392	0	-3.89236064303935	down
Os08g0487700	585	1551	6.600461	17.63372	1.79180004167279e-11	1.36153902021738	up
Os08g0489300	652	316	8.636613	4.3089	3.13260574880125e-06	-1.08385872117655	down
Os08g0490100	7944	3739	144.152344	68.306244	2.24867935383344e-08	-1.12967029153181	down
Os08g0491700	180	58	2.08594	0.904429	5.99215004282172e-08	-1.64959674539715	down
Os08g0492500	3598	1482	83.081276	34.449257	1.17510445818425e-11	-1.32150331341044	down
Os08g0498600	56	171	0.638603	3.463484	1.22437236438344e-06	1.54146843935084	up
Os08g0500500	1563	800	16.051048	8.266876	3.68479280421496e-06	-1.00757994127445	down
Os08g0500700	48351	4208	441.442435	37.980522	0	-3.56462802262148	down
Os08g0500800	1924	674	17.109962	6.030637	1.66533453693773e-15	-1.55380907462274	down
Os08g0506000	249	121	3.033256	1.393034	0.000303509159134019	-1.07387573537771	down
Os08g0506400	1422	3003	13.360006	27.897665	9.48941271450288e-07	1.03487524290253	up
Os08g0508000	16	75	0.204019	1.011048	9.87573002042552e-06	2.08204907665266	up
Os08g0509200	436	1030	4.850294	11.493649	2.81120534628698e-08	1.19453569608136	up
Os08g0509600	572	1323	7.768878	18.568995	3.64657157803094e-08	1.1647455706515	up
Os08g0510300	94	0	0.800559	0	0	-5.93188621625473	down
Os08g0512100	90	22	2.065208	0.490246	1.53080902132174e-06	-1.99804489467582	down
Os08g0514033	9	903	0.213013	23.067631	0	6.37708590985781	up
Os08g0518600	3	194	0.029649	2.867339	0	5.37831914192875	up
Os08g0518800	24	87	0.813514	3.026677	6.44207100617411e-05	1.75052322792944	up
Os08g0520600	128	31	4.135192	0.989123	6.87594181592033e-09	-2.03297719861548	down
Os08g0521000	206	74	3.916637	1.41768	2.74353745055578e-07	-1.49966369031803	down
Os08g0525000	3511	1584	81.728439	37.103207	2.55896326351035e-09	-1.19027975871477	down
Os08g0525600	22775	9785	231.87466	100.301029	1.40045752772266e-10	-1.2614636646366	down
Os08g0526150	325	818	5.049212	12.798241	3.68307573328508e-09	1.28477516028733	up
Os08g0530100	147	66	4.406516	1.993824	0.0010865355942633	-1.17853056993322	down
Os08g0532600	192	401	1.263071	2.209797	0.000139930487922713	1.01377604554414	up
Os08g0535000	101	268	3.002185	8.016273	8.73857303629322e-07	1.35154849234539	up
Os08g0543051	96	2	0.574514	0.010841	0	-4.7980834261592	down
Os08g0545300	532	1642	10.760293	33.442471	1.55431223447522e-15	1.58033827615561	up
Os08g0545500	99	32	2.302005	0.728218	5.45731163313912e-05	-1.62385794359027	down
Os08g0545900	616	1880	8.626669	26.500015	1.77635683940025e-15	1.56451080396694	up
Os08g0546800	1178	131	17.989899	2.013538	0	-3.1957613568926	down
Os08g0549600	83	185	2.535224	5.716151	0.00119686039294964	1.09911152280751	up
Os08g0551366	5	42	0.136373	1.343553	0.000105098485062904	2.6889931641712	up
Os08g0552100	5	45	0.074634	0.731048	2.58017303707003e-05	2.78496830184092	up
Os08g0560900	472	7	12.859819	0.139893	0	-5.82377785451913	down
Os08g0564400	10	1034	0.080765	9.236915	0	6.44173056139968	up
Os09g0101800	99	39	0.665603	0.253254	0.00157044875471712	-1.35093217025684	down
Os09g0102300	62	2	2.395682	0.054199	9.26214660523783e-12	-4.17995549625884	down
Os09g0108450	64	15	0.423033	0.09482	6.73032810756258e-05	-2.02345786879477	down
Os09g0112100	352	1358	2.226689	6.051056	0	1.90035162269322	up
Os09g0124800	288	146	3.959485	1.979453	0.000464635077288555	-1.0148689797741	down
Os09g0127300	183	91	2.594576	1.295841	0.00269542435056469	-1.03764776362464	down
Os09g0130300	99	229	1.841051	2.907003	0.000136469436304187	1.15454194921503	up
Os09g0130500	79	22	1.934763	0.673245	5.73371845598025e-05	-1.81340272991429	down
Os09g0248900	1056	3049	5.956529	17.57755	1.52100554373646e-14	1.48555712821436	up
Os09g0250300	55	14	1.054581	0.273649	0.000894857024114515	-1.90001050324964	down
Os09g0251100	92	24	0.75412	0.223915	3.32029855687477e-06	-1.91192033122466	down
Os09g0251500	103	44	0.731211	0.311084	0.00449103947243512	-1.23969840470742	down
Os09g0251800	1947	840	44.504986	19.322865	4.76938710747277e-10	-1.2539792052699	down
Os09g0256100	58	2	1.214197	0.032808	7.46132045037484e-11	-4.08618835463265	down
Os09g0260000	255	115	3.840741	1.746239	3.32498594900477e-05	-1.18039875409815	down
Os09g0260300	3	53	0.04954	1.000278	2.52806349188006e-08	3.53762423730503	up
Os09g0265800	294	81	0.921825	0.25351	4.12336831345783e-13	-1.88183982232161	down
Os09g0266950	64	161	0.514755	1.823601	0.000200343663030345	1.26763692070763	up
Os09g0268300	90	34	1.194692	0.44199	0.00167576120110968	-1.40521257340886	down
Os09g0272600	27	124	1.284672	5.954542	8.43680059148255e-09	2.09384485545567	up
Os09g0279050	104	6	3.473182	0.19747	0	-3.83641233512501	down
Os09g0279300	102	16	2.352667	0.423491	1.12437392729703e-10	-2.59866302516913	down
Os09g0286600	1029	2365	19.307636	45.147683	1.64304932992465e-08	1.15659252210845	up
Os09g0304500	45	146	0.638428	2.07555	1.62344581888796e-06	1.62169000101972	up
Os09g0306232	5	83	0.100719	1.677865	7.15316694765988e-13	3.64512181740152	up
Os09g0306400	1311	2804	18.168465	39.148212	5.32581612144867e-07	1.05313153155493	up
Os09g0307400	47	0	0.703884	0	2.25668261855105e-10	-4.9553266660346	down
Os09g0322100	109	268	1.246035	3.08595	8.80019314830616e-06	1.24319263351754	up
Os09g0322300	97	42	2.715765	0.926659	0.00819652756241041	-1.21913356535715	down
Os09g0325140	193	71	1.445529	0.536511	1.02680590452486e-06	-1.46475969842504	down
Os09g0329200	10	60	0.134962	0.872211	1.16844017915563e-05	2.37061380390509	up
Os09g0332700	717	363	3.505192	1.784984	1.26184657259776e-05	-1.02155026924593	down
Os09g0340400	800	1955	6.845122	17.164111	8.63191296218702e-10	1.2446710073286	up
Os09g0344500	25	873	0.388015	13.919924	0	4.99822880042221	up
Os09g0363200	54	309	0.708848	4.067682	0	2.44006239968127	up
Os09g0367700	282	76	6.759502	1.822047	3.48276962824912e-13	-1.9121149703476	down
Os09g0368200	43	146	0.633248	2.172289	5.7922790919207e-07	1.6850243191538	up
Os09g0369400	2243	574	31.468552	7.957756	0	-2.00606117172307	down
Os09g0370500	597	91	7.63589	1.169784	0	-2.73502453657869	down
Os09g0379900	5019	9	42.54911	0.074696	0	-8.9287324673666	down
Os09g0381400	1451	302	40.2598	5.467681	0	-2.30109482691474	down
Os09g0385700	182	82	5.621897	2.545888	0.000291893100955454	-1.17729803593797	down
Os09g0391501	1	679	0.052456	36.955082	0	8.00871184855958	up
Os09g0394700	951	480	14.394692	7.304393	5.1561745428863e-06	-1.02674016051968	down
Os09g0395300	445	1150	8.03962	17.12043	2.18480344926775e-10	1.32391707397136	up
[truncated: 664 more rows]
