# Supplementary material for: Pyramiding of gn1a, gs3, and ipa1 Exhibits Complementary and Additive Effects on Rice Yield
Source: Int J Mol Sci. 2022 Oct 18;23(20):12478. doi: 10.3390/ijms232012478 (PMC9604080; doi:10.3390/ijms232012478)
Supplement: Supplementary file 1 [file ijms-23-12478-s001.zip › Table S2/WT_vs_gn1a-gs3.DEG.final.xls]

#ID	WT_Count	GNGS_Count	WT_FPKM	GNGS_FPKM	FDR	log2FC	regulated
Os01g0100200	2	57	0.024643	0.949772	2.91651804373849e-07	3.62697553593799	up
Os01g0112100	100	53	0.619852	0.268501	0.00480801414846455	-1.2538498771009	down
Os01g0112600	99	25	3.941468	0.805368	7.55131546181786e-09	-2.26057181822769	down
Os01g0113000	45	206	0.409314	2.007417	1.69023372964539e-07	1.78411200998565	up
Os01g0113750	10	95	0.108162	0.862619	4.53857580406947e-08	2.68192472397543	up
Os01g0114600	53	832	0.434184	5.677077	0	3.55840974592097	up
Os01g0114700	3	85	0.023471	0.820684	4.83643125548383e-11	3.84071184136985	up
Os01g0114800	27	266	0.434735	4.253826	0	2.85177954301612	up
Os01g0116100	10	66	0.377883	2.205974	0.000303305915710261	2.17075984577006	up
Os01g0117900	303	1110	5.281374	15.571423	1.14825071673152e-09	1.49562578479196	up
Os01g0118066	20	88	0.109691	0.404605	0.00132267045302092	1.68302615386416	up
Os01g0120500	550	40	12.721379	0.761204	0	-4.08079126163377	down
Os01g0121950	457	283	9.133778	4.697865	0.000173110914789887	-1.05789107117713	down
Os01g0124100	289	761	7.092968	15.576585	0.000395406900194684	1.02020244433693	up
Os01g0127700	951	558	11.991257	5.600753	5.24807867052779e-06	-1.13839865074687	down
Os01g0128200	114	455	1.67717	5.791767	5.72246083851979e-09	1.61009787272658	up
Os01g0128250	237	726	3.519374	8.999453	3.90258089089102e-06	1.23680664781387	up
Os01g0130000	610	2125	8.240911	24.144839	1.92330140702524e-09	1.42573325282566	up
Os01g0133600	83	7	1.403027	0.098606	3.46389583683049e-14	-3.57452449085628	down
Os01g0133866	118	323	4.57623	10.502265	0.00154506288167322	1.06957026646788	up
Os01g0135700	13150	6043	338.46814	129.499664	9.18809472949533e-12	-1.4937104584386	down
Os01g0136050	50	5	2.100892	0.161731	3.29331991677506e-08	-3.2158495295068	down
Os01g0136100	105	29	2.921997	0.658301	1.65593804224429e-08	-2.14614854796417	down
Os01g0136200	265	120	8.062189	3.033462	1.26337648675978e-07	-1.4982711397517	down
Os01g0138400	142	28	1.415695	0.226049	4.2854608750531e-14	-2.62263419713868	down
Os01g0138500	205	1713	3.241894	22.611878	0	2.68043156777235	up
Os01g0138800	239	95	3.403929	1.111652	4.94546603668766e-09	-1.68049721090404	down
Os01g0139200	1949	13185	17.261424	97.543534	0	2.38474964998444	up
Os01g0139900	64	221	2.014965	5.851544	5.48442221870449e-05	1.3920244983899	up
Os01g0141700	145	830	1.408961	6.315339	0	2.1317235644507	up
Os01g0142500	871	2342	10.5547	24.137042	5.73674319952477e-05	1.05321292055725	up
Os01g0149600	674	421	21.181595	10.993069	9.25876817678972e-05	-1.0473605082233	down
Os01g0153600	83	11	2.043274	0.218097	8.2279738577995e-12	-3.0538405893074	down
Os01g0159300	9839	6025	69.682195	39.214597	1.53699512330796e-05	-1.07959621410595	down
Os01g0167100	122	391	1.71911	4.921354	1.2160358309532e-05	1.29608236498761	up
Os01g0168100	9836	6259	144.676281	66.50277	7.61708356254998e-05	-1.02420511308235	down
Os01g0170000	402	234	7.53752	3.656374	3.81891653017385e-05	-1.14558634652425	down
Os01g0170051	159	43	1.517254	0.339205	1.33384414624516e-11	-2.20221719727126	down
Os01g0177400	99	394	0.830998	2.776226	1.85660554707923e-08	1.60382434521749	up
Os01g0179000	2701	1462	35.826233	16.14889	5.3148236367484e-08	-1.25661040524333	down
Os01g0180500	0	279	0	31.721567	0	6.99592012135061	up
Os01g0180800	22031	13237	380.175448	190.00232	1.05744945794184e-05	-1.10715380862731	down
Os01g0183500	694	11	5.920144	0.071308	0	-6.09184222356759	down
Os01g0184050	178	41	5.405861	1.038595	2.04281036531029e-14	-2.42872263429883	down
Os01g0184100	5536	1182	156.969833	27.88686	0	-2.59769452196539	down
Os01g0186900	803	107	14.629487	1.633091	0	-3.25376418276526	down
Os01g0186950	1305	0	27.805141	0	0	-9.58448943170552	down
Os01g0192300	90	313	1.424036	4.016204	4.63955408125383e-06	1.40893316239897	up
Os01g0195300	139	54	5.660285	1.832319	7.03116647349233e-07	-1.69624427823329	down
Os01g0196300	75	30	0.837178	0.31928	0.000494233910303454	-1.62438721592214	down
Os01g0198500	1560	821	32.347679	14.182243	2.47237155193147e-08	-1.2961224896187	down
Os01g0200600	52	20	1.311781	0.418888	0.0066102459672408	-1.64653681391404	down
Os01g0203900	323	878	3.921561	8.88199	0.000115619807698586	1.06639658302239	up
Os01g0209700	454	172	7.23505	2.174597	1.87183601951801e-12	-1.75964387396136	down
Os01g0211600	1071	387	16.236853	4.877101	4.44089209850063e-16	-1.83497781782284	down
Os01g0212900	76	34	1.826721	0.680531	0.0022526796765433	-1.47416119483462	down
Os01g0215725	108	0	2.262137	0	0	-6.01022091446967	down
Os01g0216500	41	129	0.815939	2.146776	0.00866123076465108	1.24710306615691	up
Os01g0219500	25702	15082	261.375566	139.650732	4.0373326598564e-06	-1.14126134144367	down
Os01g0223900	369	1147	3.198644	8.28452	6.78388708430511e-07	1.25997837502692	up
Os01g0224100	2203	1072	32.315617	12.172105	3.5316993773904e-10	-1.40964050807978	down
Os01g0224300	214	86	7.054076	2.347645	2.0676557244137e-08	-1.66246156145747	down
Os01g0228500	145	389	2.21227	5.020911	0.00131672952931006	1.04270574545274	up
Os01g0235632	500	294	4.413142	2.158789	2.58141090063724e-05	-1.13256749208098	down
Os01g0239100	1788	1121	22.07246	11.382858	3.41504632780376e-05	-1.04442419655329	down
Os01g0240600	83	33	0.655214	0.213006	0.000181175971179504	-1.63901624299494	down
Os01g0243000	314	134	5.076647	1.797356	4.54922632897592e-09	-1.58512727135928	down
Os01g0243600	165	89	5.331674	2.392615	0.000343116168618263	-1.242439917853	down
Os01g0244000	81	15	1.322669	0.203964	1.52908230521831e-09	-2.63757544375227	down
Os01g0244400	238	108	3.337822	1.257539	3.09467149905984e-07	-1.49340048729228	down
Os01g0246400	116	15	2.797066	0.291867	9.99200722162641e-16	-3.14672019165751	down
Os01g0246700	3430	1738	27.822872	11.741348	1.89747650924943e-09	-1.35199222922806	down
Os01g0248701	2264	809	41.172604	12.245348	0	-1.85414667320751	down
Os01g0251000	755	1	7.920704	0.004209	0	-8.25642684150148	down
Os01g0261200	4339	2807	49.747731	26.802863	0.00010680748525016	-1.00009110067146	down
Os01g0262401	11	457	0.455256	16.300303	0	4.80368200972939	up
Os01g0266400	603	381	24.798662	13.038605	0.00016819719337835	-1.0304386875108	down
Os01g0275950	24	114	0.168819	0.79632	4.18037472714738e-05	1.80437301852301	up
Os01g0280500	381	231	6.996491	3.508676	0.00015794310980044	-1.08695798248771	down
Os01g0282866	53	5	0.906084	0.063256	6.50290599146786e-09	-3.29722303208955	down
Os01g0283300	38	12713	0.723107	219.164481	0	7.95080370170254	up
Os01g0283600	107	59	2.460978	1.097519	0.006279713620858	-1.20102492820683	down
Os01g0288200	159	499	6.662707	17.46743	7.24090611703421e-06	1.26868391320334	up
Os01g0289600	175	85	2.006134	0.83169	1.99479309896944e-05	-1.39119030214814	down
Os01g0290600	25	164	0.373621	2.093115	1.50930945519434e-09	2.26560448228401	up
Os01g0290800	3287	545	35.376995	4.880266	0	-2.95969358478416	down
Os01g0291500	152	68	2.096472	0.770717	8.24494845219625e-06	-1.50285246303398	down
Os01g0296166	119	1037	1.622843	11.78877	0	2.73363260237381	up
Os01g0298301	122	71	2.88299	1.393533	0.00796311115619697	-1.12921534543842	down
Os01g0298400	372	31	7.750389	0.523394	0	-3.86482116364363	down
Os01g0300900	1960	5110	17.035654	36.899047	0.00016379738570993	1.00951559992759	up
Os01g0303600	404	245	8.134514	3.979351	0.000131806005555402	-1.08704709686541	down
Os01g0303800	2331	877	55.61312	17.406745	2.22044604925031e-16	-1.78005726422425	down
Os01g0306100	93	49	2.304718	1.00496	0.00674082609402382	-1.25948670307048	down
Os01g0306400	301	131	4.73182	1.71183	1.26481664031175e-08	-1.55659395339971	down
Os01g0309100	16717	8832	437.690399	192.541336	1.9908478421371e-08	-1.2926145993562	down
Os01g0311800	942	494	10.33926	4.550655	5.76470182700461e-08	-1.29972420528355	down
Os01g0313300	2649	763	66.748444	15.996243	0	-2.16478348509138	down
Os01g0322700	683	417	16.08378	8.164227	4.16942821735988e-05	-1.08015041866155	down
Os01g0323775	1972	12	27.67659	0.136626	0	-7.49087605584058	down
Os01g0327500	187	112	6.174269	3.071054	0.00185928882017927	-1.0968312472889	down
Os01g0329300	516	2153	4.815508	16.733833	3.7114755713219e-13	1.68530640337903	up
Os01g0337600	2621	1576	17.280106	7.630745	5.57062157280352e-06	-1.10509465618186	down
Os01g0355100	273	153	1.992991	0.92807	6.18582082035912e-05	-1.19603347319857	down
Os01g0361700	30	413	1.44471	16.888279	0	3.33884818237712	up
Os01g0363300	815	510	20.677305	10.901909	7.04567046443394e-05	-1.04541736937317	down
Os01g0369700	193	71	5.072967	1.540629	4.61441695964737e-09	-1.78361425349861	down
Os01g0370900	53	17	1.66011	0.44425	0.00077183828199201	-1.8825762603329	down
Os01g0372350	169	599	1.415648	5.312542	5.94300891831878e-08	1.44404893229586	up
Os01g0378100	78	323	0.604724	2.084715	2.87500303564059e-08	1.65632973472552	up
Os01g0384800	5153	1903	144.317688	44.379223	0	-1.80826787156273	down
Os01g0498300	913	215	11.57548	2.264438	0	-2.44658062618912	down
Os01g0504950	64	186	0.252854	0.61182	0.0047472108534522	1.14595785077655	up
Os01g0507300	292	836	4.487605	5.618012	2.454521560602e-05	1.14062317342503	up
Os01g0508100	888	517	35.578896	17.235401	4.42426766567028e-06	-1.14934679333306	down
Os01g0510500	563	1727	6.393178	16.350218	5.3929629018068e-07	1.24222205259589	up
Os01g0510701	38	193	1.444381	6.128768	3.3907313734538e-08	1.92536912208559	up
Os01g0521200	345	945	2.632623	5.525845	7.94184331152081e-05	1.07765404038635	up
Os01g0532100	56	23	0.664527	0.222805	0.00764941587378609	-1.56734241751043	down
Os01g0533400	186	7	1.480148	0.040051	0	-4.72250063948455	down
Os01g0533800	267	102	0.98967	0.311509	4.35435798529227e-10	-1.73893219882132	down
Os01g0533900	196	621	1.677487	3.755977	2.21552972012873e-06	1.28405137961723	up
Os01g0537250	0	2664	0	42.608799	0	10.2410223043946	up
Os01g0542700	14	71	0.374411	1.592058	0.00181704468433985	1.84863381544331	up
Os01g0552000	117	388	0.627275	2.173956	4.82707758919787e-06	1.34455749558959	up
Os01g0559000	2769	8286	32.378396	81.311565	8.14329316978224e-07	1.20848414732604	up
Os01g0561500	72	240	0.614808	2.002244	7.08939862195113e-05	1.34411825510946	up
Os01g0565900	180	106	2.162109	1.057319	0.00152546965842759	-1.12015579618115	down
Os01g0566100	3325	1561	22.758149	8.589459	3.58013618750874e-11	-1.46191104686143	down
Os01g0567400	372	54	18.307329	2.186561	0	-3.10548977270777	down
Os01g0567600	295	59	4.379006	0.720242	0	-2.64966115508155	down
Os01g0570800	874	348	9.321241	3.112162	1.88071780371502e-13	-1.69457171879014	down
Os01g0572200	306	10	4.30877	0.106488	0	-5.02853538738059	down
Os01g0580500	11011	5356	212.990173	86.262985	2.12443174163468e-10	-1.41167096814694	down
Os01g0582600	21078	9612	224.652893	85.298233	7.11508629791524e-12	-1.50493894724563	down
Os01g0583300	205	100	2.245996	1.438774	7.2637271586462e-06	-1.3884367114973	down
Os01g0584900	802	275	16.813957	4.788944	2.22044604925031e-16	-1.90804082372819	down
Os01g0588400	123	62	2.718394	1.21362	0.000526988061057887	-1.33009285258146	down
Os01g0594500	6159	558	152.188705	11.464337	0	-3.83139648977374	down
Os01g0594900	6519	3	147.098007	0.05533	0	-10.6637580037986	down
Os01g0595001	195	18	6.215099	0.467221	0	-3.6556851610697	down
Os01g0597600	88	26	1.324751	0.321934	6.944703879741e-07	-2.0416088845472	down
Os01g0598400	286	127	3.44256	1.272797	3.72232404899364e-08	-1.52725796040488	down
Os01g0600900	24112	14719	467.982513	237.864685	2.24206371182145e-05	-1.08428123516638	down
Os01g0604500	1134	580	24.159304	10.287085	1.23285034403509e-08	-1.3363135092335	down
Os01g0606133	991	334	16.521639	4.632637	0	-1.93435123645	down
Os01g0606166	0	526	0	7.553948	0	7.90540034096942	up
Os01g0606900	174	50	3.261384	0.782125	1.60389479475498e-11	-2.12324625528633	down
Os01g0607000	72	2	2.302847	0.049198	8.88178419700125e-16	-4.50449443074635	down
Os01g0607200	2901	1557	33.125919	14.802683	3.43823062243231e-08	-1.26891124597169	down
Os01g0607250	100	25	1.445984	0.29374	5.32201571701307e-09	-2.27482753334197	down
Os01g0609300	3507	1399	36.118114	8.406968	2.77555756156289e-15	-1.69659497761664	down
Os01g0609501	48	13	1.526634	0.337738	0.000370731970118943	-2.08125985323292	down
Os01g0609900	2297	1449	11.77612	6.218165	3.94757368321619e-05	-1.03589364618493	down
Os01g0610050	2	173	0.059861	5.801001	0	5.1922588748932	up
Os01g0612900	2203	1006	31.634037	12.031192	1.28921318065522e-11	-1.50112100083697	down
Os01g0614400	1	314	0.011072	6.236071	0	6.49836025403913	up
Os01g0614500	840	417	6.461343	3.392756	7.60428553459036e-09	-1.37798374032124	down
Os01g0615050	226	607	8.041609	18.016531	0.000365081024632397	1.04745274971134	up
Os01g0617600	191	2	1.791387	0.0079	0	-5.8910903873586	down
Os01g0618000	737	391	14.857817	6.562634	1.84895142418817e-07	-1.28204136190247	down
Os01g0622901	85	19	2.835258	0.508292	1.15374381159938e-08	-2.40411218733175	down
Os01g0623200	1524	764	12.301164	5.2318	2.66788580116639e-09	-1.36599805329404	down
Os01g0624700	178	96	2.699794	1.229502	0.000220521537985241	-1.24408929363349	down
Os01g0626350	48	0	2.221859	0	6.91513513118025e-12	-4.86800678540099	down
Os01g0626900	381	1599	3.535097	13.572449	7.03659353007424e-13	1.69253934923586	up
Os01g0637800	570	219	15.558659	4.978406	5.37458966221038e-13	-1.74221524365327	down
Os01g0639600	1049	261	18.579556	3.842992	0	-2.36942870430159	down
Os01g0643450	108	22	1.37165	0.229138	2.73120415172912e-11	-2.55264840399481	down
Os01g0648000	1249	619	8.096791	3.33304	2.33226427059918e-09	-1.38192475858363	down
Os01g0651500	821	1	17.07151	0.001404	0	-8.37707153506521	down
Os01g0653200	77	32	1.02432	0.347519	0.000691715356577416	-1.57459586098143	down
Os01g0654100	9037	34766	109.609231	366.442914	7.87070408847512e-12	1.57125732966172	up
Os01g0654150	16	98	0.223878	1.141013	6.36002158860283e-06	2.12862008537059	up
Os01g0654400	114	328	5.464226	13.077824	0.000450406539364567	1.14061637710097	up
Os01g0656400	420	251	8.865879	3.926301	7.45841791659485e-05	-1.10825231713707	down
Os01g0661700	44	168	0.508262	1.610047	5.19894495709661e-05	1.52460484417941	up
Os01g0663300	19162	62065	240.527771	648.693665	6.64350739976172e-08	1.32313118781065	up
Os01g0665500	1046	102	69.336472	5.609077	0	-3.70208168900287	down
Os01g0665750	371	160	17.300972	6.212439	1.80222470280711e-09	-1.57254461972437	down
Os01g0665900	70	28	2.549642	0.843551	0.000901271156599548	-1.61963925055618	down
Os01g0667600	1615	553	37.822529	10.767231	0	-1.91428985293038	down
Os01g0667800	13	69	0.081712	0.379286	0.00150547954628188	1.90360508376295	up
Os01g0667900	7051	3807	165.31842	74.304855	4.23129503657194e-08	-1.26101052578637	down
Os01g0668500	8	59	0.122966	0.764996	0.000417975420147543	2.28492852964474	up
Os01g0672100	1151	550	16.602054	6.525983	5.14090658931821e-10	-1.43407230032298	down
Os01g0672400	6083	3452	74.02751	34.669262	4.37491409543966e-07	-1.18915734971734	down
Os01g0673700	87	22	1.999659	0.410175	5.94157633093673e-08	-2.24609709283844	down
Os01g0675800	493	210	8.554977	3.02273	1.44119050027314e-10	-1.59343750167295	down
Os01g0680200	125	52	1.794785	0.613802	9.20965609130242e-06	-1.59731505478	down
Os01g0683700	285	154	5.245014	2.306569	1.76413093594396e-05	-1.24845231905901	down
Os01g0683800	100	17	2.997593	0.423798	5.13467046658889e-12	-2.77725891096921	down
Os01g0684400	48	15	2.432097	0.630603	0.00154554373154425	-1.90295704933549	down
Os01g0686300	96	18	1.177566	0.180579	6.53478382517392e-11	-2.64613348186274	down
Os01g0687300	232	133	1.689883	0.799766	0.000244280930625229	-1.16186524752419	down
Os01g0687800	182	487	2.304274	5.133288	0.000718485226703147	1.0407426653734	up
Os01g0688000	135	10	3.231159	0.183059	0	-3.85803587500541	down
Os01g0689000	296	186	5.61048	2.932204	0.000979476859300887	-1.03390199206681	down
Os01g0691300	536	344	25.079115	13.370797	0.000351068694454781	-1.00751175320877	down
Os01g0692000	435	239	9.501609	4.333375	4.34366501456118e-06	-1.22872420529182	down
Os01g0692100	172	38	4.476646	0.817153	1.27675647831893e-14	-2.48355856573513	down
Os01g0692400	0	49	0	1.078642	1.19076357996128e-07	4.53861116776233	up
Os01g0693400	17239	10168	257.325714	126.371124	3.99512719706507e-06	-1.13379368960065	down
Os01g0695600	96	40	1.292424	0.389237	0.00010632328389093	-1.58336196494021	down
Os01g0696701	35	190	0.202814	0.921864	9.48139278200699e-09	2.01637778992393	up
Os01g0697700	221	118	10.172651	4.50598	4.98363054050044e-05	-1.26196377896343	down
Os01g0699100	2840	1212	45.606461	16.194897	2.07056594092592e-13	-1.59906914638303	down
Os01g0699500	9121	5461	154.258255	76.894669	5.60301496566051e-06	-1.11203779153982	down
Os01g0699600	4335	1373	65.47773	17.264971	0	-2.02927724898086	down
Os01g0705000	228	139	4.609203	2.334722	0.00120503031594643	-1.0743150624633	down
Os01g0705100	254	106	8.60236	2.964322	1.32307623745831e-08	-1.61304495788172	down
Os01g0705700	693	73	8.004288	0.696154	0	-3.5798534609619	down
Os01g0711200	70	30	0.705885	0.247729	0.00232277586017482	-1.52713637109697	down
Os01g0713600	50	15	0.917338	0.190051	0.000678325774949418	-1.95987324027535	down
Os01g0714600	516	255	11.64957	4.793241	4.45088919054371e-08	-1.38153738808456	down
Os01g0714800	106	40	2.016894	0.633498	6.54237541664049e-06	-1.7239470151489	down
Os01g0716400	229	116	2.536879	1.016851	9.72786890918176e-06	-1.33708600390311	down
Os01g0717400	218	136	2.581978	1.374646	0.00246433155392134	-1.0410814259244	down
Os01g0717501	56	12	1.761499	0.316513	4.60040419736352e-06	-2.3947368377635	down
Os01g0719400	425	253	3.323093	1.778364	6.3629522117914e-05	-1.1139065411906	down
Os01g0720400	4063	1902	84.517006	32.931431	2.69602118407875e-11	-1.46628586966146	down
Os01g0720500	3375	2022	73.052177	36.446102	4.59838704924831e-06	-1.11058446008218	down
Os01g0720800	143	1	2.02867	0.000898	0	-5.86978638814785	down
Os01g0720801	195	82	2.209706	0.772237	1.86340042507283e-07	-1.59638962753961	down
Os01g0721500	107	33	0.817433	0.204967	1.11234079391842e-07	-1.99892681411586	down
Os01g0723025	0	119	0	0.831194	0	5.78173436307125	up
Os01g0723600	2633	1300	37.054455	15.228926	6.10055339578253e-10	-1.38900895352417	down
Os01g0724700	108	19	3.660923	0.515911	1.72051262126161e-12	-2.74356486185392	down
Os01g0727100	1762	903	15.931712	6.781114	6.03473393478993e-09	-1.33461701483831	down
Os01g0727840	40	8	1.170092	0.190575	0.000219365171046815	-2.40342948629636	down
Os01g0728400	944	2965	11.844581	26.780709	1.18789256542406e-07	1.27732248362677	up
Os01g0729200	190	28	2.724734	0.327415	0	-3.03841946261334	down
Os01g0729600	161	23	1.816168	0.209756	0	-3.06288128768455	down
Os01g0735300	136	51	1.867705	0.576457	3.9213252767123e-07	-1.744290321476	down
Os01g0735900	390	219	5.557846	2.602648	1.37584393564705e-05	-1.19670839270591	down
Os01g0736000	173	102	2.691904	1.328301	0.00188569799238403	-1.11782124305276	down
Os01g0736100	61	25	0.804974	0.274261	0.00384835810241368	-1.57706278649087	down
Os01g0738800	1	671	0.070961	45.634621	0	7.58855051182806	up
Os01g0739200	8414	4636	133.520325	61.274713	1.18863308307127e-07	-1.23184128186022	down
Os01g0739500	7389	4701	158.309326	83.868698	6.60654917932213e-05	-1.02439142711336	down
Os01g0741250	309	197	27.329691	14.517698	0.00124099438025582	-1.01361490961162	down
Os01g0742400	2011	924	12.813171	4.869395	2.07569517129969e-11	-1.49205671929795	down
Os01g0749400	11250	6942	75.031937	38.548767	2.27665625489593e-05	-1.06858585950368	down
Os01g0750100	2784	1206	52.033151	18.876804	5.00155472593633e-13	-1.57750157684534	down
Os01g0750500	1748	1111	25.420544	12.475533	5.79826882273204e-05	-1.02471603118828	down
Os01g0750600	1155	567	10.715184	4.466075	1.81081794004001e-09	-1.39532541083188	down
Os01g0755600	68	11	2.425015	0.316293	7.17374004644e-09	-2.77264458086547	down
Os01g0757500	4056	2014	114.782081	50.06528	6.26627416622227e-10	-1.3813455893857	down
Os01g0757900	1860	997	24.931124	11.210136	4.56514099855809e-08	-1.2700959322493	down
Os01g0758000	238	28	10.968587	1.03083	0	-3.3607960312523	down
Os01g0759900	4549	2697	61.939757	30.4605	2.9660809938159e-06	-1.12587923100164	down
Os01g0760000	2118	285	57.421078	6.418471	0	-3.2560417849855	down
Os01g0761500	440	232	4.750343	2.079798	1.00539204705985e-06	-1.28763670548778	down
Os01g0763750	116	388	1.218924	3.346607	3.77791473415989e-06	1.35676290440353	up
Os01g0765600	106	54	2.181072	0.91861	0.00171178594008847	-1.3106464607011	down
Os01g0766200	1286	614	21.30604	8.527936	3.6897851440898e-10	-1.43564452594484	down
Os01g0766966	286	113	6.714432	2.197082	7.0015604425322e-10	-1.69271907861376	down
Os01g0767600	4236	2350	63.507889	29.330641	1.47897806557218e-07	-1.22159315433756	down
Os01g0768100	200	54	5.727478	1.285829	2.59126053947512e-13	-2.21582685369639	down
Os01g0769700	12569	7983	138.782961	48.243975	8.0419082843286e-05	-1.02698787067785	down
Os01g0770700	150	73	5.35086	2.169941	6.33726972036897e-05	-1.38469926317831	down
Os01g0771000	2940	1824	63.694107	32.897636	1.96544488350048e-05	-1.06012752830809	down
Os01g0772900	157	3	2.864736	0.028481	0	-5.30312286610558	down
Os01g0773000	147	89	1.699495	0.879644	0.00681765648193311	-1.07759254866758	down
Os01g0773800	790	116	15.444379	1.870023	0	-3.11601302026591	down
Os01g0776700	3998	2100	94.188221	40.593178	1.08306124069202e-08	-1.3003141039835	down
Os01g0777200	5320	2791	62.363102	27.234095	9.88638437782186e-09	-1.3022908988419	down
Os01g0779100	101	50	0.832891	0.317914	0.00143703254026772	-1.34857987698954	down
Os01g0783200	25511	12978	255.996948	96.748539	3.51588691493987e-09	-1.34722640478072	down
Os01g0787000	1294	643	17.81064	7.42048	2.43725106763293e-09	-1.37823228398747	down
Os01g0793800	1129	565	41.330505	17.217789	4.65226990264966e-09	-1.36760503250951	down
Os01g0793900	981	272	29.632648	6.822673	0	-2.21383265471833	down
Os01g0794100	1384	539	43.441319	14.077881	6.77236045021345e-15	-1.72869862766952	down
Os01g0794500	3173	1317	97.987793	33.85178	3.530509218308e-14	-1.63927812119802	down
Os01g0794600	192	99	2.623667	1.115544	4.71562237923662e-05	-1.30890868112247	down
Os01g0798800	307	108	3.301776	0.964143	4.97679675248719e-12	-1.85837338024486	down
Os01g0800900	53	13	1.272365	0.261347	4.15781320879383e-05	-2.21954954675552	down
Os01g0801800	87	41	2.642788	1.042114	0.00181954775827742	-1.4101546493071	down
Os01g0802200	426	226	12.881687	5.689669	1.43574979905026e-06	-1.27861107213007	down
Os01g0808900	26	100	1.042691	3.429683	0.00265147121801967	1.51105391385662	up
Os01g0812200	6238	2774	81.232567	30.079657	1.27420296536229e-12	-1.54068766600786	down
Os01g0813300	269	69	5.975179	1.169845	2.22044604925031e-16	-2.29901679073275	down
Os01g0813350	122	28	3.978585	0.761226	2.9273139467989e-11	-2.40642287051246	down
Os01g0814150	4	57	0.105892	1.346434	7.41014545491137e-06	3.00381141993061	up
Os01g0817000	1356	759	24.033594	11.197258	4.52815722362665e-07	-1.20713713474313	down
Os01g0819700	2278	641	33.087458	7.710366	0	-2.19782259770189	down
Os01g0820400	55	7	1.571608	0.143743	3.49692863554907e-08	-2.99552801888125	down
Os01g0821300	623	294	17.813744	6.996099	2.83930201572247e-09	-1.44890495552731	down
Os01g0823100	3484	9866	59.734574	140.822733	8.51169221383064e-06	1.1290145140061	up
Os01g0823900	5267	3016	50.010963	23.844969	6.4433126201191e-07	-1.17608134482522	down
Os01g0824000	115	9	1.575019	0.100477	0	-3.75318027017081	down
Os01g0826400	2291	604	25.469831	5.58677	0	-2.29149932457203	down
Os01g0827300	323	1579	3.646145	14.878639	3.33066907387547e-16	1.9115108986486	up
Os01g0833400	206	120	4.554587	2.121762	0.000632929921609682	-1.13755759333714	down
Os01g0833500	1634	647	17.099551	5.472533	9.54791801177635e-15	-1.70549175311288	down
Os01g0833600	96	19	1.795086	0.322315	1.6540213643168e-10	-2.5764350224819	down
Os01g0838350	131	976	7.752728	48.260345	0	2.5096203658723	up
Os01g0839700	2280	1330	46.41384	22.276383	1.63748350623383e-06	-1.14861997524215	down
Os01g0840100	30750	10625	311.764832	89.69088	0	-1.90522796845878	down
Os01g0840900	39	261	1.141608	6.44071	5.23248111505836e-13	2.3206815911736	up
Os01g0841700	493	265	14.68212	6.51267	1.23656017292362e-06	-1.2609465175945	down
Os01g0842500	1489	4070	15.416482	35.089325	2.8028368353028e-05	1.0774939834869	up
Os01g0844000	498	1	24.790459	0.02508	0	-7.65776956858824	down
Os01g0845000	1323	524	16.350418	5.390202	2.05391259555654e-14	-1.70429979960316	down
Os01g0845100	984	634	14.920446	7.998801	0.000149346303844777	-1.00398775842394	down
Os01g0846000	792	2299	3.412933	12.249195	3.42074682202487e-06	1.16339533418829	up
Os01g0846700	329	74	3.966436	0.742386	0	-2.48993341445113	down
Os01g0846800	2101	997	31.111149	12.33594	1.04146025137197e-10	-1.44571817398902	down
Os01g0848900	87	303	1.172124	3.323987	5.50748147465363e-06	1.41040762669227	up
Os01g0855600	7887	3709	96.503479	37.784569	3.06348280076918e-11	-1.46022463889426	down
Os01g0855700	566	120	6.084705	1.068239	0	-2.58817634063692	down
Os01g0855900	4	157	0.111691	4.69316	0	4.43093490262709	up
Os01g0857400	2224	1274	30.507979	14.418655	7.60768820384783e-07	-1.17472613558344	down
Os01g0857925	152	1	15.050361	0.00124	0	-5.95683746784525	down
Os01g0862800	173	69	2.736639	0.706374	1.40973382523057e-07	-1.66720734781727	down
Os01g0863100	39	472	0.328177	3.342112	0	3.1700101531286	up
Os01g0863166	851	417	2.898543	1.669922	4.11808920297574e-09	-1.3967158355399	down
Os01g0863500	149	72	3.52959	1.406431	5.67186592114188e-05	-1.39447038845595	down
Os01g0864500	721	257	17.090309	5.061875	2.22044604925031e-15	-1.85164144836268	down
Os01g0865700	425	100	6.500571	1.27134	0	-2.43411326170333	down
Os01g0865800	158	451	2.748163	6.559688	0.000162806468945065	1.13245181540265	up
Os01g0866400	204	130	3.311098	1.717999	0.00507619471171683	-1.01012320095427	down
Os01g0867450	47	0	1.685259	0	1.29293242778772e-11	-4.8386838937525	down
Os01g0867600	1322	716	12.544912	5.648527	1.14708743170766e-07	-1.25443819993149	down
Os01g0868000	12513	7887	237.529229	125.395666	5.86138905745992e-05	-1.03799611409359	down
Os01g0877400	6199	3307	80.773201	35.876144	2.29154729636249e-08	-1.27827137174683	down
Os01g0878800	518	325	9.843625	5.130662	0.000188400080270656	-1.0398217470185	down
Os01g0880800	1344	167	22.825008	2.351942	0	-3.36385453972978	down
Os01g0881900	3974	11767	61.475466	150.836832	1.43790261464272e-06	1.19341144994219	up
Os01g0882800	921	482	10.884644	4.7679	5.60260826620862e-08	-1.30257605919473	down
Os01g0884300	11865	5606	168.01165	64.631195	4.32875957301349e-11	-1.45363219226508	down
Os01g0884350	132	44	5.284736	1.464599	3.69401335076347e-08	-1.90528242367698	down
Os01g0884800	40	1	0.455633	6.9e-05	1.18868143106354e-08	-4.07488983195111	down
Os01g0884850	41	1	0.907595	0.000282	6.34269103905183e-09	-4.10907690349579	down
Os01g0885500	147	71	2.471383	0.988884	6.19506788828161e-05	-1.39477058490909	down
Os01g0892500	1247	571	19.932049	7.593679	5.15512077470248e-11	-1.49563450874861	down
Os01g0895300	154	25	2.65529	0.351542	0	-2.8892669938496	down
Os01g0897500	170	1066	3.060397	9.824642	0	2.26488365023603	up
Os01g0901600	40	201	0.371398	1.642382	2.64794652871103e-08	1.91241066017027	up
Os01g0902300	2775	1525	32.765378	14.465421	1.0590562937729e-07	-1.23480405812193	down
Os01g0905200	695	84	8.653437	0.881408	0	-3.38705334786328	down
Os01g0905300	208	15	2.221189	0.125247	0	-3.97992201591976	down
Os01g0906450	366	205	8.184973	3.81316	1.64533625812702e-05	-1.19981492728261	down
Os01g0907200	7123	4292	162.984375	81.767159	6.69751624526871e-06	-1.10276290208633	down
Os01g0909000	45	184	0.645138	2.216076	6.04519413538451e-06	1.62299756936482	up
Os01g0910200	126	336	1.47071	3.278905	0.00244682143199637	1.03278526856837	up
Os01g0910500	49	170	0.735854	2.15683	0.000297628323357224	1.3916732648971	up
Os01g0917801	177	48	5.603294	1.265222	2.35866881581615e-12	-2.20403042997309	down
Os01g0921800	1545	888	24.954608	11.720994	1.17510265251752e-06	-1.16931245668228	down
Os01g0922000	238	62	2.08831	0.449511	3.99680288865056e-15	-2.27285023485458	down
Os01g0924933	156	30	1.667544	0.251767	2.77555756156289e-15	-2.6642521398138	down
Os01g0926400	2611	880	32.633223	9.040917	0	-1.93868347439787	down
Os01g0926450	10	165	0.169081	2.497019	2.22044604925031e-16	3.46445195965768	up
Os01g0927000	161	498	1.557508	4.01846	1.1293850126326e-05	1.24795847195191	up
Os01g0927500	739	454	6.324938	3.321463	4.41734770658675e-05	-1.07154056730917	down
Os01g0929100	241	145	9.052529	6.50559	0.000697185105746678	-1.09370136073646	down
Os01g0929600	104	0	4.049814	0	0	-5.9566337572583	down
Os01g0930500	390	175	7.083544	2.642986	5.57907120501966e-09	-1.51667612018087	down
Os01g0930900	42	7	1.12083	0.140326	2.84316950168728e-05	-2.61982764752867	down
Os01g0932500	75	31	0.704561	0.237449	0.000797265148965387	-1.58026887403142	down
Os01g0934100	14188	4754	236.80719	66.061943	0	-1.94928572145133	down
Os01g0937100	587	359	9.558342	4.870228	6.17392386990101e-05	-1.07705081799941	down
Os01g0937300	212	667	1.275629	3.377975	2.13986624775231e-06	1.27452014687438	up
Os01g0940000	364	130	3.572289	1.05336	1.36568534259141e-12	-1.84023591850672	down
Os01g0944100	21	105	0.146848	0.945286	4.60656519915004e-05	1.86713238675467	up
Os01g0944700	70	25	1.229602	0.364291	0.000185661140215454	-1.7705647066577	down
Os01g0952500	469	1296	6.202055	13.559406	3.64465748013965e-05	1.09130659852277	up
Os01g0952900	1527	652	34.392483	12.21858	7.71605002114484e-13	-1.59682031101019	down
Os01g0955100	2229	712	75.539124	20.085098	0	-2.01541511328944	down
Os01g0956075	352	217	6.322783	3.244519	0.000330131036155756	-1.06258967360068	down
Os01g0956500	93	263	1.416377	3.486175	0.00168781410833962	1.11330739756884	up
Os01g0957900	260	739	1.565241	3.532668	4.1653404055042e-05	1.12962038057055	up
Os01g0960500	983	3981	10.902604	36.781345	5.4767301804759e-13	1.64384630313166	up
Os01g0968800	667	66	18.244547	1.496915	0	-3.66577741936609	down
Os01g0972000	422	123	7.5453	1.824723	0	-2.13110305470837	down
Os01g0974600	3	68	0.169627	3.217644	2.44788168624055e-08	3.52786724046032	up
Os01g0975000	3654	1352	58.183582	17.924496	0	-1.805027984439	down
Os01g0976450	161	91	0.87571	1.039252	0.00109186563454555	-1.17610541747362	down
Os01g0976500	23	202	0.1633	1.19129	8.64863736182997e-14	2.67498190658077	up
Os01g0977100	14	74	0.331326	1.494028	0.00080482461757303	1.90657874310542	up
Os02g0102850	171	497	1.653952	4.225531	7.01065665653644e-05	1.15901855803711	up
Os02g0103600	346	130	5.375337	1.682591	1.70606861971123e-11	-1.76741876589652	down
Os02g0105450	74	204	1.579553	3.659077	0.00820590598493931	1.0733393181053	up
Os02g0108400	300	4	5.895157	0.056588	0	-5.97630983463726	down
Os02g0109900	267	776	3.225399	7.917497	1.80971340091318e-05	1.16181607993733	up
Os02g0111600	0	150	0	0.764815	0	6.11030545668507	up
Os02g0111800	63	17	0.413687	0.089081	1.42126396295295e-05	-2.1247930158762	down
Os02g0114600	1453	831	20.567273	9.812384	1.02317948591502e-06	-1.17630715234844	down
Os02g0117200	1857	927	48.043074	19.973396	1.58270374583935e-09	-1.37255324027007	down
Os02g0120000	377	79	3.391205	0.373293	0	-2.59377959678227	down
Os02g0126400	5228	3199	58.959672	30.021106	1.17489225247569e-05	-1.08043818275705	down
Os02g0129000	6	4438	0.044124	30.371764	0	8.7988545041187	up
Os02g0129800	237	71	9.330449	2.31062	4.88276086230144e-13	-2.07755721386062	down
Os02g0131050	119	517	0.401267	1.627919	1.12832632126469e-10	1.73252589426273	up
Os02g0134200	1534	697	33.053623	12.503211	2.01632044394273e-11	-1.50743841959825	down
Os02g0136000	531	312	3.937968	1.926869	2.10980658570392e-05	-1.13395483220486	down
Os02g0138900	200	82	2.194843	0.745476	7.17972565844605e-08	-1.63260339153664	down
Os02g0139100	3435	1065	72.296669	18.657812	0	-2.05951363064016	down
Os02g0142100	2651	541	17.328115	2.260677	0	-2.66022260206644	down
Os02g0142750	68	21	1.003953	0.255054	3.35891782220488e-05	-1.95920470377187	down
Os02g0146500	3240	1840	29.484491	13.291023	4.47892723354215e-07	-1.18764299440657	down
Os02g0147500	39	146	0.576352	1.06391	0.000225805196653384	1.4920808240704	up
Os02g0150600	67	263	0.386632	1.899318	7.05071280804326e-07	1.57635023439108	up
Os02g0159200	2041	1187	17.81947	8.529093	1.53230106303415e-06	-1.15280725671841	down
Os02g0160250	8	124	0.083603	1.180825	6.21613871487625e-13	3.32899899041542	up
Os02g0160800	383	167	5.5541	2.006269	2.15409556858503e-09	-1.55730878916004	down
Os02g0161100	96	51	0.702418	0.30942	0.00636037642422782	-1.24920077764733	down
Os02g0161601	45	190	1.305737	4.681551	2.28098958754419e-06	1.66875207771891	up
Os02g0162700	123	9	4.24556	0.239749	0	-3.84883559376124	down
Os02g0162733	2409	11	10.511742	0.180873	0	-7.8847541833557	down
Os02g0162766	624	5226	1.34252	9.53173	0	2.69044392344656	up
Os02g0165100	2004	623	26.517482	6.86441	0	-2.05403404585739	down
Os02g0169151	3	85	0.037676	1.152787	4.83643125548383e-11	3.84071184136985	up
Os02g0174700	202	538	2.370768	3.408356	0.000622736081278163	1.03471821525403	up
Os02g0177300	97	256	1.062655	2.621956	0.00782260093126919	1.01503165443895	up
Os02g0178800	1661	928	17.114464	7.959814	3.26218146162738e-07	-1.21023559602998	down
Os02g0179200	60	26	1.011362	0.37016	0.00853723156993147	-1.50178593420025	down
Os02g0180700	22361	9973	379.053383	140.989484	1.97131200252443e-12	-1.53700005455968	down
Os02g0181300	27761	15546	399.283081	186.170319	4.75418458267818e-07	-1.2087237889222	down
Os02g0181900	1732	692	12.005476	3.995085	1.33226762955019e-14	-1.69274984265673	down
Os02g0182850	8	117	0.312019	3.925764	4.9059645235161e-12	3.24667341100709	up
Os02g0183900	369	77	4.391422	1.75912	0	-2.59895435147289	down
Os02g0184700	58	204	0.842431	2.490109	6.38135676295226e-05	1.41589150807329	up
Os02g0185400	24	106	0.33206	1.225679	0.000244324488696157	1.70146631378538	up
Os02g0187000	204	0	4.486434	0	0	-6.91718695102631	down
Os02g0190300	15	87	0.075952	0.377207	5.20251157845042e-05	2.04475026524828	up
Os02g0190600	67	283	0.789081	2.809366	5.39945888000659e-08	1.68124225014423	up
Os02g0193200	181	31	4.492204	0.624332	0	-2.83242527703654	down
Os02g0193300	327	39	9.952423	0.981545	0	-3.36827834517509	down
Os02g0193500	46	151	0.686994	1.889856	0.00174042143344988	1.3110005767	up
Os02g0194400	135	47	0.741164	0.571133	7.63297093309134e-08	-1.84653620746453	down
Os02g0197600	7059	1451	138.197163	23.626755	0	-2.65289892252358	down
Os02g0199666	70	29	1.680606	0.579628	0.00146145644057505	-1.57264654906346	down
Os02g0205500	20071	5688	238.22171	56.211281	0	-2.19100643825543	down
Os02g0209100	723	4780	5.230736	27.206379	0	2.34989197738564	up
Os02g0209300	956	331	38.639473	11.141486	0	-1.89549855500952	down
Os02g0209400	41	4	1.184237	0.075913	1.17567977686583e-06	-3.15556091509913	down
Os02g0215500	0	175	0	0.886672	0	6.32971152815173	up
Os02g0216200	0	71	0	0.813171	1.10264020136697e-11	5.0542845773935	up
Os02g0227100	57	169	1.604132	3.972003	0.00534078287894213	1.17190394885228	up
Os02g0230250	1591	782	20.843435	8.677227	9.55801771063136e-10	-1.3945007286948	down
Os02g0245800	1337	766	13.057029	6.227336	1.21832532307131e-06	-1.17359877411279	down
Os02g0247500	0	56	0	0.904256	5.6428185457591e-09	4.72347593431375	up
Os02g0248200	103	18	1.888081	0.273845	4.3399728255622e-12	-2.74596248936477	down
Os02g0256000	227	109	3.009519	1.21709	2.29790553962772e-06	-1.41259532423375	down
Os02g0258800	293	50	10.261549	1.453665	0	-2.86937251672353	down
Os02g0258900	204	553	2.163115	4.552769	0.000357777329918818	1.06013624181156	up
Os02g0259850	305	87	1.572536	0.373276	1.77635683940025e-15	-2.15399511461297	down
Os02g0259900	887	354	4.660683	1.545019	1.95621296938953e-13	-1.69132323127165	down
Os02g0271900	1487	845	16.021451	8.14568	7.61301961582639e-07	-1.18559884103021	down
Os02g0272800	88	3056	1.585763	6.776249	0	4.71907671887801	up
Os02g0272900	2188	128	4.657864	0.263902	0	-4.44422226978038	down
Os02g0276200	118	58	2.590202	1.06954	0.000430826127950978	-1.36386065338365	down
Os02g0281200	141	24	0.863191	0.157412	1.66533453693773e-15	-2.81751858882939	down
Os02g0288100	234	69	2.974362	0.726211	3.47055717497824e-13	-2.09927523892354	down
Os02g0297200	458	1254	4.267163	9.734098	5.19676815942116e-05	1.07797526835578	up
Os02g0299300	436	275	5.844442	2.973319	0.00034067650819658	-1.03132911715081	down
Os02g0301650	94	46	2.358649	0.95875	0.00193306145209016	-1.36174607552585	down
Os02g0306401	286	103	4.400072	1.310003	2.62686539187484e-11	-1.82372137562246	down
Os02g0308800	373	45	7.887241	0.789296	0	-3.36111316154477	down
Os02g0314600	1291	514	15.010187	4.976932	3.01980662698043e-14	-1.69670262416482	down
Os02g0325600	706	344	10.25572	4.151919	6.40327457723799e-09	-1.40384691644736	down
Os02g0325800	47	14	1.188895	0.280904	0.00118126657621354	-1.96003275360309	down
Os02g0327000	3119	1757	73.36599	34.445976	3.13921188821453e-07	-1.19927219166502	down
Os02g0437200	3317	1775	71.569907	31.513158	2.82109708926725e-08	-1.27333417133771	down
Os02g0450000	370	0	2.2683	0	0	-7.77077760319111	down
Os02g0453100	57	3	1.734204	0.07083	2.65413246935964e-11	-3.86828400898961	down
Os02g0457500	39	160	0.36788	1.39471	1.97800448055174e-05	1.62230657371964	up
Os02g0457600	84	23	1.131615	0.228501	3.6995904995063e-07	-2.13805002326937	down
Os02g0459600	242	65	2.580639	0.577772	8.32667268468867e-15	-2.23084157517475	down
Os02g0461400	83	27	4.345451	1.181176	7.15743610868458e-06	-1.90859702191733	down
Os02g0462000	377	1858	3.317035	9.475387	2.22044604925031e-16	1.92400157880572	up
Os02g0462800	143	80	3.117974	1.439126	0.00166225293790423	-1.18814338285763	down
Os02g0464900	41	6	0.606635	0.070739	1.56219682684311e-05	-2.75238226780853	down
Os02g0467600	5887	1195	70.565178	11.918574	0	-2.67060538539034	down
Os02g0475300	5641	2468	65.977496	23.205624	5.05373520809371e-13	-1.564080146257	down
Os02g0478050	2	200	0.008869	0.984867	0	5.39903566559098	up
Os02g0484950	104	13	5.701622	0.597968	1.18793863634892e-14	-3.16988682509023	down
Os02g0485000	86	37	1.918483	0.686304	0.000468642162622546	-1.53396478069061	down
Os02g0491400	6013	3445	58.793289	28.048742	6.76488297601807e-07	-1.17539061377127	down
Os02g0492900	78	5	1.255773	0.052485	1.48769885299771e-14	-3.84024543639573	down
Os02g0497600	213	115	2.928199	1.315851	8.17883258142915e-05	-1.24564826056241	down
Os02g0501350	60	5	2.442345	0.125158	1.55317758654405e-10	-3.47094672539724	down
Os02g0504800	661	139	12.186154	2.126122	0	-2.60291194682184	down
Os02g0504850	88	18	1.994873	0.336049	1.49666934401438e-09	-2.52288552934332	down
Os02g0506100	15	361	0.253822	5.233183	0	4.07036077355293	up
Os02g0515100	258	74	1.539565	0.472794	2.91988655476416e-14	-2.14125875981699	down
Os02g0517750	6	58	0.174846	1.536219	6.83713593520041e-05	2.59421091671068	up
Os02g0520100	1319	784	20.754457	9.266457	5.45294063758472e-06	-1.12065463822835	down
Os02g0523800	628	319	9.148792	3.864805	5.64097223376692e-08	-1.34350698732795	down
Os02g0527200	3309	1449	68.818832	25.087351	7.53508366813094e-13	-1.56221135599706	down
Os02g0527300	7818	3281	86.021232	28.968839	3.85247389544929e-14	-1.6243332850638	down
Os02g0527650	21	172	0.413542	2.838592	8.68116689645149e-12	2.56755595099032	up
Os02g0527700	327	112	6.388833	1.822545	8.62754312436209e-13	-1.89750179127846	down
Os02g0527900	261	161	3.191548	1.631871	0.000951967744484361	-1.05908216365487	down
Os02g0531600	81	310	1.447983	4.741464	3.71913476793218e-07	1.54416729455664	up
Os02g0532900	4826	1980	70.498571	24.214649	1.16573417585641e-14	-1.65655548168282	down
Os02g0533700	59	22	1.265491	0.393621	0.00161170210654638	-1.69887445652419	down
Os02g0535300	134	24	3.706685	0.539169	1.7874590696465e-14	-2.74495501408405	down
Os02g0538700	76	9791	1.595559	177.483583	0	6.60536173174207	up
Os02g0539200	189	30	2.627142	0.342541	0	-2.93837116844543	down
Os02g0540700	1702	673	25.655558	8.435343	7.88258347483861e-15	-1.70760319231778	down
Os02g0542400	7	422	0.069657	4.025178	0	5.23494192200074	up
Os02g0543100	21	82	0.348186	1.156807	0.00931809039581277	1.51873109197964	up
Os02g0543200	110	401	1.40118	4.277061	2.44827852990959e-07	1.47952821569614	up
Os02g0548700	8878	1146	145.218124	15.598677	0	-3.32345704246176	down
Os02g0553802	69	530	0.550235	3.543873	0	2.53983051961169	up
Os02g0555900	726	444	8.882834	4.542081	3.90733071555793e-05	-1.07797082203389	down
Os02g0569400	76	10	1.241197	0.132409	5.73437963780066e-11	-3.04302510604951	down
Os02g0572400	11947	6004	153.48975	66.675393	1.26967814040313e-09	-1.36465239845241	down
Os02g0573400	393	120	5.077824	1.283785	7.7715611723761e-16	-2.0638063380661	down
Os02g0575000	1625	720	59.281551	21.862766	4.71855887695938e-12	-1.54379708252071	down
Os02g0579600	43	176	0.328344	1.280282	8.82214687025762e-06	1.62278788289697	up
Os02g0580100	689	434	7.198267	3.926216	0.000117434297289498	-1.03538695889648	down
Os02g0581200	145	68	4.884737	1.903113	3.55652010353147e-05	-1.43560506159435	down
Os02g0584800	575	226	10.448828	1.475881	1.43374201400093e-12	-1.70983115049782	down
Os02g0584900	187	79	3.533001	1.243689	3.11413266396166e-07	-1.58882624285116	down
Os02g0585100	42	8	1.4759	0.23418	8.03544262966138e-05	-2.47101222698449	down
Os02g0586900	97	368	3.179084	10.071915	1.33024373738522e-07	1.53484227334236	up
Os02g0589500	78	215	2.108863	4.882247	0.00660737621854457	1.07403346482282	up
Os02g0589600	103	16	0.871808	0.110126	5.55333556917503e-13	-2.89635484171739	down
Os02g0590700	328	1399	2.084957	7.278641	5.47117906535277e-13	1.71510792932797	up
Os02g0592400	2839	1595	97.824554	45.760822	2.8686725450644e-07	-1.2030233605032	down
Os02g0592833	180	776	4.393697	15.77669	7.78510589327652e-12	1.72624885840876	up
Os02g0594800	1331	677	16.498934	6.983284	6.79817924176263e-09	-1.34476288526821	down
Os02g0594900	2362	1442	31.076538	15.797318	1.06959564396547e-05	-1.08309815654902	down
Os02g0597200	48	8	1.446531	0.182283	3.93936973031028e-06	-2.65661685663108	down
Os02g0597300	1183	512	7.829348	2.780469	3.53261864205479e-12	-1.57643759360551	down
Os02g0599150	303	144	3.418423	1.330591	2.29736031198691e-07	-1.43174849267933	down
Os02g0599151	140	81	1.807472	0.270823	0.00359709723396706	-1.14047416377885	down
Os02g0600650	137	69	4.774836	1.978396	0.000250751608355304	-1.33429979877223	down
Os02g0601000	157	75	5.849479	2.327403	2.96521399895111e-05	-1.41191283528727	down
Os02g0602000	885	314	16.186496	4.725384	4.44089209850063e-16	-1.85992137564215	down
Os02g0603066	676	401	6.051033	2.988662	1.56435347549166e-05	-1.12146787287691	down
Os02g0603100	0	628	0	4.852856	0	8.16012441414454	up
Os02g0603600	313	115	4.385251	1.324317	2.04127825753631e-11	-1.79729899274709	down
Os02g0605400	253	787	2.790413	7.646938	1.805170286584e-06	1.25926274863666	up
Os02g0608700	177	1522	2.079245	14.930728	0	2.72010388121959	up
Os02g0608801	72	28	1.355492	0.427739	0.000473710910493863	-1.65932966279823	down
Os02g0611500	778	2308	5.675497	14.076286	1.46616440999114e-06	1.19470131203462	up
Os02g0612700	373	41	1.378186	0.124848	0	-3.48885987672235	down
Os02g0614732	490	223	5.159531	1.947829	2.26607344000485e-09	-1.49888104646892	down
Os02g0617100	155	982	1.132352	5.761857	0	2.27860889885849	up
Os02g0619801	340	126	1.546427	0.475402	1.19509957485775e-11	-1.78663094404428	down
Os02g0621400	176	110	6.183646	3.224313	0.00594939493403668	-1.0356707208606	down
Os02g0621850	375	199	8.647177	3.818302	2.60025013965048e-06	-1.27709464708246	down
Os02g0622200	448	275	7.799034	3.988284	0.000139850436200351	-1.07034944189865	down
Os02g0622500	3519	1163	55.27735	13.940556	0	-1.96760531052033	down
Os02g0624300	1278	423	28.167145	7.762487	0	-1.96190745924684	down
Os02g0626532	18910	4404	170.835876	33.126537	0	-2.47399496352485	down
Os02g0626600	240	42	2.553813	0.370297	0	-2.8233328950665	down
Os02g0627100	15728	5242	149.646439	41.525101	0	-1.95701953225218	down
Os02g0629000	3633	2198	85.879097	43.26368	6.94118787081255e-06	-1.09652402967739	down
Os02g0630000	222	105	3.850021	1.510749	1.75517485268006e-06	-1.43355486734829	down
Os02g0636400	24	472	0.570099	9.38953	0	3.83322936003438	up
Os02g0638400	383	3251	6.28768	20.975052	0	2.70772402989994	up
Os02g0638650	873	9	9.821514	0.084009	0	-6.65914265320664	down
Os02g0642300	122	3	5.036538	0.094023	0	-4.94367136418016	down
Os02g0643800	613	333	14.426657	6.529056	8.30262450124408e-07	-1.24717524574588	down
Os02g0644100	11548	5916	125.400771	53.395624	3.44730732848575e-09	-1.33694817442102	down
Os02g0646200	287	100	5.466614	1.577668	7.63700214179153e-12	-1.87046547954676	down
Os02g0649800	631	353	17.694382	8.226704	2.26291460225791e-06	-1.20520554713029	down
Os02g0650900	91	41	1.462256	0.538398	0.00063014964060315	-1.47378848499507	down
Os02g0652100	159	488	3.173524	7.878448	1.54637954539183e-05	1.23666818433483	up
Os02g0653200	315	69	10.376169	1.872907	0	-2.52543722786433	down
Os02g0653400	803	15	11.751976	0.180698	0	-5.92003604947237	down
Os02g0654600	7020	4203	67.062405	33.423089	5.04892317276795e-06	-1.11196894537538	down
Os02g0654700	4065	2372	71.592896	34.78841	1.46606064133081e-06	-1.14873957139907	down
Os02g0658000	4	61	0.176504	2.440394	1.66665780143571e-06	3.09813398904591	up
Os02g0658800	3263	15786	54.176956	218.267868	0	1.9015001091105	up
Os02g0659500	267	115	4.130237	1.48426	2.38312994893519e-08	-1.56931969950308	down
Os02g0661100	6107	1417	79.064646	15.289106	0	-2.47810843903976	down
Os02g0663900	52	6	0.503964	0.034023	4.50559201059519e-08	-3.08305449408298	down
Os02g0665800	30	133	0.200596	0.746989	2.7400014163681e-05	1.72015934841283	up
Os02g0667500	17	75	0.261471	0.959082	0.00481115603248372	1.67314349214506	up
Os02g0668000	1162	356	8.114746	2.062028	0	-2.07219550485581	down
Os02g0670100	88	32	1.064454	0.316373	2.36282152409339e-05	-1.76333573044541	down
Os02g0671100	826	351	15.391651	5.435834	6.36257713182431e-12	-1.6009370050309	down
Os02g0673700	394	2002	4.398061	18.92054	0	1.968218828377	up
Os02g0676800	2778	1297	37.588306	14.604486	3.12599945928582e-11	-1.46962688383212	down
Os02g0681200	2312	1140	51.250237	21.037529	6.50412390612587e-10	-1.39070748889571	down
Os02g0681700	392	242	7.496017	3.850712	0.000245339871443151	-1.06134604198401	down
Os02g0682300	2332	1132	51.359337	20.757822	2.9106594912065e-10	-1.41326497827497	down
Os02g0684400	1454	738	43.550278	18.386742	5.20941600967717e-09	-1.34804558252623	down
Os02g0684600	75	205	1.116198	2.559346	0.00939719629375757	1.06138610069441	up
Os02g0684900	500	1323	7.370008	16.262867	0.000151096448277599	1.02898726745113	up
Os02g0686100	427	1562	9.291142	28.310335	4.23244883585028e-10	1.49505717359482	up
Os02g0687600	102	9	0.50637	0.035362	1.11022302462516e-16	-3.58279469174838	down
Os02g0691900	505	178	4.594173	1.344821	2.8199664825479e-14	-1.86383717060361	down
Os02g0693000	1048	537	23.419161	9.984402	1.61543632914984e-08	-1.33340272213991	down
Os02g0693400	2074	1048	17.81396	7.468018	2.48150811010817e-09	-1.35525460846488	down
Os02g0695200	182	523	2.673298	6.477315	8.15664116885495e-05	1.14318454686212	up
Os02g0695900	222	1704	2.077403	11.444369	0	2.55881572876418	up
Os02g0697500	33	911	0.645002	15.252227	0	4.34552170296917	up
Os02g0699300	550	305	10.902498	4.960372	2.53588660403814e-06	-1.21701998394421	down
Os02g0699850	5	131	0.097753	2.241859	6.66133814775094e-16	3.94057025387793	up
Os02g0700700	1970	731	21.053842	6.524005	1.11022302462516e-16	-1.79948034909916	down
Os02g0700901	127	70	2.326891	1.068206	0.00239628039200368	-1.20622495521032	down
Os02g0702100	3799	1736	140.867935	53.587795	7.40474348503994e-12	-1.50099289410345	down
Os02g0703600	7354	4271	75.156944	36.414503	1.32778454220439e-06	-1.15586880145151	down
Os02g0705400	2926	1385	71.326494	26.900305	6.18356477133375e-11	-1.44991332625769	down
Os02g0710500	750	381	10.497122	4.514867	2.96655744413954e-08	-1.34437518255734	down
Os02g0713250	207	46	10.344493	1.896867	3.33066907387547e-16	-2.48656957965809	down
Os02g0713700	104	345	1.385718	3.862181	9.16690768815176e-06	1.34345367377422	up
Os02g0717600	1895	939	21.515299	8.877139	1.07005282412587e-09	-1.38323867760265	down
Os02g0719266	42	10	1.732911	0.325424	0.000504995798659591	-2.21277257562373	down
Os02g0719600	3003	1639	44.529942	20.237818	7.44330561630591e-08	-1.24479177310696	down
Os02g0720100	172	82	3.804588	1.49592	1.43088579203088e-05	-1.4169923593982	down
Os02g0720450	452	179	9.36781	3.07973	1.2830625450988e-11	-1.6964608579352	down
Os02g0720600	549	272	7.233181	2.980494	3.68930933580813e-08	-1.37835050245688	down
Os02g0722400	135	73	1.21114	0.543338	0.00116740433168183	-1.23449350018093	down
Os02g0726833	130	9	1.836853	0.099924	0	-3.92762824873463	down
Os02g0729801	12176	4925	132.050964	44.470337	3.99680288865056e-15	-1.67772472602798	down
Os02g0730900	96	0	1.439861	0	0	-5.84309107509765	down
Os02g0731300	2580	853	28.442684	7.67469	0	-1.9663071209422	down
Os02g0732600	58	321	1.257583	5.8656	5.50270939925213e-12	2.06426646892161	up
Os02g0732800	439	125	8.161939	1.889406	0	-2.16499301794656	down
Os02g0733900	1157	378	43.96883	11.962604	0	-1.97999095178553	down
Os02g0734300	987	597	21.22756	10.700425	1.55232570949737e-05	-1.09481426693965	down
Os02g0734600	1243	778	26.877052	14.005192	4.16536132049616e-05	-1.0462023632037	down
Os02g0734800	274	136	5.785265	2.384784	1.73935090819199e-06	-1.36864316538613	down
Os02g0737401	69	25	2.226379	0.655037	0.000261298119129227	-1.75030236992709	down
Os02g0739100	6612	1787	42.740219	9.614886	0	-2.25846452528745	down
Os02g0739400	7351	4571	97.856705	50.661087	2.57824328667722e-05	-1.05739317945141	down
Os02g0740600	205	90	8.46581	3.087093	4.00329341454508e-07	-1.53698847385223	down
Os02g0740700	197	121	3.39341	1.7296	0.00259581693211686	-1.06189120492065	down
Os02g0741400	44	138	0.584498	1.52721	0.00623112630075617	1.24486581708171	up
Os02g0743200	489	174	13.024139	3.854991	5.92859095149834e-14	-1.8499313178435	down
Os02g0743450	117	63	1.178746	0.529268	0.00249371839072154	-1.23665489631474	down
Os02g0745400	384	226	5.323446	2.611743	6.31209885951778e-05	-1.12949174289084	down
Os02g0747900	2014	6397	43.025211	113.798294	5.81774399766033e-08	1.29428623338754	up
Os02g0748800	1302	129	17.075935	1.404444	0	-3.68506385042122	down
Os02g0749200	103	56	4.049051	1.825018	0.00615427093130771	-1.21944414828593	down
Os02g0750400	46	436	1.072455	8.459312	0	2.82715464923486	up
Os02g0753000	268	1636	4.223409	19.51306	0	2.23035249608133	up
Os02g0753500	1516	589	15.418416	5.698695	4.21884749357559e-15	-1.73248641360903	down
Os02g0756200	1365	405	27.676313	6.825411	0	-2.11920184091881	down
Os02g0756600	230	48	4.401842	0.753659	0	-2.57874515953423	down
Os02g0756800	2392	508	44.77478	7.914361	0	-2.60242358889531	down
Os02g0757100	4186	1265	81.031029	20.377388	0	-2.09683465127431	down
Os02g0758000	2499	147	51.498775	2.51345	0	-4.43930718924304	down
Os02g0758200	325	115	7.196284	2.115202	3.2603919564167e-12	-1.85128793331108	down
Os02g0758800	273	754	5.937494	13.654667	9.66008807897767e-05	1.08858276192531	up
Os02g0759400	790	132	10.429537	1.449099	0	-2.93286292569903	down
Os02g0759600	0	299	0	2.314417	0	7.09504423375988	up
Os02g0761500	121	54	3.309324	1.210023	5.28194029058016e-05	-1.49876019633786	down
Os02g0764400	54	177	0.648217	1.790165	0.000669322005095507	1.31347124822791	up
Os02g0764700	12175	3453	305.814606	72.20372	0	-2.18960467326067	down
Os02g0768800	2	522	0.076223	20.52825	0	6.77335634381665	up
Os02g0769100	794	453	20.883844	9.923378	2.5905292087014e-06	-1.17804142812163	down
Os02g0769800	1147	728	10.476108	5.570366	7.48198145593681e-05	-1.02595849365314	down
Os02g0772100	3	616	0.032684	8.353888	0	6.66634110520349	up
Os02g0774200	53	8	2.362095	0.292401	3.21819275672652e-07	-2.79490655015368	down
Os02g0777800	422	107	5.242293	1.09973	0	-2.32835949161097	down
Os02g0780700	3148	1363	28.143558	9.868423	4.16666701141821e-13	-1.57842338246608	down
Os02g0781300	79	27	2.288613	0.6407	2.74712159985535e-05	-1.83880540834458	down
Os02g0782300	4058	2071	65.657651	27.537623	2.5589519392355e-09	-1.34183602270589	down
Os02g0782500	755	100	20.864248	2.303697	0	-3.26060965780768	down
Os02g0787700	60	3	0.71458	0.020533	5.01998442814511e-12	-3.94019161357952	down
Os02g0790500	18282	8801	135.886084	62.455865	1.46418988045127e-10	-1.42678141304434	down
Os02g0793200	10	93	0.104817	0.841954	8.25939264759157e-08	2.65193095680247	up
Os02g0795200	79	38	1.376953	0.546933	0.00485352479300571	-1.37762046508121	down
Os02g0799700	1567	950	40.14571	20.263973	1.00893840248029e-05	-1.09255371099427	down
Os02g0802650	185	110	6.068928	2.987295	0.00166229333678958	-1.10694818711349	down
Os02g0803300	3650	2294	38.396851	20.089857	3.31395864269224e-05	-1.04164243207267	down
Os02g0806350	12	113	0.10661	0.890343	2.35937813730658e-09	2.6993984892607	up
Os02g0807300	10	95	0.255892	2.056002	4.53857580406947e-08	2.68192472397543	up
Os02g0809700	71	22	0.837124	0.210263	2.13289437431818e-05	-1.95912548605916	down
Os02g0811400	41	0	0.914519	0	5.90029691771576e-10	-4.64900648661095	down
Os02g0813166	11	60	0.291205	1.432742	0.00424743531831817	1.91960843407692	up
Os02g0814000	14304	5845	268.736023	91.422745	7.66053886991358e-15	-1.66309534454439	down
Os02g0814300	223	78	8.293627	2.406993	1.80800263649417e-10	-1.85860630271908	down
Os02g0816100	257	732	4.779971	11.22544	3.99651916431765e-05	1.13256441452083	up
Os02g0817400	85	39	1.262838	0.482632	0.00142039243994962	-1.44563520182719	down
Os02g0818900	892	347	18.638287	6.028399	5.09592368302947e-14	-1.72805105339588	down
Os02g0820800	416	237	6.647512	3.148374	1.70532087329089e-05	-1.17656147877407	down
Os02g0827200	2556	1638	24.242686	12.883033	7.11522347919269e-05	-1.01329735746608	down
Os02g0829000	303	857	4.401412	10.843301	3.44210268932166e-05	1.12327663303194	up
Os02g0830000	79	36	0.938131	0.35806	0.00220674705636015	-1.45123746465777	down
Os02g0830300	97	756	0.261683	1.910031	0	2.56910961071258	up
Os02g0830700	1240	585	14.571689	5.99946	2.27068919222972e-10	-1.45271109353483	down
Os02g0830750	74	212	3.833286	9.18539	0.00336051106631818	1.12825264997369	up
Os02g0832600	10	1375	0.141045	17.242647	0	6.50651963376344	up
Os02g0833050	75	4	0.783966	0.031353	1.12132525487141e-14	-4.00052157618898	down
Os02g0833975	20	148	0.35998	2.269723	8.38666136537825e-10	2.41869168842227	up
Os03g0100030	397	0	5.163551	0	0	-7.8719419965086	down
Os03g0100200	3154	1825	81.920708	39.449642	1.03425515329825e-06	-1.16064761634728	down
Os03g0101500	908	414	9.899392	4.034375	1.21773036099171e-10	-1.5004298951789	down
Os03g0102700	2652	11540	53.193875	190.911906	5.88418203051333e-15	1.74851668810012	up
Os03g0103300	1233	21312	29.965305	431.534302	0	3.73725667250281	up
Os03g0105500	0	146	0	2.390804	0	6.0718833439305	up
Os03g0106200	929	4549	5.800269	18.489718	0	1.91753310916759	up
Os03g0106250	126	376	2.57927	6.438918	0.000101036890642225	1.19405656406181	up
Os03g0107700	19343	12455	609.677002	326.865479	0.00018182400881539	-1.00728197656311	down
Os03g0108300	4867	14155	93.857477	226.764428	3.32854115847603e-06	1.16760350898007	up
Os03g0110700	46	1	0.519854	0.007489	2.85868884120077e-10	-4.26882304219519	down
Os03g0114100	49	15	1.98933	0.502222	0.00102468337348205	-1.93169580380143	down
Os03g0114400	460	178	5.530616	1.780408	4.14812628690697e-12	-1.72966162717192	down
Os03g0115700	809	7626	12.263407	61.56477	0	2.86177600033025	up
Os03g0115800	9	8428	0.128789	124.463071	0	9.24922044204177	up
Os03g0116300	3730	2092	59.106323	27.599495	2.4801098397198e-07	-1.20575606552449	down
Os03g0116400	4566	2428	65.440634	31.546055	1.93977625073671e-08	-1.28271529181223	down
Os03g0119700	0	112	0	0.679748	0	5.69590959201693	up
Os03g0123800	1605	900	29.975123	12.467199	3.96552217951651e-07	-1.20490184926539	down
Os03g0125650	121	329	0.740288	1.678895	0.0016864181902827	1.0602339216165	up
Os03g0126800	16777	9805	243.721894	118.62724	2.59376209588158e-06	-1.14704111385608	down
Os03g0127500	1945	748	26.8992	8.60966	9.99200722162641e-16	-1.74800254362901	down
Os03g0129100	608	324	6.935671	3.072055	4.12712003350357e-07	-1.27465734141384	down
Os03g0130100	185	79	2.170823	0.771209	4.59530994034729e-07	-1.57345391069449	down
Os03g0131800	749	483	17.656459	9.439568	0.000221189358848739	-1.00197514748429	down
Os03g0133000	397	220	6.601682	3.06358	8.35698680456964e-06	-1.21575540133282	down
Os03g0133825	291	156	4.475755	1.994078	1.25505697926576e-05	-1.25997817273792	down
Os03g0136400	49	16	0.431717	0.117126	0.00198375798712602	-1.85018029898463	down
Os03g0136500	344	154	11.289311	4.20934	1.23354968462053e-08	-1.5184293065689	down
Os03g0138400	65	28	2.310286	0.79212	0.00439071134303792	-1.5153558989093	down
Os03g0138700	7249	4380	74.785873	37.623943	7.59451693288504e-06	-1.09878798763852	down
Os03g0139500	96	38	1.280614	0.426161	4.29145971192479e-05	-1.6534041546696	down
Os03g0140400	251	134	3.023721	1.347587	2.44413984500369e-05	-1.26400094545919	down
Os03g0140700	6666	3566	103.125679	45.940693	2.65666962873112e-08	-1.27431554708868	down
Os03g0141000	486	201	5.546063	1.910961	4.59901006166774e-11	-1.63540097233812	down
Os03g0141200	13661	6583	151.528931	60.795437	1.36522126936711e-10	-1.42526664365995	down
Os03g0144100	1	80	1.2e-05	2.731515	4.36162217454239e-12	4.55477372012828	up
Os03g0145200	68	0	1.544974	0	0	-5.35590299064007	down
Os03g0146200	65	3	1.387243	0.044846	3.25628413122558e-13	-4.052604392577	down
Os03g0148400	1069	514	15.009877	6.011878	8.50110426497963e-10	-1.42486988825584	down
Os03g0151300	1980	1262	9.007703	4.423659	6.12474440582211e-05	-1.02083541042224	down
Os03g0152000	5387	2011	88.042358	27.36788	0	-1.79276872997977	down
Os03g0154000	289	115	4.239051	1.333932	8.1215556502201e-10	-1.68285363985062	down
Os03g0157700	79	17	0.756608	0.124106	2.21694947954987e-08	-2.44358716691856	down
Os03g0159900	7393	4537	199.787592	102.098148	1.48701915881899e-05	-1.07637662483151	down
Os03g0161900	723	315	8.467233	3.09491	4.0320968786034e-11	-1.56430456081197	down
Os03g0163500	346	939	2.431026	5.226233	0.000107781877863977	1.06433110361012	up
Os03g0165900	192	73	3.256171	1.013986	1.26197609029433e-08	-1.73729802205551	down
Os03g0168300	174	48	3.306012	0.712687	5.09270403625806e-12	-2.1796052616521	down
Os03g0168650	462	0	11.252273	0	0	-8.08982910703799	down
Os03g0168800	154	70	2.806515	1.064473	1.07602697190234e-05	-1.48097797217023	down
Os03g0170900	208	1792	2.806318	16.591122	0	2.72460708446154	up
Os03g0171300	72	32	2.034047	0.600698	0.00308162342797047	-1.47989932298488	down
Os03g0172100	919	98	41.272572	3.653461	0	-3.57213049081405	down
Os03g0177400	35154	22078	481.338971	242.800519	9.67113145377008e-05	-1.04332892350856	down
Os03g0179400	231	73	2.712147	0.746593	4.22828438928491e-12	-2.00194279119043	down
Os03g0180800	3549	1288	78.46122	23.702654	0	-1.83282973435704	down
Os03g0180900	14377	7845	296.37619	134.66301	9.27066512446117e-08	-1.24600666086967	down
Os03g0181100	14465	4941	393.493943	111.874867	0	-1.92154163506177	down
Os03g0182800	53	20	0.903814	0.277345	0.00460950631822254	-1.67315457995224	down
Os03g0183500	174	28	4.398806	0.582527	0	-2.91268468272855	down
Os03g0185400	0	78	0	0.983078	6.81676937119846e-13	5.18603779709149	up
Os03g0187525	8	59	0.08982	0.567671	0.000417975420147543	2.28492852964474	up
Os03g0187600	6334	3557	127.799652	59.754929	2.71272331708872e-07	-1.20427387422219	down
Os03g0187800	74	32	1.11838	0.403238	0.00170228570064224	-1.51852697322174	down
Os03g0188400	1647	601	28.711817	8.717193	1.11022302462516e-16	-1.82293851813148	down
Os03g0189100	2289	852	49.307617	15.283307	1.11022302462516e-16	-1.79546237513851	down
Os03g0189400	72	10	1.209179	0.126161	3.62939456266531e-10	-2.96677713498702	down
Os03g0190300	1412	842	16.951818	8.412553	5.76528151730038e-06	-1.11613963021233	down
Os03g0191850	407	2242	7.018677	32.260872	0	2.08475841096667	up
Os03g0191900	407	2242	7.023983	32.285259	0	2.08475841096667	up
Os03g0195100	60	20	1.027551	0.277598	0.000350201011866558	-1.84687827325992	down
Os03g0195400	48	3	0.744886	0.03115	4.36710745344016e-09	-3.62817822674923	down
Os03g0196250	25	181	0.992103	6.183053	4.11602973926506e-11	2.4061010897538	up
Os03g0196600	203	97	3.36042	1.33244	4.47305305106838e-06	-1.41739139925064	down
Os03g0199100	6996	3459	75.364388	31.026957	4.68523109198316e-10	-1.38793128274123	down
Os03g0199300	347	166	7.139246	2.831917	1.19488474226159e-07	-1.42411379988445	down
Os03g0200200	585	310	11.684411	4.978967	3.82637583284939e-07	-1.28246659806618	down
Os03g0201500	19	107	0.177825	0.876971	6.86719592946083e-06	2.02684886143729	up
Os03g0203700	17622	8805	110.811547	46.041226	1.10332876168684e-09	-1.37308482556516	down
Os03g0203800	4343	1971	51.656103	21.592664	4.65183447317941e-12	-1.51104141508202	down
Os03g0206700	610	284	6.466584	2.522634	1.77569137171929e-09	-1.46811323694844	down
Os03g0207400	4378	1133	59.140495	12.737063	0	-2.32020591210536	down
Os03g0218500	1935	1103	19.894707	9.389792	6.7513255808116e-07	-1.18161410199649	down
Os03g0219100	1575	1015	20.401521	10.451161	0.000102118559668463	-1.00462587817329	down
Os03g0222500	77	18	2.373507	0.460189	1.15424686919496e-07	-2.33414565987934	down
Os03g0223301	976	28	13.554286	0.313445	0	-5.38894892110999	down
Os03g0225200	474	294	4.245391	2.674711	0.000164924933502952	-1.05579489250102	down
Os03g0226200	60	3	1.764011	0.049311	5.01998442814511e-12	-3.94019161357952	down
Os03g0227400	1742	911	21.2024	9.362377	1.58437217789853e-08	-1.30546946717199	down
Os03g0227700	212	124	2.169857	0.94542	0.000610759278856121	-1.13217643914975	down
Os03g0227900	3185	1859	45.950226	22.192393	1.5087721783047e-06	-1.14815226394174	down
Os03g0229500	30	338	0.338098	3.244664	0	3.05142727036493	up
Os03g0229801	112	35	3.27489	0.835627	7.85205107600717e-08	-1.98408564880196	down
Os03g0230000	493	228	16.387613	6.31085	4.16370049549641e-09	-1.47597598355162	down
Os03g0230300	2829	991	35.499069	10.37789	0	-1.88332283973227	down
Os03g0231000	41	247	2.171897	11.047091	2.00670591254948e-11	2.17262316475867	up
Os03g0232000	57	10	0.809995	0.118335	4.12031177288164e-07	-2.63848298751071	down
Os03g0233200	693	381	8.758315	4.001941	8.96029409225285e-07	-1.23060858987936	down
Os03g0236200	15064	2367	170.898438	22.35125	0	-3.0411177654112	down
Os03g0236800	208	129	7.493203	3.877168	0.00258840219173007	-1.04886219921739	down
Os03g0237500	352	98	7.993245	1.85176	1.11022302462516e-16	-2.19193056927066	down
Os03g0240600	2202	741	31.362667	8.787876	0	-1.94042434072716	down
Os03g0241300	2703	7138	27.951959	71.706528	0.000112778352671983	1.02817180614583	up
Os03g0241800	7	87	0.073382	0.829421	1.36982482024095e-08	2.98535277810508	up
Os03g0241900	33894	8613	444.205143	93.999496	0	-2.34846929814314	down
Os03g0242300	1664	4815	22.06455	53.180126	3.04090052849482e-06	1.15974177842667	up
Os03g0242350	85	6	1.919091	0.107849	2.55351295663786e-15	-3.77414402114508	down
Os03g0243700	6760	1329	100.67882	17.496649	0	-2.71697937784864	down
Os03g0243800	619	7161	6.414	43.985342	0	3.15630850410182	up
Os03g0244466	6	114	0.500639	9.036654	5.8741900232917e-13	3.54294955008426	up
Os03g0245800	242	58	5.444168	1.07769	2.22044604925031e-16	-2.38953153066719	down
Os03g0247900	8625	4918	93.60464	44.343466	6.05605373293905e-07	-1.18241490841396	down
Os03g0248200	308	1158	4.003671	13.942698	3.30587224262047e-10	1.53310116883742	up
Os03g0251350	148	82	2.354066	0.847826	0.00113126131735752	-1.20247148038623	down
Os03g0254900	7522	2718	80.690033	24.277302	0	-1.84005198753307	down
Os03g0258200	15290	9353	229.576065	116.932953	1.85592406686252e-05	-1.08123177197319	down
Os03g0259001	6	85	0.050682	0.644994	6.6352501271183e-09	3.12875240744289	up
Os03g0259900	2715	16060	17.6808	87.125366	0	2.19141790066095	up
Os03g0261800	2170	6021	33.594515	77.038517	1.64458676227275e-05	1.099381101122	up
Os03g0262200	1945	1238	18.550755	9.948801	5.8532696971314e-05	-1.02277928841779	down
Os03g0263000	112	64	2.240119	1.065505	0.00895638863868675	-1.15261007124387	down
Os03g0263900	1716	1	12.379087	2e-05	0	-9.43910945420794	down
Os03g0264000	891	501	12.610274	5.462005	1.14211119817131e-06	-1.19936144138385	down
Os03g0266300	6364	2292	171.015331	51.119456	0	-1.84465015592787	down
Os03g0266900	1834	262	55.715145	6.629397	0	-3.16893612225355	down
Os03g0267000	931	220	30.090824	5.899603	0	-2.44186078473637	down
Os03g0269300	383	33	4.590131	0.264442	0	-3.82228972715183	down
Os03g0269700	424	163	5.447158	1.886631	6.35824726202827e-12	-1.73792656722895	down
Os03g0270000	5469	3221	112.130821	54.989777	2.28768834553694e-06	-1.13555452672439	down
Os03g0271500	1085	658	30.287852	12.629373	1.49951481469568e-05	-1.09129816436607	down
Os03g0272900	2579	1485	69.084679	33.120972	8.85791044291651e-07	-1.16748551736178	down
Os03g0276500	114994	30435	1169.022583	257.619659	0	-2.28999590504071	down
Os03g0277300	235	65	2.160703	0.492371	3.74145159298678e-14	-2.18879537908397	down
Os03g0279200	13272	8520	403.309814	215.57518	0.000128002301860053	-1.01159611186291	down
Os03g0280750	7	118	0.105063	1.714143	8.31557045444242e-13	3.4156610411732	up
Os03g0281466	127	0	1.004769	0	0	-6.24066557310762	down
Os03g0281500	332	168	2.541346	1.065228	1.02251687217336e-06	-1.34362647603924	down
Os03g0283500	27	112	0.236471	0.842587	0.000373114298621746	1.62005559474599	up
Os03g0285200	349	156	6.407689	2.376343	1.05284774232217e-08	-1.52079123306387	down
Os03g0285300	181	83	8.250375	3.157068	3.62388147456816e-06	-1.47283785438909	down
Os03g0285800	14167	5919	229.848239	79.9465	3.08642000845794e-14	-1.63106901255074	down
Os03g0286500	2255	1379	37.241457	18.999423	1.16256905713374e-05	-1.0806140826307	down
Os03g0287750	117	49	2.499876	0.860155	1.95315662165907e-05	-1.58536416877461	down
Os03g0290300	24442	8088	436.389878	126.575691	0	-1.96753863223875	down
Os03g0293450	1618	0	17.449614	0	0	-9.89428767253384	down
Os03g0294001	32	339	0.584148	5.310697	0	2.9674013685405	up
Os03g0295866	92	14	1.305967	0.15756	5.50148815392504e-12	-2.90413167688464	down
Os03g0296200	1049	2790	20.187576	44.706226	7.97399373342333e-05	1.03772669006415	up
Os03g0297000	252	145	6.603805	3.150703	0.000183282718308475	-1.15765025801177	down
Os03g0297600	731	440	14.24939	7.140819	2.20805654139733e-05	-1.10084099719329	down
Os03g0299200	533	131	10.385427	2.122307	0	-2.37743083379724	down
Os03g0299600	39601	24162	757.69043	384.930511	3.05210610334061e-05	-1.08505111100245	down
Os03g0299800	304	150	3.043989	1.24134	7.58438638781556e-07	-1.37845168051068	down
Os03g0300100	1229	784	11.285429	5.993472	8.40936226776945e-05	-1.01883113305967	down
Os03g0300900	4362	2215	53.973076	21.334417	1.94579918844084e-09	-1.34913530135832	down
Os03g0301200	1223	372	11.885864	3.011252	0	-2.08286090918066	down
Os03g0302200	10791	6576	71.83124	36.126837	1.30625609621182e-05	-1.08661429747386	down
Os03g0302800	2201	714	43.789566	11.827479	0	-1.99315727796943	down
Os03g0304500	957	2979	8.364472	22.014629	1.72740833082052e-07	1.26441667394542	up
Os03g0305200	253	121	5.354168	2.128275	9.5643057662631e-07	-1.42009511056841	down
Os03g0305400	2642	887	60.32127	16.849066	0	-1.94429830817953	down
Os03g0305600	82	32	2.227623	0.631667	0.000150872072866126	-1.66345766571193	down
Os03g0306200	2109	1096	22.895371	3.623725	9.42104183554449e-09	-1.31490164934633	down
Os03g0307000	8539	3635	169.751495	60.162312	9.15933995315754e-14	-1.60384882417704	down
Os03g0309400	44	0	0.692079	0	8.61000160057301e-11	-4.74696016211903	down
Os03g0310800	4015	1520	97.617493	30.774731	0	-1.77217421051302	down
Os03g0310900	90	22	1.888505	0.373245	1.96836710264492e-08	-2.29408366171596	down
Os03g0313300	1457	385	12.720679	2.798802	0	-2.28584635502333	down
Os03g0315400	1559	456	21.730455	5.290093	0	-2.14045956369959	down
Os03g0320600	1086	502	23.632633	9.093743	1.24726784456186e-10	-1.48153005450079	down
Os03g0322900	158	1310	2.819292	19.486811	0	2.66621317170231	up
Os03g0324300	1976	1100	17.753637	8.171383	2.36001701070521e-07	-1.21575859949946	down
Os03g0326000	870	210	4.77247	1.29567	0	-2.41071279818514	down
Os03g0329500	5438	3114	56.866508	27.114279	6.48354916199523e-07	-1.17606200767919	down
Os03g0332201	63	16	1.582331	0.324631	6.59989624951507e-06	-2.2019479935846	down
Os03g0332600	39	2	2.501652	0.064269	1.56400211337449e-07	-3.64789023548876	down
Os03g0334250	308	157	3.46889	1.466859	1.97458550177387e-06	-1.33233571351669	down
Os03g0338000	195	102	2.176397	0.92035	6.13506007541842e-05	-1.28893675173363	down
Os03g0339900	10	244	0.057463	1.233307	0	4.02269923330319	up
Os03g0341600	101	40	3.128226	1.031	2.65468585384232e-05	-1.65536624659378	down
Os03g0345700	1015	5995	21.823429	107.344238	0	2.18806930139369	up
Os03g0347700	10	73	0.089672	0.572935	3.56394417846406e-05	2.3117146232697	up
Os03g0351300	4068	1526	61.695309	18.044388	0	-1.78541050886378	down
Os03g0353400	39155	20186	885.173159	380.215563	9.23909526662214e-09	-1.32807041522588	down
Os03g0353701	141	371	3.674483	8.03903	0.00242553188294203	1.01463190330585	up
Os03g0356526	373	189	11.136425	4.700414	5.66382339473037e-07	-1.34296124363082	down
Os03g0368900	291	148	4.678331	1.972355	2.55124778514304e-06	-1.33484144383097	down
Os03g0373100	56	17	0.814415	0.197421	0.000235016175181624	-1.95960401343225	down
Os03g0374500	918	549	11.966111	5.954744	1.14229759559104e-05	-1.1109060746845	down
Os03g0375601	2	125	0.028059	2.911249	0	4.73036446823095	up
Os03g0381000	76	34	1.259185	0.471261	0.0022526796765433	-1.47416119483462	down
Os03g0392400	640	331	8.78441	3.779705	1.07491137324445e-07	-1.31782521480799	down
Os03g0400700	144	517	5.455444	16.360186	8.47135771531171e-08	1.4609547801392	up
Os03g0402800	16824	8285	327.022991	133.810118	4.91441443095653e-10	-1.39403317370096	down
Os03g0407050	793	349	7.887798	2.890256	4.10584899412925e-11	-1.55043196180825	down
Os03g0407400	1218	696	24.085051	5.846253	1.24398130796344e-06	-1.17713365429531	down
Os03g0409100	2579	1447	36.189647	15.852687	2.81525167955543e-07	-1.20482740244254	down
Os03g0411900	73	31	0.941552	0.330275	0.00146675044128464	-1.54215154291705	down
Os03g0415351	236	150	7.391483	3.911263	0.00282936135072598	-1.01547972210223	down
Os03g0415500	350	184	8.16916	3.492508	2.67701922862518e-06	-1.28979992080422	down
Os03g0416250	137	49	2.62032	0.76826	1.20097233935468e-07	-1.81000852881637	down
Os03g0422300	142	78	4.472283	2.037324	0.00119542955758478	-1.21367345236665	down
Os03g0434800	114	60	2.085016	0.912435	0.00192962144864439	-1.26767850735652	down
Os03g0436400	6013	3435	94.147151	44.788473	5.92243722619124e-07	-1.17958181343286	down
Os03g0437200	339	146	7.069069	2.530179	3.42260009222883e-09	-1.57325822230017	down
Os03g0441500	0	432	0	3.325274	0	7.62267761082665	up
Os03g0554900	3181	1508	14.287717	5.638046	6.24664764359295e-11	-1.44783313987392	down
Os03g0554950	762	5153	2.671707	13.576334	0	2.38262391427326	up
Os03g0556600	207	122	1.694317	0.825555	0.000816060900693416	-1.12106661623347	down
Os03g0575700	141	73	3.507631	1.513532	0.000369134881578415	-1.29646470772883	down
Os03g0579200	34	177	0.197192	0.906265	5.71975354857202e-08	1.95519558512312	up
Os03g0581650	377	198	11.004328	4.944386	1.7977523052437e-06	-1.29192221390252	down
Os03g0591700	99	274	0.630834	1.466572	0.00226518738184645	1.08331372194633	up
Os03g0593700	412	1145	5.44571	13.434451	3.58751823161807e-05	1.09913337676086	up
Os03g0608000	54	14	2.120057	0.432616	6.01219802428554e-05	-2.15378088969638	down
Os03g0611100	49	210	0.933981	3.384431	6.30828760561641e-07	1.69300784973961	up
Os03g0616400	429	1184	2.606134	6.459734	4.30632148363808e-05	1.08926550377486	up
Os03g0619700	898	49	19.350819	0.877009	0	-4.50746723074324	down
Os03g0629800	7	688	0.129909	12.317701	0	5.93720768428398	up
Os03g0629900	38	206	0.224448	1.023972	3.40268591081383e-09	2.01838469759173	up
Os03g0645900	5844	16197	64.917076	149.805847	2.55372136442888e-05	1.09815099117659	up
Os03g0647400	161	99	4.170975	2.14135	0.00619531303354126	-1.05730180630888	down
Os03g0648600	351	93	11.70624	2.567094	0	-2.26169261895565	down
Os03g0648800	141	59	3.244769	1.12104	3.39467855992037e-06	-1.59365202068788	down
Os03g0655100	330	99	4.301322	1.067382	4.10782519111308e-15	-2.08495756400496	down
Os03g0656100	18	2967	0.817848	114.201393	0	6.86326674734711	up
Os03g0657100	734	465	5.641343	5.416278	0.00012707216019836	-1.02739525265165	down
Os03g0658800	74	3	0.963366	0.023136	2.66453525910038e-15	-4.2352058067028	down
Os03g0659200	278	5	9.180757	0.063697	0	-5.6514482662102	down
Os03g0663100	120	63	1.253742	0.538403	0.00134327766459608	-1.27266353230932	down
Os03g0664600	82	296	2.64432	8.044837	2.51886878988028e-06	1.46063781391355	up
Os03g0666100	76	334	0.31831	1.174757	3.69949104683798e-09	1.74098594593831	up
Os03g0666600	993	272	13.269097	3.023348	0	-2.23134304019647	down
Os03g0667100	2580	1658	20.651443	11.597809	7.90875410506819e-05	-1.0092863821649	down
Os03g0669900	39	12	0.562657	0.137208	0.00903305836893686	-1.89121512560066	down
Os03g0672950	0	69	0	0.775681	2.47775133743744e-11	5.01431989780646	up
Os03g0673700	110	52	5.102599	2.008663	0.000343060835925391	-1.4155307633996	down
Os03g0674600	130	401	1.013811	2.913669	3.12033438275572e-05	1.24190596470677	up
Os03g0675300	71	280	0.996921	3.284833	3.72498478617977e-07	1.5843434616027	up
Os03g0676400	365	125	12.497503	3.550886	2.41251463251047e-13	-1.89979770391868	down
Os03g0678800	1982	991	36.422398	15.162814	1.56677260054749e-09	-1.37035827389759	down
Os03g0679100	336	164	2.438915	1.626361	2.88611876286815e-07	-1.39512688505234	down
Os03g0679700	184	92	1.196369	0.491463	2.8848963165129e-05	-1.35146620093501	down
Os03g0680400	48	17	1.144453	0.486333	0.00543020639546654	-1.74428656681029	down
Os03g0681300	2	687	0.0493	21.90271	0	7.16815963537157	up
Os03g0683200	1018	638	29.750984	15.522804	5.43008115339028e-05	-1.04386963703539	down
Os03g0683900	64	20	0.928653	0.236738	7.80903593654569e-05	-1.93749831747015	down
Os03g0685300	1729	1101	34.870487	18.494255	6.2563342573041e-05	-1.02198255190875	down
Os03g0686500	1472	886	34.875609	17.465763	8.009782852203e-06	-1.10280693597423	down
Os03g0687200	539	1480	6.506538	12.060874	3.86571009000081e-05	1.0825139242615	up
Os03g0689544	69	9	1.407537	0.148396	4.38238223487986e-10	-3.03017385860762	down
Os03g0694500	437	1159	5.109333	11.414153	0.000163496263248075	1.03198352462564	up
Os03g0703400	3418	2079	31.543494	16.03222	8.67818347904947e-06	-1.08877649697854	down
Os03g0708800	212	0	3.328719	0	0	-6.97223154191652	down
Os03g0709000	3303	1933	81.607101	39.766537	1.68446810466794e-06	-1.14435884376295	down
Os03g0710000	5984	2441	104.240526	35.834575	7.105427357601e-15	-1.66507030848316	down
Os03g0710700	2692	1111	45.633725	16.050501	3.2085445411667e-14	-1.64719705901322	down
Os03g0719400	241	719	3.234884	8.049488	9.57410842483686e-06	1.19889602025976	up
Os03g0721900	201	118	6.108115	2.988994	0.000851540438206899	-1.12620958346739	down
Os03g0723000	1544	984	17.080077	9.442839	6.85955168547858e-05	-1.02062913966018	down
Os03g0723800	501	214	11.486697	4.085529	1.45307654797477e-10	-1.58963972446191	down
Os03g0726150	875	83	28.412405	2.398926	0	-3.73543201106364	down
Os03g0727200	279	963	3.829584	9.477303	2.07208747937671e-08	1.40946960915913	up
Os03g0729800	177	63	1.724856	0.59348	5.00865604546874e-09	-1.82686646314681	down
Os03g0733500	47	0	0.417504	0	1.29293242778772e-11	-4.8386838937525	down
Os03g0733800	2752	1612	32.337729	15.832851	1.81861657555515e-06	-1.14287397392001	down
Os03g0734500	1010	460	37.203712	14.098985	7.79359909941491e-11	-1.50250915043595	down
Os03g0734700	793	476	5.099034	3.39076	1.70169493187711e-05	-1.10511408143645	down
Os03g0736700	6165	3139	144.468106	64.984255	2.17177242856081e-09	-1.34550555859483	down
Os03g0736900	274	173	8.099213	4.245174	0.00143501284390612	-1.02640488646235	down
Os03g0738700	69	5	0.722784	0.035277	1.42685863124825e-12	-3.66738051931098	down
Os03g0741000	100	15	2.522267	0.298242	6.22391027604863e-13	-2.93592939349441	down
Os03g0741100	5105	1861	98.903351	30.024088	0	-1.82693057497772	down
Os03g0745000	543	26	6.158405	0.231135	0	-4.64386408743962	down
Os03g0745100	53	14	1.348829	0.27824	9.22514415763187e-05	-2.12764533877418	down
Os03g0749100	198	101	2.084638	0.880352	2.95378043507766e-05	-1.3246857954819	down
Os03g0749401	261	138	3.295789	1.448358	1.50082340143465e-05	-1.27823234569897	down
Os03g0750400	53	5	1.087286	0.081335	6.50290599146786e-09	-3.29722303208955	down
Os03g0750500	397	0	9.583543	0	0	-7.8719419965086	down
Os03g0757950	293	20	4.630546	0.259108	0	-4.10274609751387	down
Os03g0759500	32	283	0.333224	2.555427	0	2.70876029474718	up
Os03g0759700	201	677	2.451249	7.54676	1.9850530008636e-07	1.372159150412	up
Os03g0760200	493	212	6.023964	2.157284	2.14118500707627e-10	-1.57990387595124	down
Os03g0760800	8179	5101	268.13623	139.231659	3.05246978482554e-05	-1.05314524613627	down
Os03g0760900	191	102	5.983341	2.647913	0.000115807445766891	-1.25929666915897	down
Os03g0761100	7987	3642	118.460676	44.924488	5.33706412397805e-12	-1.50468140286519	down
Os03g0762300	109	52	2.221573	0.792281	0.000434577445384221	-1.40255703221188	down
Os03g0762400	7429	4129	124.711166	57.709183	1.73392858071608e-07	-1.21926018048401	down
Os03g0762450	214	84	4.921112	1.591206	1.02089197095978e-08	-1.69555116353657	down
Os03g0764100	10307	5517	191.120056	85.185539	3.09336201098631e-08	-1.27365446722209	down
Os03g0764600	2329	1424	35.611198	18.125093	1.14189296761547e-05	-1.08090874966533	down
Os03g0766600	177	9	5.934264	0.228382	0	-4.36790679583161	down
Os03g0766800	5153	2823	211.320374	96.389801	8.17475801495604e-08	-1.23985809334203	down
Os03g0766900	7697	2994	54.842015	24.615295	3.33066907387547e-16	-1.73380346011596	down
Os03g0767000	14086	116	161.566269	1.100194	0	-7.26934802332464	down
Os03g0769800	28	183	0.268341	1.479383	2.93535307172021e-10	2.2681531066809	up
Os03g0770851	197	98	6.18447	2.55517	1.59973111916178e-05	-1.36000256375199	down
Os03g0772100	86	279	1.369472	3.787656	5.44451509355559e-05	1.30860741029978	up
Os03g0773000	3596	1656	47.447491	18.195374	1.18078880007033e-11	-1.48977861403294	down
Os03g0773050	433	189	6.3708	2.309618	9.42533606718143e-10	-1.55724430248817	down
Os03g0779500	101	43	2.696401	0.943355	9.98483266002603e-05	-1.55629355389564	down
Os03g0780200	887	551	35.585541	18.41049	4.78274681071644e-05	-1.05621409257393	down
Os03g0780550	3	602	0.034793	8.611681	0	6.63329380383417	up
Os03g0784600	99	260	1.312939	2.872958	0.00816488320662301	1.00826895831732	up
Os03g0786400	190	531	3.573353	8.329704	0.000171450536892936	1.1034962250239	up
Os03g0787000	1166	527	22.145775	8.325071	3.3079206041009e-11	-1.5141023234433	down
Os03g0787300	17129	8839	252.882828	108.654419	5.99307115045633e-09	-1.32659332536696	down
Os03g0787500	43	0	1.644596	0	1.63013935683409e-10	-4.71504223563568	down
Os03g0788500	4198	1175	36.393901	8.481671	0	-2.20724735172166	down
Os03g0788700	700	445	8.709637	4.613157	0.000154633192653963	-1.02225186809909	down
Os03g0789466	110	313	0.588967	1.433212	0.000710669790278451	1.12430322930714	up
Os03g0789500	126	21	2.518581	0.34252	1.66533453693773e-14	-2.83271393265839	down
Os03g0790700	152	23	0.809121	0.098813	0	-2.98078523644789	down
Os03g0796600	3278	9698	37.068375	91.281492	1.38485883816042e-06	1.19212656110105	up
Os03g0800000	101	48	0.996613	0.389564	0.000709119254479251	-1.40493888335531	down
Os03g0801900	3214	1856	33.551192	16.536194	9.43710942169496e-07	-1.1635491673809	down
Os03g0802100	9	56	0.093963	0.529476	0.0027560231529693	2.07089337375823	up
Os03g0802200	1553	942	60.505699	30.560606	1.03705905120099e-05	-1.09179257742375	down
Os03g0802500	9524	5440	119.682907	56.912258	6.82080074310143e-07	-1.17995827636871	down
Os03g0803500	2437	665	50.042793	11.363122	0	-2.24223919536239	down
Os03g0803600	2212	672	20.295142	5.175365	0	-2.08752947450386	down
Os03g0807500	39	1	0.852109	0.000923	2.23386832365335e-08	-4.03987293674494	down
Os03g0808150	47	12	1.361776	0.27776	0.000264144138670819	-2.15009649949305	down
Os03g0808500	659	323	23.509924	9.438619	1.08405596721539e-08	-1.39498225832348	down
Os03g0815100	36176	23014	640.24353	339.133759	0.000168311707304136	-1.02477457739977	down
Os03g0815332	65	7	4.003366	0.345275	2.2396695609217e-10	-3.22985844300303	down
Os03g0816700	261	47	7.266444	1.081511	0	-2.78892907722816	down
Os03g0820300	2232	730	60.002552	16.326244	0	-1.98144455961048	down
Os03g0820400	1170	194	38.911594	5.368859	0	-2.95050945534651	down
Os03g0820500	213	630	6.522241	16.124401	1.88738116027043e-05	1.18572890997767	up
Os03g0821200	128	465	1.061104	3.20513	1.07413573591231e-07	1.47652559974877	up
Os03g0821300	2566	1017	25.193682	8.369172	3.21964677141295e-15	-1.70535983751317	down
Os03g0822400	289	163	10.208749	4.780528	5.68040098930522e-05	-1.18762368504777	down
Os03g0823000	1499	885	14.500066	7.123356	3.64554371645731e-06	-1.13062483634921	down
Os03g0823400	14016	8281	366.953796	180.519791	3.83923773306094e-06	-1.13131285167786	down
Os03g0823800	15160	3855	172.51766	36.516483	0	-2.34712835294532	down
Os03g0824350	125	384	1.307058	3.263487	4.25000098888129e-05	1.23559694131746	up
Os03g0829200	49	306	0.828393	3.189001	2.91100477056716e-13	2.23144344621855	up
Os03g0829466	74	14	0.418186	0.062742	1.10797983010613e-08	-2.59638322520515	down
Os03g0830400	2246	1075	61.242413	24.404703	1.47931999983086e-10	-1.43348412130348	down
Os03g0835900	10368	3890	277.484467	86.68441	0	-1.78603919235545	down
Os03g0835950	117	55	5.500235	2.143123	0.000193810819472562	-1.42550205592751	down
Os03g0836300	1036	496	24.138187	9.615643	7.63983099005827e-10	-1.43090989068731	down
Os03g0838100	37	2524	0.253966	15.344425	0	5.65609531236248	up
Os03g0843700	415	1092	2.922884	6.860739	0.000226792200762049	1.02046900611394	up
Os03g0847500	287	939	2.740333	5.70712	1.7171308963615e-07	1.33260137322296	up
Os03g0858600	142	84	1.841924	0.909262	0.00513628826791246	-1.10959172732425	down
Os03g0861400	729	2309	7.884155	21.271548	1.03703018283774e-07	1.28896534522055	up
Os04g0103700	998	605	8.469751	4.276298	1.65888423625526e-05	-1.09164255618813	down
Os04g0107900	275	50	4.340236	0.499902	0	-2.77844873486484	down
Os04g0108101	77	13	4.447866	0.59765	1.10544784437394e-09	-2.74435632094618	down
Os04g0118100	273	757	3.976346	9.236277	8.47481350975121e-05	1.09429488143132	up
Os04g0119500	4751	2581	79.324204	35.80429	5.4592087295191e-08	-1.25191051928922	down
Os04g0150300	201	37	2.872372	0.293775	0	-2.74264352247292	down
Os04g0156200	18	428	0.200719	4.04948	0	4.07628085293416	up
Os04g0160600	34	214	0.651657	3.436996	5.935518743172e-11	2.22598717091364	up
Os04g0160801	15	82	0.217851	1.026601	0.000198011249382568	1.96152978571564	up
Os04g0161400	460	1473	10.809768	28.864927	1.28489705764068e-07	1.30355608354991	up
Os04g0165700	176	585	2.803523	7.760327	5.87149322717195e-07	1.35207611026179	up
Os04g0167800	161	39	3.101531	0.628999	5.74096326033668e-13	-2.35373006407675	down
Os04g0174200	0	123	0	2.255854	0	5.82857803967521	up
Os04g0194600	660	283	3.215384	1.148463	3.16197068528368e-11	-1.58651552038702	down
Os04g0206500	36	148	0.541623	1.853106	3.80992210509135e-05	1.62187843464112	up
Os04g0208900	86	0	2.93767	0	0	-5.68731271105083	down
Os04g0228400	37	144	0.740112	2.412062	0.000127560137093141	1.54517068087505	up
Os04g0229100	1121	708	18.630857	9.794244	6.41749063756691e-05	-1.03299509277542	down
Os04g0247500	2223	1190	30.465006	13.52149	3.6215466403533e-08	-1.27230570429672	down
Os04g0271700	452	209	5.850653	2.235149	6.84492718061591e-09	-1.47543750816276	down
Os04g0282000	139	411	1.121888	2.769495	8.90318988988614e-05	1.18188472325166	up
Os04g0287400	6131	3632	112.502731	55.488934	3.04142637630456e-06	-1.12720745618832	down
Os04g0300600	474	292	6.672542	3.399541	0.000133567619544972	-1.06556918319858	down
Os04g0301500	6196	972	103.277053	13.521896	0	-3.04176254145025	down
Os04g0311000	81	3	11.054844	0.311223	1.11022302462516e-16	-4.36279662116601	down
Os04g0314500	290	148	7.320668	3.116204	2.89353464544284e-06	-1.32990411799447	down
Os04g0337500	225	127	2.490544	1.059651	0.000190755183083424	-1.18347981941879	down
Os04g0349700	134	52	0.956234	0.304463	1.00586101392519e-06	-1.69631774605559	down
Os04g0351333	28	100	0.124908	0.376885	0.00702298324725248	1.41048394820659	up
Os04g0352400	6001	2649	63.536251	23.35261	8.36219982147668e-13	-1.55128850517767	down
Os04g0359900	3	118	0.026944	1.312589	6.66133814775094e-16	4.30373452189965	up
Os04g0371600	11	64	0.124509	0.652949	0.00131073130184789	2.00952069707996	up
Os04g0372400	3367	1178	51.159214	14.901264	0	-1.88548129449232	down
Os04g0372700	1109	196	39.71958	5.868993	0	-2.85874386626462	down
Os04g0372750	1138	220	47.9561	7.703874	0	-2.7310293201806	down
Os04g0372775	415	88	61.125259	10.787184	0	-2.58009040967012	down
Os04g0385600	929	558	15.049928	7.554062	1.31606028385134e-05	-1.10469294043108	down
Os04g0391500	889	526	10.921367	5.52361	8.10952833296685e-06	-1.12617366094421	down
Os04g0394766	0	124	0	2.16981	0	5.84005510276678	up
Os04g0405900	36	162	0.537839	2.037737	2.9512020697231e-06	1.7504451930733	up
Os04g0411100	52	158	0.766123	1.524836	0.00497917592611274	1.20453105543435	up
Os04g0412300	3717	2060	44.427513	20.226371	1.43107540151455e-07	-1.22293636256213	down
Os04g0414300	492	177	23.156729	6.90777	9.2148511043888e-14	-1.83436837056028	down
Os04g0415900	51	0	1.508291	0	1.07736042309625e-12	-4.95256060245038	down
Os04g0417600	1049	666	14.691586	7.769014	8.31189959645817e-05	-1.02531857917865	down
Os04g0419600	695	397	10.855089	5.16266	3.74329825059139e-06	-1.17574235528841	down
Os04g0420900	106	306	0.883852	2.138882	0.000557342780412751	1.14451286077913	up
Os04g0423600	361	1348	1.843292	5.995145	2.63588262328085e-10	1.52399621661325	up
Os04g0429050	56	8	1.729511	0.181466	7.21243493817525e-08	-2.87193430325304	down
Os04g0430600	1084	480	16.991354	5.766814	1.52776680195643e-11	-1.54323893295443	down
Os04g0433000	71	278	1.051324	3.618759	4.77191834602486e-07	1.57408254331847	up
Os04g0433200	544	1737	7.22055	16.461678	1.08107412355452e-07	1.29991755209346	up
Os04g0435500	658	347	10.952448	4.481217	2.09961356301136e-07	-1.290071675129	down
Os04g0442300	314	935	3.229612	7.947894	5.07156785989338e-06	1.19747472592306	up
Os04g0443900	137	377	1.328171	3.17686	0.000785087698503828	1.07865865656306	up
Os04g0444300	55	212	0.956665	3.094153	6.44079204514814e-06	1.54518448822128	up
Os04g0445100	103	49	2.524932	1.00119	0.000625479265567219	-1.40430891483735	down
Os04g0445700	665	342	7.974209	3.418775	7.47527323374797e-08	-1.32610552586042	down
Os04g0447100	4248	1724	33.121673	11.143736	6.66133814775094e-15	-1.67208310636725	down
Os04g0449500	153	88	1.366847	0.897892	0.00204404925033352	-1.15056619175806	down
Os04g0450000	219	115	5.028002	2.19465	3.38455312440811e-05	-1.28541233492519	down
Os04g0450100	5317	3044	123.634965	59.419217	6.3919123627354e-07	-1.17638572568682	down
Os04g0450250	60	25	2.422943	0.83576	0.00534645631150632	-1.55386857601334	down
Os04g0450500	80	317	0.837668	2.844462	1.18363129852916e-07	1.59370791803999	up
Os04g0450900	1053	412	12.7882	4.181053	2.89768209427166e-14	-1.72074875724797	down
Os04g0451000	227	136	1.797394	0.897098	0.000806414871603378	-1.09900240692114	down
Os04g0451700	2214	1066	86.15374	34.515717	2.04513850299293e-10	-1.42490151540124	down
Os04g0452000	2200	1304	31.584955	15.586092	3.26584301069133e-06	-1.12556361323883	down
Os04g0456900	537	285	12.032363	5.320777	5.58344988466075e-07	-1.27973964066312	down
Os04g0458200	234	1633	2.184855	12.720016	0	2.42211032825637	up
Os04g0458300	229	120	4.057601	1.769372	2.46223540742996e-05	-1.2890730011168	down
Os04g0459800	55	194	0.469735	1.430228	8.56096068803103e-05	1.41855297811768	up
Os04g0460600	69	21	1.269487	0.269408	2.31628481786039e-05	-1.97975567927682	down
Os04g0461600	1943	1106	43.065081	20.931223	6.33314830356113e-07	-1.18365042248373	down
Os04g0462550	5	55	0.123909	1.196342	5.91995684392499e-05	2.72110813453954	up
Os04g0462600	525	266	11.758136	4.954922	1.07197993259867e-07	-1.34598455788523	down
Os04g0462800	696	443	20.001425	10.594331	0.000162610011022801	-1.02047091309178	down
Os04g0462900	182	1258	3.614927	19.979552	0	2.40589344020125	up
Os04g0463000	3075	1932	29.144199	15.2423	3.25006020815977e-05	-1.04196906894519	down
Os04g0463200	1115	660	18.374624	9.049719	5.73074228671366e-06	-1.12622218393638	down
Os04g0463500	6318	2169	130.953659	37.418739	0	-1.91368549445979	down
Os04g0464750	42	461	1.659411	15.462692	0	3.03355033322545	up
Os04g0467800	178	92	2.229352	0.958821	8.05563958924393e-05	-1.30408331145448	down
Os04g0475000	69	0	0.516906	0	0	-5.37645396614502	down
Os04g0475600	1654	948	23.347069	11.140512	9.76250200235285e-07	-1.17345884222556	down
Os04g0478000	2742	256	49.86879	3.87128	0	-3.78186911268053	down
Os04g0480200	49	17	1.288522	0.391367	0.0036909446284128	-1.77302532127622	down
Os04g0480650	42	4	1.429369	0.114683	6.64844681086407e-07	-3.18895658424257	down
Os04g0482300	3045	1563	41.387592	17.876823	3.86018239595387e-09	-1.3332221652916	down
Os04g0483450	0	157	0	2.129131	0	6.17517613299416	up
Os04g0486950	454	187	4.88615	1.653775	6.40774100446606e-11	-1.64047845835496	down
Os04g0487000	260	163	1.603346	1.076523	0.00144399109081683	-1.0360076339427	down
Os04g0488800	85	39	1.92211	0.733585	0.00142039243994962	-1.44563520182719	down
Os04g0491901	286	120	5.75052	2.007243	5.54917800599242e-09	-1.60761774905544	down
Os04g0492400	7994	3807	106.551822	42.2763	6.18636253335580e-11	-1.44205914740469	down
Os04g0492450	154	93	6.91396	3.478203	0.00526717401554999	-1.08203030157962	down
Os04g0492800	5050	1927	122.545631	38.932884	2.22044604925031e-16	-1.76108815061619	down
Os04g0493100	781	386	14.223652	5.566174	8.05624278399364e-09	-1.38397506646852	down
Os04g0494600	83	28	1.261537	0.343541	1.29100396841775e-05	-1.86002194676255	down
Os04g0496950	335	204	2.099385	1.060743	0.000275758470418719	-1.07972975675571	down
Os04g0497000	7309	2094	131.260031	31.341995	0	-2.17455508893182	down
Os04g0498900	543	222	8.930301	3.057002	1.2707723762162e-11	-1.65298444963763	down
Os04g0502800	941	3690	10.462016	34.175774	3.13771231219562e-12	1.59728457503036	up
Os04g0504200	211	108	5.513999	2.561255	2.15763028516003e-05	-1.32099213419099	down
Os04g0506800	83	31	1.397917	0.43049	6.67370789134702e-05	-1.72340072541263	down
Os04g0509600	435	199	5.630118	2.135965	5.71477321020808e-09	-1.49032009627135	down
Os04g0511200	112	311	2.407067	5.554571	0.00128262207856122	1.08951738270774	up
Os04g0517100	5616	2952	81.672406	36.365781	1.09028570616232e-08	-1.29953473501645	down
Os04g0518200	1763	7289	7.009713	21.92163	1.15796261468404e-13	1.6744086538782	up
Os04g0518400	5269	1032	47.293842	7.712729	0	-2.72179922510789	down
Os04g0518600	45	16	1.434661	0.418925	0.00962881989604947	-1.73162195876938	down
Os04g0520900	40	183	0.297622	1.134944	5.97475846575435e-07	1.778596510217	up
Os04g0521700	180	93	4.047277	1.735622	7.44155719641926e-05	-1.30481713443294	down
Os04g0523500	59	17	0.817398	0.177555	7.09127224144401e-05	-2.03272674840836	down
Os04g0524700	61	189	0.772772	2.001369	0.00132879679802855	1.23619920438893	up
Os04g0524950	54	18	1.7259	0.760717	0.000986566717054993	-1.83547443661088	down
Os04g0525600	17	1158	0.336214	21.71471	0	5.58271791802327	up
Os04g0530500	14324	8243	262.38871	128.198342	1.16929023541434e-06	-1.16930256079184	down
Os04g0531600	369	0	3.565523	0	0	-7.76689105101456	down
Os04g0534801	87	275	2.922721	7.723806	0.000110016839653171	1.27158141215012	up
Os04g0537100	412	263	10.91689	5.789955	0.000560507080290984	-1.01381781887881	down
Os04g0538000	1496	532	17.459777	5.216672	0	-1.85961394543514	down
Os04g0538900	84	29	2.801278	0.78546	1.64550481325243e-05	-1.82996208396971	down
Os04g0542800	3541	2250	32.491344	17.129841	5.10726023710273e-05	-1.02583683122927	down
Os04g0543500	2	240	0.071992	12.029103	0	5.65944785586746	up
Os04g0549800	136	73	4.155358	1.868163	0.000965037270155289	-1.24500866397117	down
Os04g0555600	631	2248	2.098531	5.984494	6.39571173799425e-10	1.4581335263486	up
Os04g0556350	86	38	4.512778	1.668701	0.000717477526615218	-1.49762579062278	down
Os04g0556400	227	145	2.110144	1.123133	0.00364043192997732	-1.00798434317761	down
Os04g0556500	867	415	11.540245	4.598574	1.35850874993793e-09	-1.43043506187103	down
Os04g0558400	6691	3483	78.571467	33.979701	6.7881603671438e-09	-1.31366970114476	down
Os04g0559750	4	49	0.087996	1.123048	0.000151736737084462	2.79436993739527	up
Os04g0561550	69	30	1.55349	0.555209	0.00315179097950002	-1.50687403436636	down
Os04g0561900	210	77	2.166478	0.661177	1.59322810500129e-09	-1.79072933082637	down
Os04g0563900	1445	471	17.546151	4.938954	0	-1.98455994165868	down
Os04g0564700	4687	20523	25.775997	86.971651	4.55191440096314e-15	1.75781234304155	up
Os04g0565500	847	406	12.915041	5.148396	1.57327084693293e-09	-1.42829451733613	down
Os04g0567200	119	46	1.219614	0.385071	3.18044298486253e-06	-1.69657469921526	down
Os04g0568700	634	226	12.408797	3.668444	6.43929354282591e-15	-1.8503557538269	down
Os04g0569100	738	416	5.357813	2.478447	1.95497367438957e-06	-1.19506399906001	down
Os04g0570000	114	61	1.186972	0.539134	0.0025962883374161	-1.24466967462991	down
Os04g0571600	1972	819	20.734318	7.170903	8.59312621059871e-14	-1.6374168245927	down
Os04g0572200	44	15	1.010353	0.270324	0.00783728051436439	-1.78191042605354	down
Os04g0573200	2757	1134	15.727836	8.311634	2.53130849614536e-14	-1.65209251268497	down
Os04g0580300	4913	2880	50.481148	24.637226	1.8241268201491e-06	-1.14225559304552	down
Os04g0580500	126	64	2.442788	1.032889	0.000521204337540326	-1.3201335698372	down
Os04g0581700	321	104	11.042592	2.972939	1.23789867245705e-13	-1.97569998996885	down
Os04g0583200	5956	2432	141.528824	48.104992	7.66053886991358e-15	-1.66363006773601	down
Os04g0584600	37314	19451	381.143546	166.200318	1.59661770471331e-08	-1.31209876574292	down
Os04g0584700	107	52	2.592472	1.037045	0.000695776314661667	-1.37625422831987	down
Os04g0584750	93	22	2.359131	0.447513	6.53021392515996e-09	-2.34052536035794	down
Os04g0585050	2328	1287	90.279373	41.539219	1.53282022186119e-07	-1.2259895010263	down
Os04g0586500	2046	656	25.904882	6.914153	0	-2.00972466414707	down
Os04g0592400	13315	3862	163.599486	28.943311	0	-2.15731765809614	down
Os04g0594400	1650	1009	28.777059	14.641435	1.36342075545137e-05	-1.08020425648848	down
Os04g0596200	745	437	10.947499	5.346108	8.39546759756615e-06	-1.13796794024578	down
Os04g0600200	615	342	9.549578	4.424798	1.96203467506262e-06	-1.21363699470214	down
Os04g0604300	3007	582	64.307961	10.34796	0	-2.73692291140883	down
Os04g0606200	671	373	20.290779	9.377262	1.4941803082591e-06	-1.21461936876243	down
Os04g0608900	6849	3423	76.219307	31.717113	8.28176527356561e-10	-1.37238594851948	down
Os04g0609500	155	79	2.474711	1.041538	0.000142313938169436	-1.32074011116589	down
Os04g0610400	18518	11281	427.592926	216.899139	1.73947971110477e-05	-1.08720786464728	down
Os04g0613000	55	211	0.818936	2.662259	7.44169039212927e-06	1.53843354482247	up
Os04g0614500	17	250	0.203162	2.523668	0	3.38099854642796	up
Os04g0615200	463	243	17.344086	7.577126	6.82725221468061e-07	-1.29465215505311	down
Os04g0615600	125	45	4.61596	1.382441	4.04433018186268e-07	-1.79680872747928	down
Os04g0615700	6369	2814	41.93972	15.42842	8.70192806701198e-13	-1.55002462443868	down
Os04g0616600	22	174	0.19138	2.152368	1.38896671941779e-11	2.5218355400802	up
Os04g0617050	197	115	6.158389	2.984828	0.000819985229609466	-1.13391902026334	down
Os04g0617200	108	26	3.918671	0.785959	7.06378622261639e-10	-2.33198667643865	down
Os04g0618400	442	157	21.88796	6.467838	1.46882506157908e-13	-1.85104607997506	down
Os04g0618700	5526	1209	31.848143	5.797774	0	-2.56256267673688	down
Os04g0618800	147	24	1.09553	0.1441	2.22044604925031e-16	-2.876937088448	down
Os04g0618950	551	127	11.454295	2.198838	0	-2.46918456037387	down
Os04g0620200	456	1304	3.864049	9.034134	1.1014717197666e-05	1.14057511695101	up
Os04g0620500	2	65	0.045984	1.793421	1.23477315039366e-08	3.80983053923651	up
Os04g0622000	778	247	11.93167	3.413197	0	-2.01792435056681	down
Os04g0624800	85	235	1.349964	3.131237	0.004314284823838	1.07966226699175	up
Os04g0629600	150	541	2.230724	5.723456	5.63466587832906e-08	1.46792806552444	up
Os04g0629850	148	516	0.902769	2.625934	2.2510989206026e-07	1.41910061232802	up
Os04g0631100	403	194	4.621742	1.854553	6.076651193343e-08	-1.4168356280438	down
Os04g0631600	1694	831	19.90468	8.12473	7.77956921105272e-10	-1.39746616551035	down
Os04g0632000	97	52	1.597646	0.522575	0.00691324244288061	-1.23702695755094	down
Os04g0633300	4	103	0.023299	0.766893	6.40154595998865e-13	3.83324378848481	up
Os04g0634600	116	45	2.516093	0.741021	4.45383750358186e-06	-1.69050825853922	down
Os04g0634800	169	51	7.330059	1.83244	9.77879999197739e-11	-2.05422078392816	down
Os04g0635000	151	24	6.211747	0.799702	0	-2.91523199671277	down
Os04g0635100	1654	814	73.611801	30.142818	9.49105127823202e-10	-1.39276656043576	down
Os04g0635400	590	308	27.180902	11.813392	2.09196933997902e-07	-1.30398121769262	down
Os04g0635500	2569	846	108.84745	29.835989	0	-1.97200434464158	down
Os04g0639300	79	336	1.177064	4.882262	9.27362242553187e-09	1.69489010258572	up
Os04g0639700	46	9	0.389423	0.06382	2.97239558021412e-05	-2.46247251777295	down
Os04g0639800	40	3	0.304342	0.016234	4.64646739195551e-07	-3.37499085641451	down
Os04g0640750	479	24	4.803218	0.194755	0	-4.56965589066948	down
Os04g0641700	15	71	0.435838	1.721013	0.00364902213348117	1.75956123634415	up
Os04g0643700	72	213	0.590244	1.49438	0.00175165870319982	1.17359980034093	up
Os04g0648600	51	15	1.103428	0.262902	0.000448442096202539	-1.98751086638489	down
Os04g0650200	129	20	2.092008	0.269338	2.1094237467878e-15	-2.92977041986779	down
Os04g0650300	711	83	30.390913	2.949578	0	-3.43664444210996	down
Os04g0650700	1848	1003	30.773929	13.718468	8.09787771283155e-08	-1.25212946475648	down
Os04g0657100	13	79	0.21182	1.089777	9.13289335292555e-05	2.09319978241116	up
Os04g0657500	105	52	1.335778	0.542842	0.00111031407974482	-1.34946295989329	down
Os04g0659125	11	102	0.102922	0.794657	1.7778087335607e-08	2.66394804996153	up
Os04g0662400	3370	2076	73.439827	37.658321	1.46587372386042e-05	-1.07046402605567	down
Os04g0662600	192	40	3.19736	0.546143	1.11022302462516e-16	-2.57074086685322	down
Os04g0663200	371	1442	4.32144	14.055727	3.57600615785714e-11	1.58185556209853	up
Os04g0665666	1020	421	29.559	10.161249	5.54334356195341e-13	-1.64387594943115	down
Os04g0667200	23	125	0.246274	1.356396	1.82543931914747e-06	1.99211105833925	up
Os04g0667300	13	74	0.162797	0.847771	0.000372080875885805	2.0015146910121	up
Os04g0667850	660	0	32.337704	0	0	-8.60281280454183	down
Os04g0669200	2774	1458	77.314308	33.836605	1.29725568065453e-08	-1.29900728065502	down
Os04g0669300	3762	1101	42.354291	10.399366	0	-2.14277762249686	down
Os04g0671300	807	2547	8.743621	22.976297	1.09239720824661e-07	1.28404259558478	up
Os04g0674000	6152	2807	103.058403	39.151642	5.61151125566539e-12	-1.50361730120301	down
Os04g0674500	47	201	0.515893	1.863147	1.00910132039278e-06	1.68854618148403	up
Os04g0675300	179	90	4.440883	1.767739	3.9824885538553e-05	-1.3430485926642	down
Os04g0676700	1290	332	20.142038	4.319428	0	-2.32279981959822	down
Os04g0676800	217	589	3.457918	7.906022	0.000292484959676931	1.06236385386579	up
Os04g0684900	9778	4792	183.546631	74.887596	3.089849487381e-10	-1.40082313433117	down
Os04g0685151	2761	3	53.569859	0.041127	0	-9.42481066608979	down
Os04g0685300	18367	9567	373.589294	162.034103	1.00977347594622e-08	-1.31310265423055	down
Os04g0685700	3083	1519	49.188019	20.174326	4.83117545968526e-10	-1.39224198090513	down
Os04g0687150	17	329	0.326412	5.579844	0	3.7741286852346	up
Os04g0688200	2750	8914	50.996513	130.065863	2.4068724346904e-08	1.32378158265172	up
Os04g0688500	150	478	2.478492	6.567457	5.51453501418386e-06	1.29008107696653	up
Os04g0691750	327	201	2.3076	1.180477	0.000388526550710311	-1.06618130805887	down
Os05g0104650	44	159	0.156226	0.59492	0.000224067808271666	1.4462270279708	up
Os05g0109825	338	104	10.783667	2.767599	7.99360577730113e-15	-2.04976718448977	down
Os05g0112101	96	46	1.081138	0.425841	0.00117735076927106	-1.39158509801218	down
Os05g0112125	96	46	1.118152	0.44042	0.00117735076927106	-1.39158509801218	down
Os05g0116500	0	409	0	3.339541	0	7.54415872941819	up
Os05g0116700	201	602	1.425695	3.554282	1.4845549076159e-05	1.20334969846713	up
Os05g0119100	1220	471	58.020439	18.619646	7.105427357601e-15	-1.74068458550697	down
Os05g0119200	635	253	16.800772	5.579447	1.34470212742599e-12	-1.6912959724956	down
Os05g0119300	33348	16657	817.02107	339.877336	1.54665058538228e-09	-1.3736781422681	down
Os05g0122600	1031	466	10.443206	3.860508	5.0117243688419e-11	-1.51354120385407	down
Os05g0124000	810	318	8.651136	2.836814	1.41442413337245e-13	-1.71428645095219	down
Os05g0126700	209	558	1.69867	3.512984	0.000531011905974044	1.03842239631759	up
Os05g0126800	1081	696	21.167625	11.347811	0.000131750344204873	-1.00524115855173	down
Os05g0128000	175	6	3.169692	0.088695	0	-4.80132527218168	down
Os05g0135500	501	188	8.135652	2.539591	5.22804022295986e-13	-1.77448615454011	down
Os05g0141700	5280	2159	102.29084	34.827499	8.88178419700125e-15	-1.66149189755497	down
Os05g0149400	2507	1333	43.656261	19.320812	2.40739699286507e-08	-1.28220553683216	down
Os05g0151300	9306	4322	181.843903	70.320969	1.54631862869792e-11	-1.47831439263471	down
Os05g0156900	118	0	1.006559	0	0	-6.1360783514874	down
Os05g0162000	66	23	1.101363	0.309834	0.00023828173197471	-1.7979195724132	down
Os05g0162800	1347	110	21.037036	1.451367	0	-3.95971056260664	down
Os05g0165800	158	646	2.229945	6.979135	2.10756856411365e-10	1.64873998615386	up
Os05g0170300	83	0	0.679607	0	0	-5.63709899908201	down
Os05g0177500	183	112	2.267682	1.151535	0.00326573888360249	-1.06592102064079	down
Os05g0177900	48	14	0.684437	0.160124	0.000774569644850676	-1.98935564525157	down
Os05g0178000	124	364	1.879532	4.604599	0.000177449227543702	1.17031289908341	up
Os05g0179950	970	535	13.536872	6.208318	4.3965632245957e-07	-1.22736990622532	down
Os05g0181200	354	5	4.694859	0.044209	0	-5.99822679049282	down
Os05g0181300	131	48	5.907549	1.791061	3.50909393875831e-07	-1.77466474347895	down
Os05g0181700	173	16	5.638525	0.409321	0	-3.63496200474144	down
Os05g0184901	102	16	1.170872	0.144128	8.25450818808804e-13	-2.88250955840349	down
Os05g0188700	1021	2715	13.490729	29.881426	8.08439032959907e-05	1.03741293500777	up
Os05g0188800	890	134	7.285981	2.81961	0	-3.08312554509219	down
Os05g0190000	7	96	0.151937	1.79442	7.61455121178756e-10	3.12402746647899	up
Os05g0191700	422	120	7.791748	1.819796	0	-2.16609244896469	down
Os05g0194900	93	43	1.978998	0.752501	0.000818849493963936	-1.43929606797723	down
Os05g0195200	161	820	2.479625	10.51981	4.10782519111308e-15	1.96493926109711	up
Os05g0199100	2558	1234	46.150986	18.529955	1.90788607135062e-10	-1.42238371005381	down
Os05g0208500	6835	1959	90.611572	21.620028	0	-2.17388524279314	down
Os05g0208550	4153	1603	60.724786	18.855307	2.22044604925031e-16	-1.74431279806996	down
Os05g0210201	185	951	4.547853	19.425198	8.88178419700125e-16	1.97972268317147	up
Os05g0211100	280	180	3.93905	2.101272	0.00209082053716847	-1.00094576384243	down
Os05g0217000	1437	794	71.613609	32.935585	2.40792298655812e-07	-1.22588302197483	down
Os05g0223000	4406	1967	120.17086	44.656029	1.81665793519414e-12	-1.53473841937072	down
Os05g0239900	98	259	1.504962	3.015889	0.00729901384630627	1.01715422262486	up
Os05g0247100	302	103	5.759994	1.628507	1.88915549870217e-12	-1.90180253656058	down
Os05g0250000	65	17	1.078533	0.233886	6.34500601159882e-06	-2.16871273263806	down
Os05g0252100	50	358	0.602346	3.638667	3.33066907387547e-16	2.42819522012533	up
Os05g0269500	217	134	2.083652	1.105044	0.00198371059392488	-1.05553027036348	down
Os05g0272800	1828	1109	24.259287	12.238337	9.32033576550584e-06	-1.09180980144357	down
Os05g0296800	87	22	0.834349	0.169656	5.94157633093673e-08	-2.24609709283844	down
Os05g0305200	157	30	2.532543	0.395144	1.99840144432528e-15	-2.67337149297867	down
Os05g0313700	604	326	6.71876	3.023453	6.84328956390701e-07	-1.25634286526213	down
Os05g0318100	75	0	0.86506	0	0	-5.4939671477008	down
Os05g0322900	1168	646	19.525335	8.837071	3.45367353604686e-07	-1.22394681134152	down
Os05g0324400	71	4	0.662526	0.02428	8.8928864272475e-14	-3.9232524250222	down
Os05g0324700	1510	522	51.945503	14.935458	0	-1.90029958069595	down
Os05g0325400	745	397	6.919626	3.318563	2.13694600570413e-07	-1.27573324670246	down
Os05g0327000	226	122	2.925536	1.326385	5.87114629295726e-05	-1.24676915767601	down
Os05g0334400	621	115	7.9885	1.189705	0	-2.78185457444599	down
Os05g0334750	71	236	1.135357	3.153951	8.38878133213594e-05	1.33980183403519	up
Os05g0339300	206	647	3.136755	8.200688	2.53007944439609e-06	1.27183121182067	up
Os05g0342000	61	11	1.804028	0.248108	1.78714675946878e-07	-2.61995597293419	down
Os05g0353400	1765	754	13.071119	4.817523	5.40345546085064e-13	-1.59653666290393	down
Os05g0355400	38	207	0.701258	3.200915	2.85313583869851e-09	2.02529737716629	up
Os05g0355900	66	7	1.844663	0.140229	1.36029187913778e-10	-3.25132687869999	down
Os05g0367400	600	294	11.412848	4.655443	1.59657095322174e-08	-1.39478595831872	down
Os05g0368100	88	17	3.280662	0.526559	5.97189631079686e-10	-2.59612290398753	down
Os05g0368666	990	23	10.186824	0.195503	0	-5.67055602032761	down
Os05g0368700	94	10	1.909556	0.164881	1.7430501486615e-14	-3.34362247248065	down
Os05g0373300	2500	1542	14.913576	10.657429	1.59355245581416e-05	-1.06837107423681	down
Os05g0373900	68	333	0.776134	3.200966	1.45610523638595e-10	1.89344010589466	up
Os05g0380900	2332	441	55.691574	8.762226	0	-2.76890406387767	down
Os05g0381400	347	212	9.238313	4.701553	0.000268301024078266	-1.07533877397573	down
Os05g0381900	39	3	0.633701	0.029685	8.39489803450277e-07	-3.33997396120835	down
Os05g0382500	89	42	1.075252	0.417744	0.00157883391948288	-1.40930968143257	down
Os05g0385400	84	10	2.203386	0.20951	1.50102152929321e-12	-3.18440225765122	down
Os05g0387700	139	5	1.087396	0.026941	0	-4.66020049600449	down
Os05g0390600	102	0	2.007375	0	0	-5.92907479928578	down
Os05g0392700	7847	4768	116.42485	57.640989	9.96947132569925e-06	-1.0907270483937	down
Os05g0392900	603	299	10.426318	4.298155	2.52620574459073e-08	-1.3778112797886	down
Os05g0393100	3765	1640	42.451572	15.394979	4.9338311214342e-13	-1.56999297967992	down
Os05g0394900	1377	3757	6.94353	15.987961	3.00928694617619e-05	1.07479255456415	up
Os05g0395000	2032	18	21.424647	0.148002	0	-7.02570997194366	down
Os05g0399400	2276	1037	51.808159	19.659212	1.08707487456172e-11	-1.50442499801071	down
Os05g0399700	12401	6865	217.781128	100.387321	1.74135234343176e-07	-1.2251835761778	down
Os05g0402900	3008	1113	46.663273	14.369835	0	-1.80463780588904	down
Os05g0403000	465	115	7.430597	1.522391	0	-2.36581430588162	down
Os05g0403300	809	429	10.642398	4.694596	1.38009510153303e-07	-1.28312773436281	down
Os05g0408300	4541	2864	52.034916	27.325405	3.95090709013335e-05	-1.0367334770092	down
Os05g0410100	305	130	4.684737	1.655747	5.53291557015001e-09	-1.58640497083856	down
Os05g0410200	4801	2771	79.779182	38.342098	9.10717608881839e-07	-1.16461666777895	down
Os05g0412300	537	338	15.401031	8.063984	0.00019142974343922	-1.03541469117702	down
Os05g0412800	17881	11069	343.266815	176.930496	3.38903137219182e-05	-1.06407639215834	down
Os05g0415400	5	56	0.068974	0.788617	4.11858580817714e-05	2.74611078824385	up
Os05g0420000	162	88	4.673189	2.101001	0.000446090380604947	-1.23214629500684	down
Os05g0423200	561	1742	4.554669	13.859645	3.29377780161622e-07	1.25980141599213	up
Os05g0424000	1204	725	13.924075	6.988616	1.00481377940387e-05	-1.10176673633712	down
Os05g0427100	5390	2512	71.586482	27.768334	1.89962490182438e-11	-1.47296321470385	down
Os05g0427400	11127	3538	118.370277	31.332769	0	-2.02470495390791	down
Os05g0437401	198	57	10.102336	2.429123	2.18136619878351e-12	-2.12642725959264	down
Os05g0438500	5375	3104	119.054863	57.249397	9.48453853455433e-07	-1.16389300269541	down
Os05g0439300	166	74	2.081783	0.764391	3.60354142836528e-06	-1.51030150816515	down
Os05g0439400	3446	1392	50.508003	16.98337	6.21724893790088e-15	-1.67851798089543	down
Os05g0440900	78	38	2.390973	0.967633	0.00634033429061576	-1.35963196280171	down
Os05g0444200	603	357	7.852062	3.874687	1.93102917788179e-05	-1.12374811344802	down
Os05g0445000	145	17	1.91402	0.184215	0	-3.30579943093009	down
Os05g0447700	15041	9465	164.049393	85.955742	6.08782653177542e-05	-1.04037721316394	down
Os05g0447800	151	78	4.733512	2.039718	0.000226759839577984	-1.30131227347588	down
Os05g0449200	221	121	2.683818	1.216982	9.58407416986606e-05	-1.22639933109728	down
Os05g0452600	178	11	5.705098	0.278419	0	-4.13897917853043	down
Os05g0453300	13010	7395	128.31145	60.722705	6.26266614123239e-07	-1.18708155390387	down
Os05g0453700	5385	2560	140.981837	55.608551	5.68503022435607e-11	-1.44434106711995	down
Os05g0455250	122	30	1.299678	0.259301	1.30375488183176e-10	-2.31391999105326	down
Os05g0455400	1262	403	19.969788	5.312054	0	-2.01326275989479	down
Os05g0456925	3478	1846	43.059465	18.771063	1.87261322004417e-08	-1.28516410112348	down
Os05g0457600	275	132	3.921552	1.562295	6.0444291039019e-07	-1.41623847742706	down
Os05g0458300	446	1486	4.94801	13.746491	2.5427659644528e-08	1.36063713946169	up
Os05g0458500	160	769	1.974624	8.002178	8.62643290133747e-14	1.88144976582124	up
Os05g0458600	323	935	3.321049	8.025125	1.32655257855108e-05	1.15692185437981	up
Os05g0460000	15030	5389	149.860947	44.739086	0	-1.85165286388517	down
Os05g0461600	775	3000	26.719629	86.194656	7.88791254535681e-12	1.57826485158369	up
Os05g0462000	64	181	3.705436	8.708732	0.00874443660087287	1.10711137908529	up
Os05g0462301	47	1	1.636667	0.002394	1.55053081485335e-10	-4.29875431063734	down
Os05g0465800	56	246	0.747187	2.078624	7.38534969846327e-08	1.73250453924787	up
Os05g0466700	106	2	5.177547	0.070173	0	-5.051763840935	down
Os05g0468100	204	107	2.705574	1.172271	5.00704370421934e-05	-1.2858653482537	down
Os05g0468200	41	13	0.564545	0.141302	0.00751953957216112	-1.86225955444288	down
Os05g0468500	247	117	4.065962	1.604254	8.48699960198651e-07	-1.43331972471794	down
Os05g0469600	6477	2307	67.371827	19.937549	0	-1.86063338273021	down
Os05g0469701	239	119	2.888835	1.198643	4.56184314479025e-06	-1.36214490349367	down
Os05g0469812	149	55	1.769557	0.537058	9.70485862783477e-08	-1.76985639463791	down
Os05g0470000	785	471	8.823477	4.402295	1.70930498269994e-05	-1.10568131428644	down
Os05g0473000	0	52	0	0.665998	3.18648649688669e-08	4.62075534188305	up
Os05g0473101	0	53	0	0.966539	2.06127861446248e-08	4.647129252459	up
Os05g0473300	200	52	4.28436	0.913374	8.10462807976364e-14	-2.26810117641858	down
Os05g0473500	6658	3275	103.335493	42.924597	3.54901774635152e-10	-1.39531619217236	down
Os05g0474800	290	47	2.977371	0.405011	0	-2.93999717492447	down
Os05g0475700	39	153	0.448841	1.507239	6.70963598068397e-05	1.55866256368512	up
Os05g0476350	33	160	0.572667	2.325521	7.87107714450563e-07	1.85238749129194	up
Os05g0476700	3801	1656	36.312847	13.171663	4.95048446680357e-13	-1.56972780814245	down
Os05g0477100	0	49	0	0.601497	1.19076357996128e-07	4.53861116776233	up
Os05g0477200	102	49	1.457429	0.578464	0.00079704242593881	-1.39046363152345	down
Os05g0477600	10374	28631	181.466391	416.857095	4.24248455914711e-05	1.09215645640391	up
Os05g0477666	0	177	0	5.695824	0	6.3459032780737	up
Os05g0477900	276	119	14.914428	5.331906	1.86932188617206e-08	-1.56843434734711	down
Os05g0486100	6133	2741	44.066352	16.322842	1.71018754713259e-12	-1.53345547738195	down
Os05g0494200	1254	525	42.943109	14.660753	5.08371122975859e-13	-1.62438696880089	down
Os05g0494600	44	245	0.889816	4.177073	1.74461445290319e-10	2.0630443103096	up
Os05g0495250	308	3	16.990717	0.108746	0	-6.26768328785909	down
Os05g0495900	833	525	14.045984	7.370376	8.71070595116485e-05	-1.03522596935395	down
Os05g0497200	1084	602	27.100117	12.525821	4.67752839239388e-07	-1.21784628523663	down
Os05g0498200	691	382	17.267111	7.937982	1.11482821241182e-06	-1.22268925098378	down
Os05g0498400	10417	4476	322.759598	113.868782	1.6286971771251e-13	-1.59050734422418	down
Os05g0498900	650	1858	8.108335	7.932759	7.29293061307867e-06	1.1408521854286	up
Os05g0500700	124	339	3.101297	7.079098	0.00133560495935869	1.06829965547968	up
Os05g0501800	80	24	1.341695	0.334791	3.07352130879401e-06	-2.01295628045728	down
Os05g0503650	64	20	3.224183	0.823856	7.80903593654569e-05	-1.93749831747015	down
Os05g0506300	11	212	0.195425	3.499623	0	3.70352906271881	up
Os05g0516400	134	71	1.062689	0.468944	0.000814205322871908	-1.26278851054514	down
Os05g0516700	2722	689	73.877045	15.56282	0	-2.35071089112437	down
Os05g0519300	366	171	5.749537	2.265064	3.72054853592374e-08	-1.4583957345457	down
Os05g0519700	1421	838	10.65753	5.308554	3.67561548375583e-06	-1.13214711345794	down
Os05g0520600	52	13	0.93655	0.182946	6.44925305407495e-05	-2.19293178071733	down
Os05g0525900	4339	2541	79.618042	38.811127	1.72256043562413e-06	-1.14360535172812	down
Os05g0526400	3357	2033	69.126472	34.855858	7.23686960268921e-06	-1.09505467209118	down
Os05g0526700	52	12	1.223112	0.22955	2.7947969716613e-05	-2.29109131862595	down
Os05g0527700	28	179	0.704676	3.752378	6.59206245146038e-10	2.23665250013934	up
Os05g0531000	120	30	3.993107	0.81202	2.48512654899002e-10	-2.29040404075285	down
Os05g0534600	1315	834	9.885407	5.186019	6.4320197430745e-05	-1.02732719134122	down
Os05g0534900	184	486	0.969293	2.130395	0.00101357142280267	1.0221685552185	up
Os05g0537700	417	229	6.279917	2.873856	5.07093126955738e-06	-1.22908657729449	down
Os05g0541000	5220	2686	67.324051	28.848658	3.72730146747102e-09	-1.33020163641618	down
Os05g0541100	856	453	13.203624	5.841618	1.08567324352826e-07	-1.28628968862267	down
Os05g0541400	5	47	0.054883	0.5253	0.00109259114650762	2.50376410160165	up
Os05g0542732	135	2	4.44699	0.029921	0	-5.39575317076474	down
Os05g0545300	1433	382	23.612423	5.243763	0	-2.27313362207166	down
Os05g0545400	5460	2026	91.386116	28.226576	0	-1.80147212022087	down
Os05g0549800	77	301	1.47649	4.857435	2.6205167491522e-07	1.57348886554019	up
Os05g0550600	138	800	5.417777	26.324234	0	2.14929131279005	up
Os05g0551650	127	24	1.730536	0.269635	1.95399252334028e-13	-2.66854749925302	down
Os05g0551700	129	38	1.665604	0.406415	2.97370972290878e-09	-2.07322539841109	down
Os05g0551801	92	37	0.720278	0.240225	8.46573281345631e-05	-1.62943488667383	down
Os05g0552800	461	288	12.99379	6.763852	0.00022100432502703	-1.04534394285489	down
Os05g0555300	195	95	5.376171	2.247273	9.96998627023071e-06	-1.38926069864372	down
Os05g0557200	9056	4436	94.676769	38.615853	2.95468094435591e-10	-1.40149304271316	down
Os05g0557900	72	228	0.923748	2.427609	0.000299036606958181	1.27080819261018	up
Os05g0562300	4483	1010	70.590904	13.235646	0	-2.51983695867924	down
Os05g0562350	517	85	11.220062	1.532092	0	-2.94477790373698	down
Os05g0565400	83	31	1.58227	0.493323	6.67370789134702e-05	-1.72340072541263	down
Os05g0569900	136	55	3.281981	1.085951	2.20566147457468e-06	-1.63970733831688	down
Os05g0571200	97	21	2.216742	0.365684	6.55737131260992e-10	-2.46108401256579	down
Os05g0571800	113	52	3.854701	1.458736	0.000168063448554578	-1.45376629571556	down
Os05g0573300	1812	6732	16.819067	52.033894	3.28914673275449e-11	1.5202461445914	up
Os05g0582000	443	177	8.667853	2.881111	2.19095852571627e-11	-1.68356677185547	down
Os05g0582600	613	217	7.647465	2.254865	5.99520433297585e-15	-1.85994248821008	down
Os05g0585601	108	44	4.362998	1.47453	2.38508079963839e-05	-1.6198511885986	down
Os05g0586400	2229	1288	16.41153	7.894496	1.10521644036687e-06	-1.16222324485695	down
Os05g0591600	125	38	2.52046	0.641663	9.55260304191796e-09	-2.02838347623501	down
Os05g0593550	1	93	0.00155	0.938372	3.48610029732299e-14	4.76658942021081	up
Os05g0595300	357	933	5.632866	11.44733	0.000349717999581611	1.01017031895737	up
Os05g0597200	1115	0	13.500242	0	0	-9.35780350920839	down
Os06g0103200	0	147	0	1.669366	0	6.08158522825554	up
Os06g0108500	26	113	0.510343	1.914747	0.0001728424847669	1.68379446290822	up
Os06g0109000	40	0	0.687684	0	1.12805542684669e-09	-4.61481941506627	down
Os06g0109300	30	109	0.488063	1.496406	0.00309888254255852	1.43822817229921	up
Os06g0111300	191	558	1.35689	3.467775	4.06833682179419e-05	1.16725486422213	up
Os06g0112000	41	158	0.350996	1.13905	7.16248079956072e-05	1.5352032817088	up
Os06g0112700	116	414	1.751508	5.041005	3.81094185319952e-07	1.44982537069374	up
Os06g0113500	17	73	0.226868	0.848004	0.0078856521210483	1.63527685763015	up
Os06g0114300	6	52	0.08924	0.681267	0.000558885336682469	2.44274856048998	up
Os06g0118075	192	533	4.969781	11.523162	0.000204667170433104	1.09392406694289	up
Os06g0122500	275	9	6.90159	0.184251	0	-4.99868410708912	down
Os06g0122600	703	1953	1.876849	4.063578	1.983300342423e-05	1.0999096292857	up
Os06g0125200	618	222	14.107692	4.210297	1.15463194561016e-14	-1.83909191194856	down
Os06g0127100	690	209	20.638994	5.209944	0	-2.08384312444412	down
Os06g0131001	172	31	6.137066	0.922708	0	-2.7595472124938	down
Os06g0131350	206	110	2.114518	0.940383	7.45790830819493e-05	-1.26072591872035	down
Os06g0133300	169	42	13.565249	2.78955	4.64406291200703e-13	-2.32158342800882	down
Os06g0133400	1036	430	48.352959	16.69886	6.90114632106997e-13	-1.63593445997548	down
Os06g0133500	994	200	65.331085	10.926644	0	-2.67223241765725	down
Os06g0141400	10	818	0.177989	14.504399	0	5.75883141672525	up
Os06g0142300	1646	959	64.930763	31.482298	1.94433716294018e-06	-1.14986576389133	down
Os06g0142400	3279	905	117.9589	27.098375	0	-2.22683070683436	down
Os06g0143400	8590	4521	88.797479	35.665079	1.2492332168712e-08	-1.29792283465552	down
Os06g0146200	51	162	0.306024	0.814733	0.00201752961523061	1.26722846058336	up
Os06g0147000	959	607	38.763268	20.422371	8.3065895272183e-05	-1.02948931239655	down
Os06g0147300	281	61	10.586973	1.90238	0	-2.5335380139031	down
Os06g0147600	166	104	6.657428	3.45226	0.00790158721268763	-1.03139733585496	down
Os06g0152600	356	110	11.983923	3.079807	4.77395900588817e-15	-2.04496901603037	down
Os06g0152700	185	16	2.185159	0.151592	0	-3.73080326626688	down
Os06g0156801	1	127	0.005627	2.109824	0	5.20714956579234	up
Os06g0157125	88	385	2.33794	8.510197	1.13203768581371e-09	1.73755497361665	up
Os06g0158100	321	71	6.245564	1.146667	0	-2.51254908994116	down
Os06g0159900	2686	410	42.694226	5.457385	0	-3.07726951540856	down
Os06g0161900	265	148	3.401331	1.531895	6.47232986191737e-05	-1.20063748056904	down
Os06g0164400	824	480	10.717873	5.220076	5.24033093751708e-06	-1.14830386361026	down
Os06g0165500	31	109	0.270396	0.802515	0.00489211395880496	1.39342315041305	up
Os06g0168700	488	1363	11.025011	25.646528	2.36307077043918e-05	1.10681598054443	up
Os06g0172200	1936	1216	37.858383	19.791901	3.53078856853983e-05	-1.04191566898156	down
Os06g0176900	255	0	4.430918	0	0	-7.23672567615281	down
Os06g0177300	0	873	0	12.170397	0	8.63392539789923	up
Os06g0178950	5	62	0.040618	0.512299	4.72360672931771e-06	2.88765770264728	up
Os06g0181700	29	156	0.744507	3.398086	1.42696225391425e-07	1.99305018559763	up
Os06g0183900	1143	354	18.638329	4.803583	0	-2.05652366456243	down
Os06g0184900	98	28	1.495002	0.354642	8.68329892433906e-08	-2.09524837488559	down
Os06g0191300	35	1937	0.517681	23.987812	0	5.35113804842159	up
Os06g0194200	48	18	1.504624	0.453533	0.00960939915529946	-1.67104919216608	down
Os06g0195800	420	24	7.083548	0.31597	0	-4.38073694562701	down
Os06g0195900	1002	2812	8.791924	20.433079	1.10985869014035e-05	1.11507181188398	up
Os06g0198500	651	371	21.339624	10.107544	4.08389640815798e-06	-1.17878705821268	down
Os06g0201000	190	498	4.113581	8.99814	0.0011602195195044	1.01132505921617	up
Os06g0201200	225	88	6.7136	2.181293	5.46785106081416e-09	-1.7018714834448	down
Os06g0201500	1419	692	38.637886	15.674424	8.18104695099464e-10	-1.40549787446398	down
Os06g0202900	1354	641	19.266668	7.58775	2.14903872475247e-10	-1.44801743652246	down
Os06g0203000	248	87	6.068085	1.769959	5.50598455717477e-11	-1.85736490919229	down
Os06g0206900	32	137	0.85472	3.1256	3.75544752829748e-05	1.67396208233724	up
Os06g0208200	554	239	14.178541	5.37184	1.16305631792102e-10	-1.57638650459108	down
Os06g0213700	82	23	2.488013	0.572726	7.63252730462405e-07	-2.10398324333223	down
Os06g0214300	315	134	6.365941	2.240986	3.96248700518242e-09	-1.58968984931823	down
Os06g0215000	291	107	4.164795	1.274466	4.58481030918279e-11	-1.79474214565991	down
Os06g0218300	510	278	6.854807	3.109534	1.79008585021734e-06	-1.2411544921938	down
Os06g0218600	2501	8287	64.58075	178.199615	8.59711712930533e-09	1.35542323722054	up
Os06g0218800	1001	356	24.257509	7.185047	2.22044604925031e-16	-1.85736674729391	down
Os06g0219900	468	149	8.435573	2.225674	5.55111512312578e-16	-2.00758146166392	down
Os06g0220900	465	299	35.168026	18.82103	0.000511535803791707	-1.00408857401094	down
Os06g0223700	257	1207	6.876218	26.954365	1.16573417585641e-14	1.85236987005626	up
Os06g0225100	13	77	0.169077	0.861487	0.00016026463765817	2.05722188549815	up
Os06g0225300	390	183	3.631512	1.349943	2.91248545281064e-08	-1.45297172304934	down
Os06g0225800	1333	857	18.921043	12.27514	0.000104221087472878	-1.00777018440559	down
Os06g0226500	117	573	3.337405	13.664909	5.15698594938385e-13	1.90440368218403	up
Os06g0226700	1289	799	18.649586	9.623062	2.80524247825431e-05	-1.06023965740554	down
Os06g0228500	659	7	10.523465	0.080315	0	-6.53805636805303	down
Os06g0228800	352	0	4.59529	0	0	-7.69916552767121	down
Os06g0229800	334	198	2.476081	1.22026	0.000129898322356325	-1.11804030218774	down
Os06g0231050	238	64	6.596658	1.468133	1.15463194561016e-14	-2.22859443388235	down
Os06g0231300	1862	1088	33.227955	16.160543	1.98613704294193e-06	-1.14589789991197	down
Os06g0232000	5485	19232	83.141933	244.740699	7.18215376060982e-10	1.43733927096733	up
Os06g0238000	408	196	4.927507	1.969143	5.24867461715317e-08	-1.41991889575278	down
Os06g0239100	261	95	4.352621	1.31798	1.06472941574509e-10	-1.80667626923883	down
Os06g0239200	251	125	12.952582	5.377269	3.34809108204492e-06	-1.36262663922112	down
Os06g0242700	0	55	0	0.615668	8.67432770057519e-09	4.69847328060943	up
Os06g0245700	0	110	0	0.662658	0	5.67042032003568	up
Os06g0246200	35	411	0.408708	4.634291	0	3.12059717864354	up
Os06g0246500	118	371	1.72191	4.507111	2.67233758336483e-05	1.26819021450242	up
Os06g0247000	47	0	0.683437	0	1.29293242778772e-11	-4.8386838937525	down
Os06g0247101	426	270	9.410852	4.969342	0.000417564486913324	-1.02424598624387	down
Os06g0248500	870	233	12.432152	2.76561	0	-2.26225146915291	down
Os06g0254600	175	11	4.562738	0.245018	0	-4.11469108120949	down
Os06g0254700	12237	5942	263.425476	106.492973	1.99861349692299e-10	-1.41421890157204	down
Os06g0255200	895	4856	2.262659	7.636933	0	2.06539863624264	up
Os06g0255400	1485	627	43.539837	15.305274	4.57411886145564e-13	-1.61284142329959	down
Os06g0255900	190	105	1.203379	0.555779	0.000271957485185159	-1.21084209339278	down
Os06g0256300	4577	1981	57.12728	20.407714	2.95541369155217e-13	-1.57942988738206	down
Os06g0257600	173	56	2.735677	0.663515	4.84822959556652e-10	-1.95805131130998	down
Os06g0261300	3	60	0.069704	1.704017	5.11662062718798e-07	3.35331903922026	up
Os06g0262800	448	235	6.143611	2.684072	7.73822070310182e-07	-1.29516995042283	down
Os06g0264650	290	101	13.932014	4.032208	6.64679422612835e-12	-1.8713323081876	down
Os06g0264700	414	262	12.88324	6.782622	0.000431436729672718	-1.02622582043681	down
Os06g0271400	15	73	0.180179	1.015987	0.00215831294129221	1.79844861390579	up
Os06g0273700	127	38	1.860573	0.45216	5.32919064433202e-09	-2.05097865267957	down
Os06g0285400	741	354	6.736726	2.680797	2.25713614465661e-09	-1.43240695738736	down
Os06g0286700	101	371	0.860213	2.63885	3.26900905678329e-07	1.48917320923861	up
Os06g0288100	810	378	10.047233	3.903697	5.57682677815308e-10	-1.46650344588372	down
Os06g0290701	151	586	6.767504	21.881044	2.71659994499629e-09	1.57327188359861	up
Os06g0291600	517	1427	4.946016	11.361655	3.36517899048872e-05	1.08990948694026	up
Os06g0291800	18	80	0.114733	0.447462	0.00262158517745581	1.68852793528822	up
Os06g0316300	652	260	21.192659	7.022792	1.17539311617065e-12	-1.69027190257408	down
Os06g0317200	245	156	8.155244	4.309288	0.00258825093002857	-1.01331497418652	down
Os06g0318533	40	171	1.114775	4.030972	4.78422471994477e-06	1.68195302606585	up
Os06g0318800	8836	3804	335.285431	120.192932	1.81077375316363e-13	-1.58764239480301	down
Os06g0329300	0	171	0	4.23402	0	6.29677244113212	up
Os06g0331900	61	4	0.609635	0.032875	1.76885173175378e-11	-3.70976881119698	down
Os06g0341300	13	88	0.241207	1.443843	7.25916644639391e-06	2.24484195599993	up
Os06g0343100	46	1202	0.295644	6.513138	0	4.2855617463359	up
Os06g0343200	837	238	4.764859	1.677241	0	-2.17622705304177	down
Os06g0346900	41	224	0.810263	2.895995	9.37091182429128e-10	2.0329198628438	up
Os06g0418151	16	83	0.1832	0.808827	0.000319725112615354	1.89467082328687	up
Os06g0469800	280	46	5.417998	0.792886	0	-2.91929497287726	down
Os06g0472900	104	53	1.681849	0.705472	0.00194857744985055	-1.3095045047993	down
Os06g0476400	131	2	7.848485	0.07474	0	-5.35290893250352	down
Os06g0478600	1300	107	13.372544	0.90982	0	-3.94763687277816	down
Os06g0481000	3	191	0.116728	6.178529	0	4.98837856671465	up
Os06g0483900	199	122	2.729122	1.342806	0.00238872982196248	-1.06467718156439	down
Os06g0489200	869	463	5.638961	2.396651	1.37924945131651e-07	-1.27664191468108	down
Os06g0497600	12	129	0.150739	1.407888	2.87581070068654e-11	2.88702072616799	up
Os06g0499301	92	34	0.931042	0.281342	1.95949710316556e-05	-1.7442893256885	down
Os06g0504450	42	137	0.309816	0.846201	0.00350017359517774	1.29909691599047	up
Os06g0505100	500	263	3.833803	1.82327	5.34080008773863e-07	-1.29205658039337	down
Os06g0506150	286	806	1.723896	3.801579	4.42952928592089e-05	1.11781904329997	up
Os06g0536333	0	56	0	2.195826	5.6428185457591e-09	4.72347593431375	up
Os06g0542000	99	54	1.135141	0.338808	0.00811055111189818	-1.21369374984039	down
Os06g0546000	25	230	0.361302	2.857383	1.88737914186277e-15	2.74804437222213	up
Os06g0549300	120	53	1.632622	0.597072	4.58672206253841e-05	-1.51285472007251	down
Os06g0550800	705	313	17.572342	6.490016	1.08355213690459e-10	-1.53714382272311	down
Os06g0556101	97	1	1.67126	0.004569	0	-5.31785271631884	down
Os06g0557100	1941	1149	11.283785	5.542805	3.31466636227518e-06	-1.1272458673528	down
Os06g0557400	46	16	0.595344	0.166188	0.0065136093603958	-1.76218738442806	down
Os06g0560300	92	26	0.995211	0.390964	1.74838974964509e-07	-2.10454857900303	down
Os06g0563250	178	98	1.798792	0.820852	0.000355547514955146	-1.21500262990449	down
Os06g0565000	111	358	0.578871	1.460936	1.60634891326339e-05	1.30397398988244	up
Os06g0567900	244	1336	2.547428	11.615273	0	2.07299198467889	up
Os06g0572300	62	19	0.620128	0.15772	8.64747842985736e-05	-1.95938553970545	down
Os06g0575100	108	61	2.104298	0.986179	0.00891053902861993	-1.1678456950567	down
Os06g0587000	0	98	0	0.546018	3.33066907387547e-16	5.50723495840055	up
Os06g0589800	185	118	1.147189	0.605547	0.00744126153327884	-1.00758663778341	down
Os06g0591600	1997	1097	52.105396	23.812481	1.2926997849938e-07	-1.23492904108932	down
Os06g0592500	850	168	28.122473	4.605298	0	-2.69541489916275	down
Os06g0592950	67	22	3.426336	0.936382	9.1504206015558e-05	-1.87748252353571	down
Os06g0593200	349	139	4.601487	1.525383	1.47315271092907e-10	-1.68479731773543	down
Os06g0594300	466	149	6.456268	1.709932	6.66133814775094e-16	-2.00142532300076	down
Os06g0595800	1296	43	14.569115	0.399058	0	-5.21571658969916	down
Os06g0598850	40	0	0.577474	0	1.12805542684669e-09	-4.61481941506627	down
Os06g0604200	11980	7727	97.209923	52.203392	0.000145999041742062	-1.0047649358783	down
Os06g0604300	1482	643	12.111073	4.375568	1.97575289462293e-12	-1.5736996929761	down
Os06g0606700	206	711	3.325063	9.593492	6.7787252366891e-08	1.40747429253433	up
Os06g0618100	24	139	0.17372	0.844126	1.6320215545651e-07	2.08549617806871	up
Os06g0623200	159	55	2.314555	0.62072	8.66565907919892e-09	-1.86254571951741	down
Os06g0624100	44	139	0.39077	1.033999	0.00534029382320322	1.255119328904	up
Os06g0624900	46	11	0.586765	0.108926	0.000182816346986248	-2.22549421553573	down
Os06g0626200	84	461	1.29877	5.96131	7.36077865326479e-14	2.06192065119796	up
Os06g0626600	380	241	6.81644	3.593318	0.000581464984933611	-1.02260864135981	down
Os06g0628032	81	247	1.71618	4.447248	0.000440716769995797	1.21900447155185	up
Os06g0630850	61	214	1.909978	5.622588	4.82984205217862e-05	1.41348048115542	up
Os06g0632500	79	215	0.890269	2.172325	0.00839047418390515	1.05604496254333	up
Os06g0632700	831	407	7.097171	2.885169	4.37123193197664e-09	-1.39730679317738	down
Os06g0633100	182	49	5.931165	1.327311	1.19326770686712e-12	-2.21538728976208	down
Os06g0635300	1689	64	20.540108	0.642049	0	-5.04690301445779	down
Os06g0636700	3245	1588	53.498363	21.786833	3.2842284447554e-10	-1.40208757725274	down
Os06g0637400	6	52	0.063415	0.507602	0.000558885336682469	2.44274856048998	up
Os06g0637500	12263	6890	205.119324	95.957901	3.52086346189218e-07	-1.20379871936774	down
Os06g0646100	5040	1861	173.401123	53.308968	0	-1.80844954877005	down
Os06g0648200	540	1449	4.584678	9.539343	8.65061828110303e-05	1.04935449536379	up
Os06g0648500	664	414	10.5658	5.48322	8.97288208125957e-05	-1.04991236871827	down
Os06g0649000	7243	1369	116.379852	18.311483	0	-2.77380771299557	down
Os06g0650300	24	110	0.372801	1.581195	0.000101225733540322	1.75383700708136	up
Os06g0650700	9	86	0.386225	3.226477	2.24113819724536e-07	2.67062656365748	up
Os06g0650900	550	251	14.239791	5.388342	1.3150815991736e-09	-1.49591766944667	down
Os06g0651200	33	178	1.434225	6.636678	2.53011580575446e-08	2.00420991011205	up
Os06g0654900	92	1993	3.723521	67.432899	0	4.03998842002294	up
Os06g0655500	101	10	1.241913	0.096403	8.88178419700125e-16	-3.44546577662055	down
Os06g0658500	50	171	0.604552	1.747665	0.000374863493392552	1.37184946479128	up
Os06g0661766	7242	3862	194.495712	86.352928	2.31213557189136e-08	-1.2788799284192	down
Os06g0661800	113	310	1.478349	3.416474	0.0017095995410038	1.07227083677578	up
Os06g0662200	2984	880	42.647408	10.469957	0	-2.1312110706735	down
Os06g0667400	38	125	0.216979	0.591981	0.0053550470659347	1.30752707054506	up
Os06g0668000	43	180	0.455865	1.605531	4.53394822585995e-06	1.65481295048462	up
Os06g0672801	50	172	1.340489	3.877407	0.000322847655798042	1.38015500943483	up
Os06g0675300	178	79	2.098313	0.772598	1.78528080707618e-06	-1.51832299185036	down
Os06g0676300	140	388	1.411643	3.255979	0.000595604878873557	1.08904160381396	up
Os06g0676400	130	357	0.740164	1.689895	0.000999220725203753	1.07519904382844	up
Os06g0676700	4364	2550	35.883899	17.456716	1.56333100331807e-06	-1.14679416589968	down
Os06g0680800	1221	38	14.079057	0.357794	0	-5.29894517544547	down
Os06g0682900	1511	830	26.93504	12.326188	1.74606728853277e-07	-1.23444386086972	down
Os06g0683400	1733	866	58.573364	24.354939	1.84575044137603e-09	-1.37090699227473	down
Os06g0683700	539	150	19.084137	4.416763	0	-2.20115939707546	down
Os06g0683800	97	22	3.192086	0.596644	1.5046187629153e-09	-2.40020978895913	down
Os06g0684900	0	75	0	0.72269	2.22633023128083e-12	5.13103858947006	up
Os06g0685200	873	446	9.899351	4.207881	2.32821101286973e-08	-1.33696255092827	down
Os06g0685250	71	20	0.87844	0.204187	5.4999584542248e-06	-2.08355609756268	down
Os06g0685300	1367	305	15.871066	2.915887	0	-2.52786725015615	down
Os06g0688800	40	0	0.649739	0	1.12805542684669e-09	-4.61481941506627	down
Os06g0691100	374	1598	8.734152	31.091249	2.97650792902004e-13	1.7182707059283	up
Os06g0691400	3639	2111	40.770203	19.692533	1.13505529597546e-06	-1.15710887386796	down
Os06g0691800	74	15	0.471545	0.077647	2.86264010274095e-08	-2.50998462928907	down
Os06g0695600	9503	5982	82.184418	43.069786	4.80783472288637e-05	-1.03980591329865	down
Os06g0696400	21568	7117	408.56958	112.244095	0	-1.97154223998722	down
Os06g0696450	409	2282	10.416361	48.455158	0	2.10320342920373	up
Os06g0697600	193	100	2.32336	1.000657	5.15477740810066e-05	-1.30215206408315	down
Os06g0702200	85	33	1.295248	0.411235	9.88950763052276e-05	-1.67268548386043	down
Os06g0703700	39	0	0.782764	0	2.16385720452905e-09	-4.5798025198601	down
Os06g0708900	230	1549	2.354319	13.094505	0	2.37072158833157	up
Os06g0713100	2968	1741	61.449104	30.007687	1.89743864686953e-06	-1.14090114528979	down
Os06g0714900	5119	1841	69.923933	20.93663	0	-1.84645020172365	down
Os06g0714950	59	21	3.174311	0.915406	0.000918488182209187	-1.75974868013085	down
Os06g0717100	11613	5036	161.542023	58.323555	2.89546164822241e-13	-1.57729461077035	down
Os06g0717600	951	2611	17.949037	40.885545	2.58338829023375e-05	1.08339869124493	up
Os06g0717700	199	763	2.092771	6.691287	9.45451050782253e-10	1.55846415092336	up
Os06g0717900	2540	1023	30.794262	10.333513	8.43769498715119e-15	-1.6822087776204	down
Os06g0718100	233	727	5.00147	12.977165	2.09858815924946e-06	1.26316697920694	up
Os06g0722100	617	78	8.341448	0.839413	0	-3.31983806383097	down
Os06g0722300	0	974	0	4.990813	0	8.7914888792332	up
Os06g0722450	1	1504	0.0035	15.358607	0	8.75035308140274	up
Os06g0722700	254	0	2.421766	0	0	-7.23109458462143	down
Os06g0725200	7075	29831	106.988843	378.489522	4.55191440096314e-14	1.70344614771784	up
Os06g0730000	69	15	2.561544	0.444042	2.34543150012811e-07	-2.41140423007953	down
Os06g0731750	46	12	1.15795	0.246094	0.000413005321942883	-2.1201652310509	down
Os07g0101200	82	1	0.704317	0.000268	0	-5.08003547472959	down
Os07g0106000	165	466	1.732212	3.421738	0.000194237861083524	1.11753953480848	up
Os07g0108400	234	47	3.180597	0.521153	0	-2.63246588905845	down
Os07g0115500	684	370	22.952589	10.338267	4.98991149400219e-07	-1.25381522749945	down
Os07g0115800	0	52	0	0.661949	3.18648649688669e-08	4.62075534188305	up
Os07g0116900	114	18	0.529511	0.064032	6.51700915454967e-14	-2.89008730080798	down
Os07g0120700	147	433	0.900595	2.314929	8.03027738131012e-05	1.17694125533199	up
Os07g0120800	14	72	0.084164	0.384319	0.00138579997747312	1.8682085248412	up
Os07g0122200	132	346	1.224502	2.686283	0.00328821174931215	1.00858449944819	up
Os07g0123200	236	717	11.320566	28.615147	5.33045256645437e-06	1.22492161772482	up
Os07g0123500	395	220	4.27083	1.829832	1.0048237236604e-05	-1.20850022983686	down
Os07g0124300	2	74	0.025484	1.543315	3.88327703326752e-10	3.99115239069592	up
Os07g0129800	30	122	0.26563	0.897241	0.000244258566019728	1.59773231979279	up
Os07g0130100	10	59	0.094076	0.472322	0.00255981192123989	2.01452731031065	up
Os07g0131250	20	88	0.614114	2.284275	0.00132267045302092	1.68302615386416	up
Os07g0137000	800	467	6.525027	2.533254	6.02746814082344e-06	-1.14517711573157	down
Os07g0141700	146	442	1.307593	3.297335	3.44954445572476e-05	1.21620657239233	up
Os07g0142500	128	534	3.60155	12.601741	3.77912923177348e-10	1.6752553047059	up
Os07g0142600	148	806	4.531361	20.544643	2.22044604925031e-16	2.06030083062308	up
Os07g0143500	120	484	1.86285	6.276682	2.55341292554334e-09	1.62588269665777	up
Os07g0148200	93	305	1.317312	3.613609	2.49668278059501e-05	1.32540251701419	up
Os07g0157401	355	0	3.613931	0	0	-7.71135045607138	down
Os07g0158800	153	466	2.107742	5.37431	2.33507441010916e-05	1.22531910449499	up
Os07g0162400	1514	763	27.748207	11.634089	3.46612727408768e-09	-1.35839513022937	down
Os07g0162450	0	2629	0	40.525642	0	10.2219582345912	up
Os07g0170000	55	12	1.462461	0.260884	7.22431620914232e-06	-2.36951513284752	down
Os07g0170900	53	15	0.761942	0.138808	0.000195327147214819	-2.0412467428581	down
Os07g0173100	56	776	1.468898	17.034561	0	3.38113004930667	up
Os07g0173300	14	179	0.188317	2.105974	8.88178419700125e-16	3.15626455679152	up
Os07g0173700	9	93	0.406969	3.646995	2.59056240903277e-08	2.7808057279324	up
Os07g0178700	152	81	3.655749	1.630926	0.000427293215766844	-1.25774998642668	down
Os07g0178800	180	54	4.855664	1.207978	3.2223224089023e-11	-2.06517575831562	down
Os07g0184200	1461	785	20.696451	9.255849	6.92227150045355e-08	-1.26615168773379	down
Os07g0190650	51	13	0.628207	0.129713	9.99765951843479e-05	-2.16581367028231	down
Os07g0191401	67	22	0.864419	0.233671	9.1504206015558e-05	-1.87748252353571	down
Os07g0194500	251	24	5.097093	0.398788	0	-3.64195014795716	down
Os07g0194800	1239	563	11.60694	4.391261	3.58373331010853e-11	-1.50663896048765	down
Os07g0197400	246	114	2.515422	0.964762	4.52551429663828e-07	-1.46428032430009	down
Os07g0201500	90	1	2.218933	0.015545	0	-5.21172658907567	down
Os07g0203900	4	52	0.046785	0.575566	4.8666111094553e-05	2.87651411151599	up
Os07g0209100	1111	3897	8.987926	26.273107	7.03141656011042e-10	1.43678838859598	up
Os07g0212200	190	111	2.733149	1.290525	0.000989906223463288	-1.13227526716451	down
Os07g0212300	229	141	4.395805	2.254453	0.00149968288977242	-1.06029119686668	down
Os07g0212400	0	291	0	2.644308	0	7.05620797509234	up
Os07g0225300	7923	4275	144.798965	65.052246	4.21701910058303e-08	-1.2620126274147	down
Os07g0236700	76	15	1.128658	0.178568	1.23684866792928e-08	-2.54760495011468	down
Os07g0242000	85	40	1.061382	0.411772	0.0021024499914446	-1.41103912979006	down
Os07g0250300	1827	1113	40.253287	18.34226	1.09983456672014e-05	-1.08583715219573	down
Os07g0250900	468	257	11.98689	5.471002	3.20696738309589e-06	-1.22998629054232	down
Os07g0274700	2503	1144	108.065849	41.093571	1.12514442207612e-11	-1.50009989825182	down
Os07g0289800	81	239	2.652158	6.575773	0.0010543950552252	1.17193090968753	up
Os07g0294650	103	1	4.141127	0.001953	0	-5.40299049948452	down
Os07g0295800	416	1180	3.19338	7.696257	1.70669176248195e-05	1.12860833773849	up
Os07g0296000	0	71	0	0.345242	1.10264020136697e-11	5.0542845773935	up
Os07g0418500	799	86	9.854875	0.872035	0	-3.55468745268159	down
Os07g0418700	3769	11680	79.264687	204.535278	1.98210874158278e-07	1.25908366919541	up
Os07g0419300	12	126	0.166419	0.909894	6.50923759337729e-11	2.85365007122278	up
Os07g0425000	111	21	2.092129	0.324795	3.74578146278282e-12	-2.65244591971553	down
Os07g0437000	47	229	0.523919	2.267623	1.19221299499372e-08	1.87478449374644	up
Os07g0440100	10	820	0.156619	11.781434	0	5.76234503160872	up
Os07g0457200	20	138	0.236728	1.815521	8.77070005511627e-09	2.31929536302146	up
Os07g0461800	65	7	1.982233	0.158679	2.2396695609217e-10	-3.22985844300303	down
Os07g0468900	133	55	2.642071	0.946144	4.51199599982299e-06	-1.60792909466368	down
Os07g0475700	93	27	2.190593	0.512572	2.42093073032912e-07	-2.06959589366813	down
Os07g0480900	88	288	1.417939	3.867539	3.66020564858127e-05	1.32152742719609	up
Os07g0483500	2446	580	16.145966	3.118934	0	-2.44415710748229	down
Os07g0503200	502	312	6.984826	3.615173	0.000151524989445151	-1.05319659304353	down
Os07g0503500	808	4647	9.326109	43.774723	0	2.14919685951345	up
Os07g0508700	759	5	55.635353	0.292324	0	-7.09488911772239	down
Os07g0510800	1	246	0.001988	6.134937	0	6.14902990299371	up
Os07g0511400	243	1555	7.792684	41.545624	0	2.29753572040436	up
Os07g0513100	4172	1376	21.005346	6.358549	0	-1.97086272930068	down
Os07g0515200	52	244	0.379054	1.492242	1.50486848538023e-08	1.82447785210324	up
Os07g0516050	5	135	0.061495	0.936263	1.11022302462516e-16	3.98325566750017	up
Os07g0523150	1	405	0.004174	10.667391	0	6.86325726558313	up
Os07g0523300	677	318	30.573601	10.900357	1.59020441259372e-09	-1.45611454468371	down
Os07g0523500	163	1178	15.730785	46.593934	0	2.46878159693192	up
Os07g0530600	4948	3157	51.241844	26.606443	6.41450940560562e-05	-1.02010463394059	down
Os07g0536300	74	24	1.797296	0.467645	2.56864836846171e-05	-1.90291629149996	down
Os07g0537550	0	53	0	0.860007	2.06127861446248e-08	4.647129252459	up
Os07g0538000	3	52	0.02327	0.503412	1.1435105110702e-05	3.15470799441695	up
Os07g0539100	220	796	2.604542	7.885847	7.18956449929919e-09	1.47581051625547	up
Os07g0539200	232	128	1.607566	0.736826	9.0629792513397e-05	-1.21622967176604	down
Os07g0543100	410	87	5.038974	0.798792	0	-2.57875800583026	down
Os07g0543300	887	106	11.687763	1.481622	0	-3.41028127656351	down
Os07g0545800	17029	10664	180.324203	94.022308	5.35298482813307e-05	-1.04741486053895	down
Os07g0549100	25	204	0.89944	6.242954	3.53606033343112e-13	2.57672317768686	up
Os07g0550900	2051	787	14.547651	5.468467	7.7715611723761e-16	-1.75137929348529	down
Os07g0551300	10608	6637	83.412483	43.450886	3.94814028908952e-05	-1.04862580316412	down
Os07g0553000	8	69	0.082414	0.586016	1.60954578395378e-05	2.50326378545511	up
Os07g0554450	69	24	1.656431	0.483002	0.000148352939950414	-1.80433589229043	down
Os07g0554900	87	29	0.977277	0.27078	6.18049279854649e-06	-1.87959984950113	down
Os07g0555250	181	104	3.017881	1.444844	0.000860328495154716	-1.15498987334011	down
Os07g0556500	261	102	4.711015	1.557294	1.18306242580246e-09	-1.70635232232874	down
Os07g0556800	103	5096	2.256399	93.624451	0	5.23330438138213	up
Os07g0557100	5380	3052	55.097045	26.071681	4.21140859740987e-07	-1.18959015761269	down
Os07g0559700	43934	28373	631.106567	339.364716	0.000355908768068458	-1.00308669000766	down
Os07g0560100	92	38	7.691992	2.624089	0.000133627213142251	-1.593095896606	down
Os07g0560400	1	172	0.002568	1.691211	0	5.63827911749856	up
Os07g0560700	927	308	15.943208	6.305627	0	-1.95432619429034	down
Os07g0561300	1171	460	23.466689	7.715984	2.18713935851156e-14	-1.71556120050226	down
Os07g0561800	48	4	1.069308	0.042843	2.24069129917126e-08	-3.37456121388917	down
Os07g0563000	434	3	16.722069	0.090742	0	-6.76014433339099	down
Os07g0566150	64	23	2.406526	0.697097	0.000482443474147498	-1.75465840192899	down
Os07g0566500	138	7	1.732077	0.073216	0	-4.2964092730577	down
Os07g0567500	14	75	0.604204	2.759305	0.000612941711410131	1.92538782751987	up
Os07g0568600	6761	4266	65.843727	34.957815	4.55242279724377e-05	-1.03629461099003	down
Os07g0569166	5798	7	49.971714	0.048687	0	-9.67196353847769	down
Os07g0569600	365	229	10.195397	5.314391	0.000483030339630486	-1.03777089901037	down
Os07g0573900	3945	2285	174.587814	84.210457	1.05665781791053e-06	-1.15938675955275	down
Os07g0575600	59	269	0.899399	3.074689	1.1286644618913e-08	1.78723432881486	up
Os07g0576500	90	22	1.009522	0.19736	1.96836710264492e-08	-2.29408366171596	down
Os07g0580300	239	94	5.017535	1.605807	3.52977758133477e-09	-1.69541614923508	down
Os07g0583600	5710	3127	58.777315	26.798894	8.10875373513653e-08	-1.24044906471312	down
Os07g0584500	4815	3021	44.629143	23.391417	3.24281283581307e-05	-1.04429141949334	down
Os07g0585500	11452	6373	434.570221	201.365021	2.16105113692855e-07	-1.21759442349381	down
Os07g0587300	325	195	11.291008	5.632687	0.000202482218492617	-1.10061653618751	down
Os07g0588900	332	58	8.266623	1.189798	0	-2.84297378423393	down
Os07g0589000	1114	554	26.524456	10.978138	3.60997776116534e-09	-1.37659165054386	down
Os07g0589200	124	52	1.302541	0.453912	1.17601791537192e-05	-1.58588336058539	down
Os07g0591202	116	60	4.380142	1.878359	0.00126028844596104	-1.29240354103664	down
Os07g0591300	91	35	0.874326	0.29266	4.36639467187305e-05	-1.68950036686997	down
Os07g0592600	6886	3631	69.622787	30.567478	1.30545861898312e-08	-1.29510436382653	down
Os07g0597200	1117	545	6.81073	2.75521	1.48714951464513e-09	-1.40400107411252	down
Os07g0602900	331	1050	5.240217	13.679739	3.9452623690206e-07	1.288787156496	up
Os07g0604300	361	124	4.826776	1.377898	3.08864045450719e-13	-1.89536074946945	down
Os07g0613500	384	239	4.838268	2.50149	0.000330546393054632	-1.04956169068888	down
Os07g0613800	194	105	7.919298	3.55046	0.000146844760623766	-1.24063520580212	down
Os07g0617000	907	348	14.600975	4.666654	2.26485497023532e-14	-1.74793896685068	down
Os07g0617700	773	486	12.691975	6.642173	9.02211897770844e-05	-1.03848359787343	down
Os07g0618400	343	967	2.889724	6.750652	2.98483222920254e-05	1.1191257460281	up
Os07g0624900	165	87	6.228819	2.727018	0.000205600890790136	-1.27442892519038	down
Os07g0627400	327	1127	5.083104	15.651827	1.3155278755228e-08	1.40812924805665	up
Os07g0629500	33	117	0.44406	1.184907	0.00270100557119646	1.40800792107064	up
Os07g0631200	164	38	4.762183	0.918874	1.2267964422108e-13	-2.41553521338151	down
Os07g0632000	426	230	8.384461	3.770688	2.61860694505955e-06	-1.25354223143828	down
Os07g0633400	1226	494	13.259339	4.97792	7.14983627858601e-14	-1.67928135999311	down
Os07g0633450	105	50	2.723388	1.083672	0.000552863330872899	-1.40370282201466	down
Os07g0635500	6622	1960	79.208092	19.520716	0	-2.12748703828212	down
Os07g0636900	33	134	0.260689	0.879584	0.00011253201895689	1.60034567406476	up
Os07g0637000	2322	875	29.874044	9.366856	2.22044604925031e-16	-1.77776587449037	down
Os07g0637700	128	3	2.842225	0.037501	0	-5.01200326824744	down
Os07g0642200	84	31	1.489126	0.45832	4.87649807128232e-05	-1.74033356411251	down
Os07g0643400	335	182	6.542212	2.950274	9.40366626744904e-06	-1.24249842011821	down
Os07g0644100	3237	1998	37.60062	19.322664	1.58928404735414e-05	-1.06759287695638	down
Os07g0652900	53	0	0.597231	0	3.16635606623095e-13	-5.00629647892359	down
Os07g0654100	70	197	1.366538	1.691716	0.00653696126397074	1.10183146259133	up
Os07g0654500	45	149	0.415101	1.089682	0.00163221893069543	1.32260823340123	up
Os07g0659300	92	47	2.230777	0.94055	0.00444135150777747	-1.3016535693625	down
Os07g0663000	66	20	3.123784	0.764068	3.66948832724034e-05	-1.98075948795437	down
Os07g0669650	7999	3830	173.1595	69.024178	8.33585422910232e-11	-1.43427622310165	down
Os07g0669675	2951	1416	49.978024	19.968023	1.26119337195973e-10	-1.43029524564636	down
Os07g0669700	5829	2603	79.538788	29.574713	1.65012448150037e-12	-1.53459739316125	down
Os07g0669900	6	334	0.129323	6.25965	0	5.07563385072541	up
Os07g0671901	117	378	3.580177	9.660781	1.15458491375398e-05	1.30710255312512	up
Os07g0673400	1985	561	52.705607	12.061282	0	-2.19097191435483	down
Os07g0673600	934	435	36.331596	14.066394	2.97041391483788e-10	-1.47006909133335	down
Os07g0673900	1112	571	31.550509	12.781472	1.53910365563448e-08	-1.33056853939679	down
Os07g0674800	1265	256	32.911423	5.530061	0	-2.66682247371347	down
Os07g0676600	715	323	17.132614	6.442743	2.21591633930984e-10	-1.51235592810497	down
Os07g0677600	194	7	3.608091	0.106219	0	-4.78271511911641	down
Os07g0680600	5318	2833	47.368435	20.994466	2.11100605884695e-08	-1.28021699654492	down
Os07g0680700	74	33	2.587748	0.947098	0.00263071090394473	-1.47695160926749	down
Os07g0681400	488	289	10.435807	5.141497	3.50943025010375e-05	-1.12220191454402	down
Os07g0682500	394	1325	3.31309	9.27849	2.26626516441897e-08	1.37357928284511	up
Os07g0684100	7380	4563	140.607376	72.378899	2.03602729691443e-05	-1.06559810845913	down
Os07g0686600	1197	520	23.85483	8.626129	4.10826928032293e-12	-1.57111371730767	down
Os07g0687900	505	4009	8.210637	54.278633	0	2.61250195086954	up
Os07g0688700	453	141	8.069287	2.085085	3.33066907387547e-16	-2.03918205746493	down
Os07g0690800	149	415	0.840069	1.643429	0.000415926143286005	1.09672779002361	up
Os07g0692500	58	246	0.29531	1.043751	1.78967417330256e-07	1.68334659588425	up
Os07g0692600	87	19	1.235981	0.217552	5.3151911760807e-09	-2.43701355069756	down
Os08g0100300	236	12	4.125703	0.281353	0	-4.43719778452786	down
Os08g0102700	2293	54	37.824815	0.65102	0	-5.72383641687624	down
Os08g0103400	527	1554	5.993778	14.547764	2.81784532119023e-06	1.18518004341706	up
Os08g0104400	140	1	4.909887	0.024625	0	-5.83956164519741	down
Os08g0104600	1	105	0.007355	2.359395	4.44089209850063e-16	4.93785555326292	up
Os08g0107400	2153	1128	25.981104	10.333671	1.35791271560493e-08	-1.30322993705714	down
Os08g0110300	847	450	12.338718	4.936159	1.31362803634794e-07	-1.28061078086966	down
Os08g0112700	147	668	2.361907	9.096179	2.6558755195083e-12	1.79985075761536	up
Os08g0114400	55	5	1.00423	0.075686	2.22068552435672e-09	-3.34902908027293	down
Os08g0118100	255	693	4.336829	9.810749	0.0001901525142739	1.06501639778465	up
Os08g0124050	64	209	0.645136	1.777786	0.000259795002289231	1.31229845207265	up
Os08g0128000	1746	350	23.954502	4.018896	0	-2.68330327305159	down
Os08g0131150	80	34	2.897111	1.012827	0.000703900513184363	-1.54658086296632	down
Os08g0135900	6422	3815	102.399757	50.18115	3.48366519464793e-06	-1.12321267265017	down
Os08g0138200	76	33	3.009706	1.06945	0.00146383843897235	-1.5145719300931	down
Os08g0140300	148	52	1.81359	0.528305	3.10929780811264e-08	-1.83796926526816	down
Os08g0143600	440	139	5.96683	1.562548	7.7715611723761e-16	-2.01762503050671	down
Os08g0144100	263	32	6.46312	0.652901	0	-3.32449284443534	down
Os08g0149000	89	271	0.936403	1.696365	0.00028413160311147	1.21844414462787	up
Os08g0152366	2558	1511	39.350025	19.356705	2.66110269409037e-06	-1.13069386543986	down
Os08g0156600	2431	1437	42.607301	21.218966	2.79200558350734e-06	-1.12961304481854	down
Os08g0158600	1097	443	40.542671	13.63323	1.28563826251593e-13	-1.67558818254153	down
Os08g0160600	1996	562	21.912359	5.130742	0	-2.19637849854048	down
Os08g0166500	144	0	0.814884	0	0	-6.41965179042426	down
Os08g0196700	1359	515	33.534721	10.578753	1.4432899320127e-15	-1.76787191594621	down
Os08g0200100	47	0	0.72175	0	1.29293242778772e-11	-4.8386838937525	down
Os08g0205150	386	132	2.592277	0.812531	1.21014309684142e-13	-1.90285359366326	down
Os08g0208700	80	258	0.481529	1.273454	9.81996535498464e-05	1.29887142693701	up
Os08g0223900	177	12	1.701147	0.088645	0	-4.02559950910956	down
Os08g0230100	0	65	0	0.522549	1.27623578372038e-10	4.9309076535962	up
Os08g0233900	103	299	1.033124	2.534813	0.000540864788534878	1.15212415116021	up
Os08g0235800	1978	875	41.554604	15.300466	2.81674683577648e-12	-1.54662409065345	down
Os08g0246700	0	79	0	3.003779	4.60964599824365e-13	5.20391459645467	up
Os08g0254300	351	179	3.231436	1.371877	9.72957433953425e-07	-1.33316558870185	down
Os08g0293100	7701	2204	225.923447	53.838726	0	-2.17612265196511	down
Os08g0298800	21	140	0.273677	1.573883	1.26925819854407e-08	2.27473860834647	up
Os08g0299400	110	366	1.787529	4.972624	6.05870835612698e-06	1.34852326503659	up
Os08g0301600	535	289	12.181901	5.477657	1.08303108514729e-06	-1.25441909245549	down
Os08g0307601	9	53	0.232909	0.560217	0.00702169417511755	1.99454669190348	up
Os08g0315001	26	119	0.247135	0.960404	4.81883633638436e-05	1.7570415101189	up
Os08g0331900	9	396	0.143504	5.866017	0	4.84522948286088	up
Os08g0357300	155	1017	1.606115	8.78944	0	2.32902250288335	up
Os08g0358050	3	52	0.045215	0.965653	1.1435105110702e-05	3.15470799441695	up
Os08g0367300	2	54	0.015096	0.676364	9.75033724537333e-07	3.55195255024555	up
Os08g0374701	153	61	5.678136	1.87375	4.85611165279565e-07	-1.66374774238852	down
Os08g0376500	96	42	1.695522	0.743098	0.000249249607686131	-1.51656342172799	down
Os08g0376550	120	47	4.987994	1.639191	3.84300144462557e-06	-1.67885472485996	down
Os08g0379400	198	43	3.117409	0.511371	4.44089209850063e-16	-2.51567810703474	down
Os08g0383750	126	29	5.133228	0.98703	1.69870784105797e-11	-2.40534246571442	down
Os08g0384500	1779	623	8.472936	3.541798	0	-1.88237287579972	down
Os08g0387400	515	276	6.349737	2.820181	9.3713489202063e-07	-1.26551750860596	down
Os08g0391300	36	126	0.731215	2.180404	0.00198293228397017	1.39339502786222	up
Os08g0393600	82	277	1.726218	4.369536	2.11547866845185e-05	1.36565752533952	up
Os08g0398350	62	176	0.605583	1.370541	0.00930675785525126	1.11178852621145	up
Os08g0404900	84	0	2.206501	0	0	-5.65403183778189	down
Os08g0408500	5445	18923	75.464706	218.377274	1.10800735253491e-09	1.42453027995256	up
Os08g0409100	7475	3838	96.249649	41.15274	3.42151085241937e-09	-1.33354307399458	down
Os08g0411250	4168	2439	50.806828	24.753891	1.66202428630857e-06	-1.14467560325506	down
Os08g0411800	290	152	1.634531	0.713793	6.51356646408363e-06	-1.29198694318727	down
Os08g0412700	343	137	5.25173	1.746475	1.91610505240192e-10	-1.68048174782986	down
Os08g0414500	263	83	13.044013	3.42265	6.62581101096293e-13	-2.00771454025132	down
Os08g0419000	234	114	4.791001	1.899934	2.81457472517399e-06	-1.39263880525267	down
Os08g0419100	960	397	20.932995	7.247164	8.05910893575401e-13	-1.64079057377898	down
Os08g0420700	437	1521	9.412563	27.334671	3.89810661527434e-09	1.42347150979816	up
Os08g0432000	193	614	2.077474	6.516937	2.02573541685513e-06	1.28981467359783	up
Os08g0436600	66	0	0.890484	0	1.11022302462516e-16	-5.31390138692572	down
Os08g0440300	361	82	5.791188	1.219863	0	-2.47916272547124	down
Os08g0443800	510	96	10.99212	1.7075	0	-2.75378673737475	down
Os08g0445700	10747	5861	87.658313	39.863006	7.90740800615808e-08	-1.24672517353505	down
Os08g0448000	7484	1424	87.332633	13.708555	0	-2.76428181403241	down
Os08g0448100	224	0	5.391376	0	0	-7.05105033713082	down
Os08g0450100	13886	5257	165.236771	52.087414	0	-1.77321543732311	down
Os08g0452500	546	260	14.3823	5.674865	7.80789199961163e-09	-1.43502993698385	down
Os08g0453733	2	145	0.062502	6.907539	0	4.94103865971296	up
Os08g0457000	122	345	0.991882	2.338089	0.000558779560754119	1.1165875082006	up
Os08g0460700	511	1363	5.50429	11.501077	0.000112482319811869	1.04059954224054	up
Os08g0460900	147	407	1.016886	2.552831	0.000517731601437754	1.0880695011843	up
Os08g0466200	200	128	1.985021	1.078058	0.00598628250460365	-1.00378497341336	down
Os08g0468700	112	0	0.835325	0	0	-6.06188872093327	down
Os08g0469500	305	180	3.626642	1.786903	0.000162133439582934	-1.1236135347903	down
Os08g0471000	240	92	4.322429	1.374613	1.48275003386544e-09	-1.7317062715856	down
Os08g0472800	2166	5883	23.079209	54.027281	3.71807446325478e-05	1.06860211003958	up
Os08g0473800	158	58	2.179429	0.573692	4.32513640458154e-08	-1.77979579778851	down
Os08g0476300	22	90	0.311134	1.138563	0.00268909984614707	1.58748355181268	up
Os08g0478000	1442	4109	44.529591	105.655045	5.64797712410137e-06	1.13746401402878	up
Os08g0482600	16008	6790	440.284027	155.497391	8.1601392309949e-14	-1.60931860980279	down
Os08g0483100	271	1584	5.532576	26.956001	0	2.16785671364203	up
Os08g0487500	1420	91	27.074114	1.433296	0	-4.3034206792116	down
Os08g0487700	585	2244	6.600461	21.096378	2.04672945258721e-11	1.56446493213145	up
Os08g0489100	123	57	2.005821	0.768375	9.92870505606147e-05	-1.44706305100096	down
Os08g0496800	3153	1430	49.660982	18.752444	5.6763482803035e-12	-1.51159127696724	down
Os08g0498400	19366	10567	145.795228	74.125876	1.08394890063757e-07	-1.24610984394533	down
Os08g0500700	48351	23302	441.442435	177.077159	2.72646905052909e-10	-1.42532999450763	down
Os08g0500800	1924	751	17.109962	5.555094	2.55351295663786e-15	-1.72659724165677	down
Os08g0503000	274	849	7.568154	19.541176	1.64638294997133e-06	1.25407007994559	up
Os08g0504700	14082	9063	327.816193	175.6651	0.000146793185996752	-1.00793901891358	down
Os08g0506500	27	101	0.474301	1.456135	0.0035674760310106	1.47394011713747	up
Os08g0510300	94	10	0.800559	0.06812	1.7430501486615e-14	-3.34362247248065	down
Os08g0512100	90	33	2.065208	0.61565	2.15058472677887e-05	-1.75357341610375	down
Os08g0514033	9	584	0.213013	12.34376	0	5.4031256035293	up
Os08g0518900	299	160	4.99717	2.223237	1.03457731708279e-05	-1.26285651568838	down
Os08g0520600	128	11	4.135192	0.290075	0	-3.66857341712459	down
Os08g0520700	237	39	2.88513	0.36654	0	-2.90670875313381	down
Os08g0521000	206	55	3.916637	0.864008	1.0991207943789e-13	-2.23267295814659	down
Os08g0525600	22775	12344	231.87466	104.623736	8.53609871676042e-08	-1.25581509637119	down
Os08g0526400	795	240	17.650542	4.294227	0	-2.09014639341325	down
Os08g0529000	79	28	1.102304	0.320484	4.83376346271935e-05	-1.7902303331898	down
Os08g0529300	8	103	0.154269	1.746415	3.3747771244208e-10	3.06642890650052	up
Os08g0535000	101	366	3.002185	9.187503	5.32614390924557e-07	1.46971401356803	up
Os08g0538600	842	535	11.211775	5.922837	0.000113224926201583	-1.02358948774603	down
Os08g0540400	2491	1310	25.35713	11.09593	1.43386275075486e-08	-1.2980430235094	down
Os08g0543051	96	358	0.574514	1.791475	2.68687616822305e-07	1.51002712136852	up
Os08g0545500	99	31	2.302005	0.585253	4.16388526880418e-07	-1.97302514077625	down
Os08g0546600	1	88	0.024991	2.374923	2.17603712826531e-13	4.68875790176633	up
Os08g0546800	1178	170	17.989899	2.154986	0	-3.14856293329742	down
Os08g0547600	62	15	1.196569	0.231228	4.48090809079815e-06	-2.26099185625571	down
Os08g0549450	2	65	0.076461	2.641135	1.23477315039366e-08	3.80983053923651	up
Os08g0552100	5	52	0.074634	0.713046	0.000176264696717054	2.64339019581316	up
Os08g0554400	390	1314	3.714567	9.830859	2.14493154349071e-08	1.37623010959402	up
Os08g0556650	31	217	0.226198	1.351697	3.8121727996554e-12	2.37249421146707	up
Os08g0558100	988	631	20.487476	10.895249	0.000109621325765086	-1.0166494821857	down
Os08g0562600	16140	8109	208.187576	87.094643	1.4207834908575e-09	-1.36512854225013	down
Os08g0564400	10	308	0.080765	2.273506	0	4.35606338473084	up
Os08g0565900	16491	7956	247.779282	99.529541	1.57474699946647e-10	-1.42363681182251	down
Os09g0107400	138	65	9.691723	3.8111	5.72688846411928e-05	-1.42807612768723	down
Os09g0109600	26	141	0.958356	4.427693	4.33744721028972e-07	1.99767759671666	up
Os09g0113000	2	200	0.044727	6.104837	0	5.39903566559098	up
Os09g0115500	778	344	15.093244	5.447608	5.58195711874987e-11	-1.5436277565237	down
Os09g0120033	215	577	1.045372	3.664665	0.000423109535104049	1.04603329021228	up
Os09g0132200	82	29	1.588562	0.457338	3.15300730149293e-05	-1.79589530403257	down
Os09g0247500	323	189	10.842462	5.261616	0.000101508266378336	-1.13633383215737	down
Os09g0247700	694	53	44.98011	2.847659	0	-4.0279713808832	down
Os09g0248900	1056	3054	5.956529	12.835861	3.37939082706296e-06	1.15848356007195	up
Os09g0250300	55	15	1.054581	0.251325	8.47632583846902e-05	-2.09305279104148	down
Os09g0251100	92	43	0.75412	0.293707	0.00106104544842944	-1.42398101417847	down
Os09g0251800	1947	1048	44.504986	19.947157	5.26774852627199e-08	-1.26416875858776	down
Os09g0256100	58	20	1.214197	0.347891	0.000736937914547098	-1.79934027641521	down
Os09g0258000	3546	1954	46.881909	21.433878	1.10585613333214e-07	-1.23115231375285	down
Os09g0264400	51	9	0.610922	0.080868	2.58925721163816e-06	-2.60628049491298	down
Os09g0268300	90	28	1.194692	0.299645	1.25899428382592e-06	-1.97457911987137	down
[truncated: 638 more rows]
