# Supplementary material for: Pyramiding of gn1a, gs3, and ipa1 Exhibits Complementary and Additive Effects on Rice Yield
Source: Int J Mol Sci. 2022 Oct 18;23(20):12478. doi: 10.3390/ijms232012478 (PMC9604080; doi:10.3390/ijms232012478)
Supplement: Supplementary file 1 [file ijms-23-12478-s001.zip › Table S2/WT_vs_gn1a-ipa1.DEG.final.xls]

#ID	WT_Count	IPAGN_Count	WT_FPKM	IPAGN_FPKM	FDR	log2FC	regulated
Os01g0112100	100	32	0.619852	0.21945	0.00258628802272409	-1.3817683917454	down
Os01g0112600	99	21	3.941468	0.914407	4.39101136051612e-06	-1.94283154907148	down
Os01g0114600	53	203	0.434184	1.831071	4.84057238736568e-14	2.12478098947421	up
Os01g0114800	27	159	0.434735	2.248849	0	2.70588255686306	up
Os01g0118066	20	56	0.109691	0.344177	0.00420144621610385	1.6276323974887	up
Os01g0120500	550	54	12.721379	1.35333	0	-3.09224277972948	down
Os01g0121950	457	117	9.133778	2.580724	2.64011035255862e-13	-1.73086607481943	down
Os01g0124100	289	711	7.092968	19.439022	2.31148433726958e-13	1.51569678413005	up
Os01g0124200	15757	34110	340.482971	819.432739	6.48148201776166e-13	1.33650083127301	up
Os01g0124401	5595	13723	120.435074	328.430969	0	1.51649485828728	up
Os01g0124650	636	1786	17.17185	53.626301	0	1.70936695728564	up
Os01g0124700	25	447	0.691651	14.196294	0	4.29296262820795	up
Os01g0128100	811	2305	15.448952	49.621504	0	1.72728847065359	up
Os01g0128200	114	284	1.67717	5.01663	1.32509703210104e-09	1.52535891833242	up
Os01g0129550	33	94	0.599016	1.891292	1.8336604478697e-05	1.68259555654587	up
Os01g0130000	610	1737	8.240911	25.4219	0	1.72932017756021	up
Os01g0130100	95	194	2.61745	5.959453	3.14624035909761e-05	1.23774267796835	up
Os01g0130200	274	482	16.282791	31.887484	1.67383654237074e-05	1.03270785060207	up
Os01g0130500	90	284	1.029642	3.621978	1.19459997449667e-13	1.86078671025995	up
Os01g0132400	238	74	3.494905	1.196419	5.69876576927975e-07	-1.44521158135175	down
Os01g0138500	205	473	3.241894	8.314873	1.99327998551269e-10	1.4211754473184	up
Os01g0139200	1949	11490	17.261424	113.531874	0	2.78089664705518	up
Os01g0141700	145	611	1.408961	6.147993	0	2.2842104282486	up
Os01g0142500	871	2032	10.5547	27.264157	1.64313007644523e-14	1.44277973120876	up
Os01g0148000	11	84	0.09973	0.84042	9.92961268764248e-12	2.97375454413334	up
Os01g0152800	62	16	0.408154	0.115048	0.00787133658504491	-1.64556446780634	down
Os01g0152850	21	69	0.148127	0.561397	6.55494584435035e-05	1.85690525229148	up
Os01g0157200	868	305	12.973335	5.053422	2.43330555704802e-09	-1.28246379264569	down
Os01g0159000	1380	2485	24.980995	50.011204	8.63384999050254e-08	1.07004503595685	up
Os01g0170000	402	94	7.53752	1.954671	3.25295346215171e-14	-1.85805971184836	down
Os01g0178850	423	121	34.902821	11.042936	7.37011562890189e-11	-1.57184162741796	down
Os01g0180500	0	130	0	19.687798	0	6.50370527362071	up
Os01g0183500	694	17	5.920144	0.217533	0	-5.01446972425089	down
Os01g0186900	803	335	14.629487	6.752894	6.51527825756837e-06	-1.0356546460846	down
Os01g0186950	1305	9	27.805141	0.211003	0	-6.74407240291849	down
Os01g0192300	90	219	1.424036	3.714234	5.46422465053098e-08	1.48799802406729	up
Os01g0195300	139	46	5.660285	2.044974	0.000336341566642973	-1.3456904625784	down
Os01g0197100	985	1756	15.88141	31.517936	2.26468039987715e-07	1.05520608418877	up
Os01g0200600	52	9	1.311781	0.235346	0.000964387968212077	-2.13895326851111	down
Os01g0208700	573	1116	4.876646	10.892849	6.58439180956094e-09	1.18174497534282	up
Os01g0209901	12	45	0.141671	0.610086	0.00154992937552845	1.98490246963495	up
Os01g0210700	26	84	0.260443	1.299893	7.78886345353946e-06	1.84808291306436	up
Os01g0215725	108	0	2.262137	0	0	-6.02024647860927	down
Os01g0219300	1429	2592	26.832932	54.1348	5.57691663960469e-08	1.08055306603552	up
Os01g0222300	83	26	1.243005	0.394081	0.00780194815509194	-1.40306752689614	down
Os01g0224100	2203	255	32.315617	3.855223	0	-2.88144186094329	down
Os01g0224200	87	27	2.566483	0.871955	0.00483973748959055	-1.41802221932941	down
Os01g0225500	30	70	0.450214	1.164486	0.00692476621311888	1.39526930726722	up
Os01g0225550	85	221	1.677583	4.884612	5.61726509751281e-09	1.58192652313028	up
Os01g0225600	52	0	1.850505	0	6.57174425988671e-10	-4.98954008312464	down
Os01g0226700	438	941	10.185212	24.377941	6.82315315359006e-11	1.3223195507379	up
Os01g0227500	12	164	0.134719	2.221808	0	3.8175787526123	up
Os01g0228500	145	295	2.21227	5.004578	1.45894210490383e-06	1.23740361689559	up
Os01g0235632	500	113	4.413142	1.107859	3.33066907387547e-16	-1.90970413111284	down
Os01g0238500	989	2042	15.354925	35.294743	4.35147473609732e-11	1.26689274257745	up
Os01g0240600	83	17	0.655214	0.141793	2.50520967972623e-05	-1.97628900443157	down
Os01g0244000	81	5	1.322669	0.080507	5.14857045885719e-11	-3.4582651209319	down
Os01g0247500	231	571	3.183092	8.826104	1.24111831922846e-12	1.52112920904333	up
Os01g0254950	62	3	1.422749	0.060103	5.26624477359405e-09	-3.61725481708421	down
Os01g0257900	1	425	0.000867	3.286406	0	7.53100248239586	up
Os01g0262401	11	314	0.455256	14.93688	0	4.85803085198896	up
Os01g0273800	273	110	4.504875	2.020509	0.00029104251314005	-1.07903371682208	down
Os01g0276900	68	214	2.204638	7.817217	1.40929490299868e-11	1.85071206496508	up
Os01g0283300	38	13675	0.723107	314.806682	0	8.65109399417351	up
Os01g0290650	1469	3281	6.738255	16.383695	1.01252339845814e-13	1.38067163600558	up
Os01g0296166	119	333	1.622843	5.050171	1.66056057793185e-12	1.692870479009	up
Os01g0298400	372	100	7.750389	2.301012	2.76163536483409e-11	-1.65870080353165	down
Os01g0302100	787	266	11.28464	4.803089	6.60620003145596e-10	-1.33780437017171	down
Os01g0312600	106	36	2.237942	0.849761	0.00421543474667507	-1.30150884651542	down
Os01g0322300	22	87	0.54254	2.551494	1.51947885385084e-07	2.12295203316175	up
Os01g0322700	683	44	16.08378	1.147032	0	-3.69075111637783	down
Os01g0327900	0	44	0	0.878308	1.03403507978328e-10	4.97151405431539	up
Os01g0329300	516	136	4.815508	1.406959	2.13384865332955e-13	-1.6908039804416	down
Os01g0331100	289	111	4.220624	1.789341	5.46006306045843e-05	-1.14782355544773	down
Os01g0339600	67	149	0.607119	1.759367	3.12878897038571e-05	1.35349055855192	up
Os01g0348900	240	655	8.006896	24.273868	1.4432899320127e-15	1.66391653873859	up
Os01g0350000	30	96	0.394948	1.413659	1.63288774779335e-06	1.84300507609168	up
Os01g0359400	63	193	0.362374	1.068374	1.76774150872916e-10	1.81016608875845	up
Os01g0360100	136	37	0.587446	0.403984	8.25154136641082e-06	-1.61802898648804	down
Os01g0369500	13	43	0.237101	0.932349	0.00759537700595359	1.8196935302973	up
Os01g0369900	81	370	0.816344	3.911823	0	2.38976981389938	up
Os01g0373400	348	691	4.425679	9.762257	1.838843366464e-08	1.20802275500239	up
Os01g0392600	694	2348	5.457204	20.807397	0	1.97819808699282	up
Os01g0502700	645	239	20.9379	8.423165	1.26979157744067e-07	-1.20495346152474	down
Os01g0510200	125	223	4.696747	9.324579	0.000496901901939628	1.0474745529913	up
Os01g0510500	563	206	6.393178	2.59751	1.62731049524467e-07	-1.22231286462458	down
Os01g0513500	1	50	0.006605	0.832441	3.61475294141655e-11	4.47983410357487	up
Os01g0532100	56	1	0.664527	0.001205	1.2957854789164e-09	-4.33590610543227	down
Os01g0532300	134	274	2.511472	5.699571	2.13784208180634e-06	1.24386086513995	up
Os01g0533800	267	41	0.98967	0.185928	0	-2.43976177812894	down
Os01g0537250	0	1282	0	27.369053	0	9.79116020737442	up
Os01g0547600	13	45	0.156187	0.640486	0.00329383143687267	1.88319067799325	up
Os01g0550800	12	211	0.170206	3.448172	0	4.17830952411527	up
Os01g0551900	879	135	9.061736	1.5817	0	-2.46788440990859	down
Os01g0552000	117	767	0.627275	3.873089	0	2.91714251149305	up
Os01g0555200	479	178	4.844901	1.999247	7.81048077436175e-07	-1.19914384590921	down
Os01g0556650	309	74	4.261318	1.124483	4.55135928945083e-12	-1.81951763793238	down
Os01g0557550	162	43	2.168791	0.559122	6.42779329207421e-07	-1.65836439276437	down
Os01g0561500	72	206	0.614808	1.991141	6.05994365798779e-10	1.71560508559472	up
Os01g0565900	180	63	2.162109	0.830265	0.00014113404935967	-1.27286606386557	down
Os01g0566000	467	150	7.201325	2.561402	3.17131587657116e-09	-1.40741351091511	down
Os01g0566500	923	2075	10.754588	26.961368	1.85407245112401e-13	1.38946884839337	up
Os01g0572200	306	5	4.30877	0.063719	0	-5.35395762229781	down
Os01g0575200	330	121	3.792989	1.536446	5.56927600237067e-06	-1.21526702730779	down
Os01g0588550	56	0	0.736926	0	8.8473006698564e-11	-5.09320790067984	down
Os01g0600900	24112	9256	467.982513	199.710464	5.66459079642812e-09	-1.15877347861592	down
Os01g0605100	212	394	2.823111	5.83356	5.75787177781173e-06	1.1103630282042	up
Os01g0606166	0	384	0	7.357693	0	8.05574505545846	up
Os01g0607000	72	20	2.302847	0.685636	0.00524444493558929	-1.55819403459413	down
Os01g0608400	77	154	0.49969	1.205982	0.000299241720395416	1.2045773381866	up
Os01g0610050	2	66	0.059861	2.926753	3.30846461338297e-14	4.41447939752211	up
Os01g0611300	40	1	0.814028	0.001823	3.51605428561275e-06	-3.86728642510342	down
Os01g0613100	72	149	0.90841	2.107183	0.000172740861058118	1.25212182069199	up
Os01g0614400	1	97	0.011072	2.55829	0	5.41607310456791	up
Os01g0615050	226	509	8.041609	20.192652	3.34710592575505e-10	1.38708701912815	up
Os01g0615100	10	44	0.451579	2.294164	0.000457473521730423	2.18135032454318	up
Os01g0618300	20	89	0.148835	0.732803	1.36371492986953e-08	2.28245892369544	up
Os01g0622800	203	62	5.986344	2.015039	1.70775528784972e-06	-1.46738834071599	down
Os01g0622901	85	26	2.835258	0.940905	0.00475206742412682	-1.43674147178821	down
Os01g0626350	48	0	2.221859	0	5.01769925609352e-09	-4.87784226765164	down
Os01g0643450	108	10	1.37165	0.134089	3.08142400484712e-12	-3.03779800809281	down
Os01g0649900	100	30	1.601523	0.529129	0.000954991157428586	-1.4707184522379	down
Os01g0656400	420	114	8.865879	2.913869	9.22661946844983e-12	-1.64653990707808	down
Os01g0666400	83	25	1.84385	0.6052	0.00465312748378044	-1.45660875513153	down
Os01g0667800	13	95	0.081712	0.693215	8.42104164178181e-13	2.93731601849605	up
Os01g0673700	87	18	1.999659	0.443715	1.59697746401344e-05	-1.96671379767104	down
Os01g0674700	664	1339	4.992153	7.340188	5.48915024545238e-10	1.23218586157847	up
Os01g0679550	93	19	2.221411	0.483658	5.61502065166142e-06	-1.9888186008221	down
Os01g0680200	125	44	1.794785	0.693759	0.00236820134242355	-1.2566030314999	down
Os01g0683800	100	30	2.997593	0.992796	0.000954991157428586	-1.4707184522379	down
Os01g0684400	48	5	2.432097	0.227155	5.79123913397872e-05	-2.72350804783233	down
Os01g0686000	171	37	4.905128	1.170515	2.27147634035418e-09	-1.94478969783975	down
Os01g0687300	232	97	1.689883	0.787761	0.0017924034438086	-1.02476126163775	down
Os01g0687800	182	558	2.304274	7.855762	0	1.82912472268555	up
Os01g0688000	135	35	3.231159	0.922571	3.37459638488635e-06	-1.6845805912402	down
Os01g0689000	296	113	5.61048	2.363125	3.93225980775957e-05	-1.15671875212537	down
Os01g0691200	13394	1967	193.128387	31.525719	0	-2.5442455366453	down
Os01g0691300	536	971	25.079115	50.484573	3.77916477667384e-07	1.07723970406296	up
Os01g0692400	0	72	0	2.111478	0	5.66401330973465	up
Os01g0693300	137	247	1.525781	3.071158	0.000209723445178778	1.06347578016523	up
Os01g0698500	62	15	3.246289	0.865055	0.00402122192861365	-1.73071100604331	down
Os01g0698800	72	13	1.894154	0.361868	3.10648974740646e-05	-2.12814812527085	down
Os01g0699450	39	0	0.684297	0	5.39947275002284e-07	-4.58956114730672	down
Os01g0699600	4335	1734	65.47773	29.111712	4.53178988779612e-08	-1.09889327616754	down
Os01g0705700	693	118	8.004288	1.505239	0	-2.31758712713458	down
Os01g0707500	38	153	0.41197	2.141313	3.59456908682887e-12	2.18267085783392	up
Os01g0710200	369	156	5.392347	2.534719	0.00024153663614912	-1.01294002050459	down
Os01g0710250	11	44	0.162213	0.74627	0.00108016366423946	2.0629333989617	up
Os01g0713200	26	63	0.499008	1.353763	0.00930989523103054	1.4411750243461	up
Os01g0714600	516	174	11.64957	4.366213	1.04415347479403e-08	-1.33864773475021	down
Os01g0717000	2192	5706	29.093567	84.168164	0	1.60187869979207	up
Os01g0720500	3375	1330	73.052177	31.991299	2.37304651484749e-08	-1.12022060113376	down
Os01g0720801	195	59	2.209706	0.738421	2.01162590096615e-06	-1.47975075108167	down
Os01g0721400	8	73	0.100405	1.019464	3.42800232644436e-11	3.16406510924175	up
Os01g0721500	107	37	0.817433	0.307954	0.00523233288831737	-1.27682447476536	down
Os01g0729600	161	0	1.816168	0	0	-6.58893995365117	down
Os01g0734200	302	538	6.154122	12.191175	6.47856472635322e-06	1.05127838983262	up
Os01g0736600	51	8	1.140784	0.195184	0.000531366285411505	-2.25696636040648	down
Os01g0741900	1368	2508	14.180619	29.02917	3.20229224248791e-08	1.09591338186165	up
Os01g0742200	181	551	1.440813	4.890519	0	1.81883479773348	up
Os01g0742300	240	97	4.810024	2.141568	0.000652687151665998	-1.07332303950165	down
Os01g0752500	78	162	1.924251	4.440659	8.25333797215277e-05	1.25875835519165	up
Os01g0752600	200	77	1.789753	0.758383	0.000606366820558812	-1.13992786419795	down
Os01g0753150	255	92	4.046883	1.626588	2.17533079087673e-05	-1.23538999016911	down
Os01g0755550	416	843	7.249701	16.35236	2.58359722504764e-09	1.23796933629765	up
Os01g0756300	923	1616	21.942612	42.717964	6.42105520420877e-07	1.02907055280097	up
Os01g0759800	42	7	0.604472	0.109269	0.00643038009755859	-2.14812887206437	down
Os01g0760000	2118	239	57.421078	7.179806	0	-2.91766050993506	down
Os01g0763750	116	272	1.218924	3.197603	1.96675692398784e-08	1.43867003514837	up
Os01g0764800	834	2241	8.058461	24.095955	0	1.64642751654913	up
Os01g0764950	13	55	0.15122	0.712793	4.41681147400619e-05	2.16449341903232	up
Os01g0766966	286	97	6.714432	2.530431	1.43434170940537e-06	-1.32468031054291	down
Os01g0769100	54	2	3.911166	0.092298	3.0254575622557e-08	-3.79094780613801	down
Os01g0771300	89	25	3.401422	1.033049	0.000991274450998225	-1.55536058054115	down
Os01g0772900	157	29	2.864736	0.567888	2.27989405132689e-10	-2.15937165701598	down
Os01g0773000	147	54	1.699495	0.692882	0.0016978435852476	-1.20069272886495	down
Os01g0774400	42	3	2.072163	0.157411	4.92110418982561e-05	-3.0734912787864	down
Os01g0784200	4	54	0.033495	0.515747	1.51315848739841e-09	3.50703707304551	up
Os01g0795400	14	48	0.109349	0.422309	0.00193904671404477	1.87847443992011	up
Os01g0797800	10	56	0.16731	1.143786	1.592945052864e-06	2.51938627018722	up
Os01g0802600	68	141	1.201736	2.775135	0.000252553700296532	1.25380975058637	up
Os01g0813100	521	180	7.430331	2.466022	2.62693958807958e-08	-1.30400234944761	down
Os01g0816000	113	4	1.507317	0.056854	0	-4.17332064662252	down
Os01g0820400	55	3	1.571608	0.06419	1.24904234510836e-07	-3.44928227574644	down
Os01g0824500	183	77	2.807175	1.299897	0.00698577043054682	-1.01289407728927	down
Os01g0825800	264	492	2.702748	5.596554	1.62039513518231e-06	1.11554815902388	up
Os01g0826400	2291	937	25.469831	11.583021	2.48458544960251e-07	-1.06629927125122	down
Os01g0827300	323	813	3.646145	10.218132	2.07611705604904e-14	1.54915300701084	up
Os01g0827600	99	400	0.694575	2.408315	0	2.21768694408442	up
Os01g0829800	246	1325	3.357187	19.752548	0	2.6433535259552	up
Os01g0832600	4344	13746	58.025926	211.465513	0	1.88389913698681	up
Os01g0840900	39	124	1.141608	4.054473	5.24594522266497e-08	1.8467417150969	up
Os01g0844000	498	60	24.790459	3.276239	0	-2.80118917044076	down
Os01g0844300	76	136	1.255824	2.59852	0.00721511374121508	1.04548330647268	up
Os01g0846700	329	59	3.966436	0.78885	0	-2.22930649433106	down
Os01g0848900	87	343	1.172124	4.653196	0	2.179837385684	up
Os01g0849000	1065	2062	34.692036	74.715782	1.93795035574595e-09	1.17430892341866	up
Os01g0854000	3023	7013	33.032249	85.199951	2.88657986402541e-15	1.43593481971398	up
Os01g0854500	31	77	0.600777	1.649664	0.00131375621165308	1.48528959629634	up
Os01g0854800	572	212	6.417548	2.637664	2.48805433589183e-07	-1.20399037024772	down
Os01g0857925	152	1	15.050361	0.001808	0	-5.74953589125528	down
Os01g0859300	53	116	0.852228	2.066651	0.000376486524272801	1.32507227119013	up
Os01g0860450	78	9593	0.520434	71.401497	0	7.13404941067457	up
Os01g0864100	117	28	1.622015	0.423883	4.06031733368728e-06	-1.78853575683937	down
Os01g0866400	204	70	3.311098	1.202962	3.25375913305948e-05	-1.30310193782472	down
Os01g0867450	47	0	1.685259	0	8.37756797267275e-09	-4.84851223947542	down
Os01g0872400	184	18	1.862482	0.192766	0	-3.03276638290424	down
Os01g0877400	6199	1702	80.773201	24.649405	0	-1.64157794049272	down
Os01g0878200	43	0	0.903089	0	6.62772483561724e-08	-4.72483884188512	down
Os01g0882100	4	37	0.43618	4.641878	2.17676060768612e-05	2.97881699363024	up
Os01g0884800	40	0	0.455633	0	3.18705835833377e-07	-4.624588220351	down
Os01g0885300	6520	15480	57.816657	168.859834	3.33066907387547e-16	1.46961511521279	up
Os01g0889900	441	1133	3.604592	10.313867	4.44089209850063e-16	1.58001489205657	up
Os01g0890900	448	152	2.480149	0.920565	3.88106995430348e-08	-1.32878305973519	down
Os01g0895200	54	117	0.709912	1.721413	0.000430197128978738	1.31116268248528	up
Os01g0895300	154	305	2.65529	5.862713	2.90411002457081e-06	1.19936100296703	up
Os01g0897500	170	12	3.060397	0.269937	0	-3.45188691920934	down
Os01g0901000	3672	6636	28.737294	57.734017	4.82800909251679e-08	1.07579130294209	up
Os01g0902700	601	1119	7.800277	15.675671	6.57656724634137e-08	1.1169807911666	up
Os01g0905200	695	225	8.653437	3.128026	1.94877447512454e-10	-1.39894092171054	down
Os01g0905300	208	35	2.221189	0.411057	7.82707232360735e-14	-2.30193087046408	down
Os01g0913300	78	161	0.770152	1.769174	0.000100871956303927	1.24990464515702	up
Os01g0913900	0	59	0	0.89338	9.2148511043888e-15	5.38298720350307	up
Os01g0914200	321	64	4.183842	0.63867	2.66453525910038e-15	-2.07932252445221	down
Os01g0917801	177	70	5.603294	2.464562	0.00232311634988847	-1.10008920416299	down
Os01g0922000	238	54	2.08831	0.517962	4.31314983728726e-11	-1.88955474449886	down
Os01g0924933	156	31	1.667544	0.365687	1.35584099503205e-09	-2.05847124685823	down
Os01g0925700	416	854	5.237706	13.361558	1.24853005711856e-09	1.25664089731131	up
Os01g0926450	10	86	0.169081	1.729869	1.05759845325792e-12	3.12554990630877	up
Os01g0929600	104	0	4.049814	0	0	-5.9666533632347	down
Os01g0930500	390	146	7.083544	2.940696	3.64182003886881e-06	-1.18710792672443	down
Os01g0931700	376	117	6.201084	1.852196	6.58297483191461e-09	-1.45054922080975	down
Os01g0934800	14	70	0.336271	1.888336	1.53083532627996e-07	2.40945059441721	up
Os01g0937200	1	38	0.001383	0.67134	6.147556952385e-08	4.09667630199174	up
Os01g0937300	212	409	1.275629	2.034691	1.14360062042351e-06	1.16407440892265	up
Os01g0945600	55	141	0.845936	2.379334	1.70273773969498e-06	1.55166703196803	up
Os01g0946500	288	84	5.4258	1.738198	1.06692376045103e-08	-1.53898897666699	down
Os01g0954100	34	92	1.256318	3.848391	5.86808901443803e-05	1.61104453170354	up
Os01g0954500	7997	14235	50.10991	76.690449	1.48311652625743e-07	1.05414607089132	up
Os01g0955000	5954	11188	73.075785	152.547982	5.2374422576662e-09	1.13219079170317	up
Os01g0956500	93	362	1.416377	6.653261	0	2.1628594170942	up
Os01g0959200	39	101	1.329399	3.910239	4.9842330286376e-05	1.55454558902561	up
Os01g0963000	1364	2634	25.376209	54.411213	1.55585033745353e-09	1.17081090648779	up
Os01g0963800	262	111	7.879561	3.104077	0.00133661009924679	-1.0071849847632	down
Os01g0972000	422	164	7.5453	3.257245	8.1367514168651e-06	-1.13423373291505	down
Os01g0972200	290	98	4.98716	1.869315	1.14079004220891e-06	-1.33002078918831	down
Os01g0972300	190	79	4.481242	2.055979	0.00449585425133825	-1.03024377581471	down
Os01g0974600	3	39	0.169627	2.444369	1.50062484050029e-06	3.33081525522016	up
Os01g0976300	148	259	4.099361	8.017728	0.000381046673433194	1.02141299197531	up
Os01g0976500	23	66	0.1633	0.516789	0.000686608950041911	1.67225259060955	up
Os01g0977100	14	48	0.331326	1.304561	0.00193904671404477	1.87847443992011	up
Os02g0100800	4	69	0.119369	2.625026	4.0734082773497e-13	3.85245712882153	up
Os02g0103600	346	84	5.375337	1.443032	1.40787381752716e-12	-1.80228064822783	down
Os02g0106201	152	18	1.999506	0.257195	3.04201108747293e-14	-2.75989359245548	down
Os02g0108100	223	87	2.665469	1.155607	0.000420199161046964	-1.12263258359849	down
Os02g0108400	300	4	5.895157	0.081767	0	-5.56864774609347	down
Os02g0110200	46	3	0.639025	0.031139	7.74134531844606e-06	-3.19987489486859	down
Os02g0111600	0	54	0	0.367821	1.94733118519252e-13	5.25842929056283	up
Os02g0116700	78	24	0.530029	0.181887	0.00979119301768538	-1.42442093381554	down
Os02g0119600	86	11	3.515859	0.474701	2.97573382601612e-08	-2.59403789580964	down
Os02g0120500	11146	4536	112.536383	51.449126	1.16543825035009e-07	-1.074399168066	down
Os02g0122900	244	491	2.818283	5.639733	6.81195713170268e-08	1.22552627416045	up
Os02g0126900	76	5	0.567699	0.037781	4.08425182563121e-10	-3.36828118762547	down
Os02g0129800	237	57	9.330449	2.480355	2.77197487186243e-10	-1.80750570335948	down
Os02g0130100	384	670	6.277536	11.614184	6.53683891294055e-06	1.02222754158857	up
Os02g0131050	119	443	0.401267	1.767892	0	2.10310256581802	up
Os02g0139500	322	88	2.714348	0.931881	3.0648317217441e-10	-1.63308982227972	down
Os02g0142100	2651	1023	17.328115	5.324207	9.93587445652366e-09	-1.15021609143672	down
Os02g0142750	68	15	1.003953	0.241356	0.000606224271832767	-1.86059574608719	down
Os02g0153400	14	151	0.087292	1.106804	0	3.50279595256643	up
Os02g0155400	373	663	3.795522	7.496039	3.12820741565911e-06	1.04885244181445	up
Os02g0160250	8	107	0.083603	1.363173	0	3.70675997285864	up
Os02g0160800	383	37	5.5541	0.589189	0	-3.1003013811776	down
Os02g0161601	45	128	1.305737	4.204564	4.51364838616186e-07	1.69358550251341	up
Os02g0162700	123	214	4.24556	8.247182	0.00119565575020775	1.01139005836178	up
Os02g0162733	2409	11	10.511742	0.364415	0	-7.37492754840824	down
Os02g0162766	624	2847	1.34252	7.181677	0	2.40904878720437	up
Os02g0164900	5091	9125	33.276722	71.555471	8.28347244130612e-08	1.06401808229437	up
Os02g0166600	1262	2527	20.821739	46.37775	1.88263293843249e-10	1.22300224678749	up
Os02g0183900	369	33	4.391422	1.120804	0	-3.2053040106289	down
Os02g0186900	368	1002	4.916058	14.903132	0	1.66297111578503	up
Os02g0190300	15	70	0.075952	0.404433	3.91970383373241e-07	2.32031211309881	up
Os02g0191300	950	1885	9.611617	21.513398	5.58807000672346e-10	1.20950155520704	up
Os02g0191600	84	150	2.186811	4.361736	0.00439839619962701	1.04402144328866	up
Os02g0191650	5	43	0.047455	0.461327	3.07573297886332e-06	2.95444722926376	up
Os02g0192700	333	121	7.652014	3.075811	3.91428645796221e-06	-1.22825695520856	down
Os02g0194400	135	52	0.741164	0.339389	0.0070267121661689	-1.13229171065739	down
Os02g0197600	7059	804	138.197163	19.294349	0	-2.90955234627166	down
Os02g0202900	182	65	2.901475	1.130505	0.000205993765895029	-1.24457034262444	down
Os02g0209100	723	1815	5.230736	14.014614	2.22044604925031e-16	1.54807702046192	up
Os02g0214500	13	78	0.248826	1.781678	1.59275670430503e-09	2.6575774877695	up
Os02g0214900	510	182	6.398238	2.43968	1.11110701084272e-07	-1.2575018614872	down
Os02g0216200	0	86	0	1.407258	0	5.91571363608098	up
Os02g0218700	33	155	0.434239	2.291016	4.14113188185183e-14	2.39548842035963	up
Os02g0227000	205	87	2.008982	0.952202	0.00472663574008503	-1.00216526869283	down
Os02g0228400	41	85	0.415668	0.966961	0.00968772389306738	1.24033595380027	up
Os02g0230250	1591	29	20.843435	0.415569	0	-5.48655384285967	down
Os02g0231000	4	42	0.266823	3.361966	1.27942047445373e-06	3.15519565958598	up
Os02g0232000	301	642	4.94387	11.721454	8.78156214412229e-10	1.31037618886922	up
Os02g0241100	95	210	0.851495	2.096915	1.65959209685873e-06	1.35126044110061	up
Os02g0246900	586	1129	17.515066	37.53373	1.11740957597917e-08	1.16616049603654	up
Os02g0249700	137	51	2.231578	0.920659	0.00347417007667028	-1.18049567457854	down
Os02g0250600	52	125	0.700771	1.897108	2.68734371444701e-05	1.45821747374459	up
Os02g0256000	227	75	3.009519	1.163881	4.88328535097615e-06	-1.35843919602204	down
Os02g0265100	26	66	0.343985	0.968641	0.00354764315265321	1.50681451251359	up
Os02g0265800	212	71	8.004462	2.948588	1.26931766850635e-05	-1.33809760053791	down
Os02g0266200	141	56	1.117289	0.474088	0.00939772927671467	-1.09014863622903	down
Os02g0271900	1487	495	16.021451	6.341915	1.17570397861755e-11	-1.36193473068327	down
Os02g0276200	118	32	2.590202	0.793148	3.59366002725681e-05	-1.61689315189999	down
Os02g0281200	141	50	0.863191	0.576533	0.00114976157218183	-1.24928858054394	down
Os02g0303200	221	79	9.71036	3.872387	4.92743334934431e-05	-1.24650545037953	down
Os02g0308400	1098	434	24.392443	10.682967	2.32074532147131e-07	-1.11413018906829	down
Os02g0308800	373	96	7.887241	2.24482	4.8123727225402e-12	-1.72059191768031	down
Os02g0326100	200	352	2.274345	5.910946	6.88152230158279e-05	1.03175309643414	up
Os02g0328300	939	318	11.754112	4.430927	2.62626587144155e-10	-1.33574320722559	down
Os02g0329933	71	264	3.054213	12.725908	5.55111512312578e-16	2.09099565420805	up
Os02g0330200	3100	5892	32.660156	69.171932	2.40534281381599e-09	1.14844999208643	up
Os02g0453100	57	3	1.734204	0.085705	5.03327837186873e-08	-3.49930269564543	down
Os02g0457500	39	0	0.36788	0	5.39947275002284e-07	-4.58956114730672	down
Os02g0459400	6	78	0.191339	3.273649	1.28119737041743e-13	3.5913544157047	up
Os02g0459600	242	63	2.580639	0.736999	2.35254449254541e-09	-1.69643405213216	down
Os02g0462300	87	25	2.849403	0.909817	0.00166756202128426	-1.52318855527447	down
Os02g0478050	2	111	0.008869	0.727393	0	5.15188477709669	up
Os02g0484200	159	308	2.022995	4.366543	5.80553758122715e-06	1.1678118230496	up
Os02g0491300	6533	2794	74.73941	35.538315	1.46634916298183e-06	-1.00264656765481	down
Os02g0492900	78	3	1.255773	0.035157	4.49373871447278e-12	-3.94058654233949	down
Os02g0493200	105	205	3.740823	8.102877	7.21385466768698e-05	1.17474973184542	up
Os02g0497600	213	445	2.928199	6.804022	2.64225599178047e-08	1.27863133464659	up
Os02g0504800	661	234	12.186154	4.791943	1.56943219531414e-08	-1.27052969118688	down
Os02g0515100	258	71	1.539565	0.633938	5.86608006614142e-09	-1.61936863871168	down
Os02g0519950	801	252	6.622937	2.31095	1.75189862616776e-11	-1.44075740324915	down
Os02g0524550	1	81	0.055389	7.055454	0	5.16019738313943	up
Os02g0527650	21	234	0.413542	5.152456	0	3.59767459448274	up
Os02g0527700	327	58	6.388833	1.260946	0	-2.24462073580094	down
Os02g0528000	47	97	0.782597	1.816874	0.00427245687869249	1.23813681716213	up
Os02g0530100	13238	4396	396.462054	145.749428	4.01123578797069e-13	-1.36773830705905	down
Os02g0531450	237	475	6.386729	14.208624	9.91847608489138e-08	1.21957471594355	up
Os02g0531600	81	211	1.447983	4.386974	9.31173116391903e-09	1.58372103363051	up
Os02g0532900	4826	2022	70.498571	32.867444	5.1312302773443e-07	-1.0321244297211	down
Os02g0533800	677	1800	20.1774	60.00975	0	1.63072519400672	up
Os02g0537800	1	67	0.00025	0.920931	1.55431223447522e-15	4.891723385696	up
Os02g0538700	76	5680	1.595559	137.466673	0	6.41477810974083	up
Os02g0542400	7	168	0.069657	2.137696	0	4.50773641985501	up
Os02g0548700	8878	3481	145.218124	63.300682	1.34448083777272e-08	-1.1280148384143	down
Os02g0549900	6	38	0.045891	0.327769	0.000158877249674449	2.58130654008843	up
Os02g0569400	76	9	1.241197	0.148399	1.13823133918167e-07	-2.67202859283126	down
Os02g0573400	393	76	5.077824	1.086532	0	-2.12701674192385	down
Os02g0579600	43	95	0.328344	0.838686	0.00155263655431614	1.33219981851908	up
Os02g0584900	187	48	3.533001	0.995445	4.69008287762307e-08	-1.70962441641614	down
Os02g0586900	97	218	3.179084	7.943069	7.08290087025887e-07	1.37529928976914	up
Os02g0589400	497	55	6.422362	0.782781	0	-2.92074145881381	down
Os02g0590700	328	674	2.084957	4.528331	4.05514977153132e-09	1.25712816397831	up
Os02g0597950	0	557	0	15.687485	0	8.59063107892665	up
Os02g0598500	1040	341	13.306856	4.809563	2.84021695051706e-11	-1.38257428779427	down
Os02g0598800	487	149	3.92599	1.557496	2.90991009066488e-10	-1.4772566383624	down
Os02g0599151	140	43	1.807472	0.2143	7.17381289300212e-05	-1.45013617546509	down
Os02g0599500	76	5	3.58266	0.206536	4.08425182563121e-10	-3.36828118762547	down
Os02g0600650	137	45	4.774836	1.715085	0.00032730389155422	-1.35576485969485	down
Os02g0601100	401	5	15.465414	0.180417	0	-5.74214968778064	down
Os02g0602600	0	39	0	0.399194	2.60429988685473e-09	4.80336793104168	up
Os02g0603600	313	43	4.385251	0.811882	0	-2.60132944553156	down
Os02g0603900	67	459	0.292349	2.928015	0	2.96726005653948	up
Os02g0608500	1545	2752	18.43418	36.621429	1.42038514283627e-07	1.05444800370502	up
Os02g0608700	177	1009	2.079245	13.215874	0	2.72185736142336	up
Os02g0611500	778	1658	5.675497	13.433189	1.09525721825321e-11	1.31212377975498	up
Os02g0613300	10	46	0.120312	0.643475	0.000179946903043682	2.24348000355765	up
Os02g0614200	547	1047	15.965998	34.010258	2.00107341807865e-08	1.15658529775136	up
Os02g0617900	51	1	4.435781	0.076896	1.47629354296797e-08	-4.2051140738977	down
Os02g0626600	240	98	2.553813	1.156691	0.000842263903047868	-1.0587426668403	down
Os02g0631500	12	44	0.256534	1.043111	0.00239443725544697	1.95350320404895	up
Os02g0636400	24	211	0.570099	5.602045	0	3.27022616228346	up
Os02g0638200	3	85	0.050787	2.173207	0	4.42656827095425	up
Os02g0638400	383	1043	6.28768	11.707174	0	1.6633655884536	up
Os02g0638650	873	1571	9.821514	19.651245	1.68467346073342e-07	1.06856153014984	up
Os02g0642300	122	5	5.036538	0.188949	0	-4.03920908615266	down
Os02g0643600	344	655	2.944772	5.165532	1.64742354535896e-07	1.14759549015681	up
Os02g0649300	1328	4215	22.802174	80.499001	0	1.88733082247887	up
Os02g0649900	320	571	3.804874	7.292268	4.74894532931369e-06	1.05386736876617	up
Os02g0653200	315	21	10.376169	0.748158	0	-3.59598223736085	down
Os02g0653400	803	21	11.751976	0.333212	0	-4.94134396821766	down
Os02g0655200	110	234	1.627263	3.841924	2.09615748947289e-06	1.29830420005427	up
Os02g0657000	1054	2125	23.22921	52.068451	1.69422254003848e-10	1.23265211351995	up
Os02g0667300	198	72	5.880218	2.376661	0.000169351186991018	-1.22056311947631	down
Os02g0671800	47	146	0.362456	1.268277	8.34347768652322e-09	1.82090639351204	up
Os02g0673700	394	1887	4.398061	23.957507	0	2.47715134000469	up
Os02g0679700	97	22	2.291023	0.573971	1.62681931593633e-05	-1.85101061727883	down
Os02g0681200	2312	582	51.250237	14.340746	0	-1.76512572446806	down
Os02g0681700	392	167	7.496017	3.557613	0.000231270162598274	-1.00235937200404	down
Os02g0689550	255	782	4.353782	14.831538	0	1.83220381305298	up
Os02g0697500	33	124	0.645002	2.685393	1.09910403001123e-09	2.07689602011297	up
Os02g0700700	1970	764	21.053842	9.3631	2.10136451572751e-08	-1.14266294526799	down
Os02g0702300	134	568	0.926559	4.371326	0	2.29164338738829	up
Os02g0710950	174	0	1.418687	0	0	-6.69984644078195	down
Os02g0713250	207	39	10.344493	2.164265	2.06656913803727e-12	-2.14480787460995	down
Os02g0713700	104	15	1.385718	0.210419	4.61340343704819e-09	-2.46141091180738	down
Os02g0716100	2	114	0.011131	0.933085	0	5.18986975907909	up
Os02g0718600	115	208	4.853104	9.736549	0.000511468932768655	1.06630739203193	up
Os02g0730075	272	59	8.054762	1.932514	1.10245146345278e-12	-1.95636981784586	down
Os02g0730900	96	0	1.439861	0	0	-5.85309730106536	down
Os02g0731300	2580	379	28.442684	5.065677	0	-2.5401499466783	down
Os02g0731500	89	155	2.429015	4.677374	0.00625172943238339	1.0090653456652	up
Os02g0732600	58	186	1.257583	4.483832	7.57542917284582e-11	1.87332570693266	up
Os02g0735900	489	1069	7.378176	18.460055	1.36162192632128e-11	1.34772409127365	up
Os02g0740500	62	130	1.952096	4.576056	0.000369953021230107	1.26775181615008	up
Os02g0748800	1302	44	17.075935	0.641341	0	-4.61982910428628	down
Os02g0753000	268	573	4.223409	10.125263	1.63711189049565e-09	1.31326806179472	up
Os02g0755900	47	128	0.641835	1.950693	1.2397920117202e-06	1.63307361838006	up
Os02g0757800	136	50	3.491698	1.410074	0.00290147774361837	-1.19782814199108	down
Os02g0758000	2499	752	51.498775	17.216305	3.5527136788005e-15	-1.50835283361917	down
Os02g0758800	273	594	5.937494	14.377656	5.53331269692592e-10	1.33856486970505	up
Os02g0759000	230	53	4.423369	1.328715	1.18783982649973e-10	-1.86683689115257	down
Os02g0759600	0	412	0	4.256698	0	8.15691455440197	up
Os02g0761300	85	249	1.48913	4.888082	1.69348979284223e-11	1.75296905837258	up
Os02g0761500	121	34	3.309324	1.031012	5.3077447851102e-05	-1.56882534221159	down
Os02g0762200	230	97	4.323547	2.021652	0.00229922442730079	-1.01236103999983	down
Os02g0768400	245	100	2.766709	1.288175	0.000744055334211846	-1.05955812442865	down
Os02g0771666	498	0	12.497575	0	0	-8.20784759259195	down
Os02g0777800	422	131	5.242293	1.830273	2.0099711894872e-09	-1.45518424360511	down
Os02g0780200	31	88	0.270553	0.851966	4.08522762715968e-05	1.67460081952828	up
Os02g0781900	51	3	0.423998	0.022156	7.76455290618649e-07	-3.34371722875887	down
Os02g0786900	36	498	0.530628	8.282353	0	3.95047406474997	up
Os02g0787250	31	73	0.405176	1.060446	0.00443246470581693	1.40978660500331	up
Os02g0787700	60	0	0.71458	0	1.22339915975544e-11	-5.18992324791382	down
Os02g0789700	4	408	0.022036	2.830752	0	6.39149670706943	up
Os02g0791300	204	380	3.043715	6.31075	6.46266637227555e-06	1.11340924185006	up
Os02g0793200	10	71	0.104817	0.858144	1.25424748365077e-09	2.85407239676371	up
Os02g0795100	64	15	0.915929	0.231036	0.00215169266902293	-1.7753178844706	down
Os02g0796000	123	35	2.107261	0.657926	5.68181719723393e-05	-1.55201867905184	down
Os02g0797400	662	251	5.83469	2.453174	2.88998525665995e-07	-1.17212754229429	down
Os02g0801255	161	369	12.624036	32.236259	2.47003817399616e-09	1.40953999383579	up
Os02g0803600	177	70	3.867453	1.621661	0.00232311634988847	-1.10008920416299	down
Os02g0803900	160	52	2.003715	0.714075	7.07568370178491e-05	-1.37461442860089	down
Os02g0807300	10	71	0.255892	2.034976	1.25424748365077e-09	2.85407239676371	up
Os02g0808100	70	163	0.809269	2.10713	4.24348143202025e-06	1.42018482249979	up
Os02g0810900	133	237	2.153946	4.288253	0.000366762583314251	1.04642769680919	up
Os02g0820800	416	103	6.647512	1.819764	2.21600515715181e-13	-1.77724723803625	down
Os02g0824100	90	284	1.2861	4.521649	1.19459997449667e-13	1.86078671025995	up
Os02g0828500	190	73	3.026242	1.294091	0.00080196691958323	-1.14206638537431	down
Os02g0830300	97	358	0.261683	1.315186	0	2.08720173295932	up
Os02g0830700	1240	248	14.571689	3.398765	0	-2.09309821861186	down
Os02g0831300	835	344	10.55393	4.892721	3.43068912245226e-06	-1.05382978446335	down
Os02g0832600	10	1193	0.141045	19.922802	0	6.89731572976177	up
Os02g0833975	20	226	0.35998	4.616145	0	3.61282949422912	up
Os03g0100030	397	0	5.163551	0	0	-7.88208168200883	down
Os03g0103200	231	53	7.178036	1.808132	9.73435776430165e-11	-1.87305032469557	down
Os03g0103300	1233	12915	29.965305	349.163849	0	3.60938108012771	up
Os03g0105500	0	141	0	2.787606	0	6.61964794810087	up
Os03g0109800	1	63	0.015047	1.075185	1.56541446472147e-14	4.80485135869913	up
Os03g0110700	46	5	0.519854	0.061821	0.000136214694613779	-2.66423931543569	down
Os03g0111400	138	391	5.731039	18.217173	1.0724754417879e-13	1.71266712537566	up
Os03g0115100	398	774	2.952428	5.364646	2.91906693261623e-08	1.17854200256591	up
Os03g0115700	809	5572	12.263407	58.212304	0	3.00374040613787	up
Os03g0115800	9	4509	0.128789	88.711939	0	8.94325471713151	up
Os03g0119800	120	43	1.988758	0.793588	0.004265531019915	-1.23060888890416	down
Os03g0119900	3736	1529	162.497849	73.931328	1.65735219992413e-07	-1.0657999219126	down
Os03g0122300	318	678	5.57379	14.359843	6.3796323779286e-10	1.31008310045371	up
Os03g0127700	1886	741	10.255243	4.474361	4.45745743649084e-08	-1.12386642028008	down
Os03g0128100	395	90	4.461208	1.059662	1.45439216225896e-14	-1.89458685294784	down
Os03g0128200	386	740	1.303556	3.643304	6.9982570738425e-08	1.15783548075014	up
Os03g0128300	181	52	4.62377	1.468444	1.1997739357561e-06	-1.55078161703895	down
Os03g0129100	608	230	6.935671	2.918425	4.06257406382338e-07	-1.17499173877086	down
Os03g0129400	2219	340	91.763905	15.594896	0	-2.47887532246393	down
Os03g0138400	65	122	2.310286	3.328006	0.0053446625706538	1.11075995328422	up
Os03g0142500	846	1629	7.225828	15.494353	4.24886170691252e-09	1.16605266289924	up
Os03g0145200	68	0	1.544974	0	2.52686760404686e-13	-5.3658381975145	down
Os03g0146200	65	2	1.387243	0.04382	1.82198145459722e-10	-4.05099986868324	down
Os03g0146800	729	311	29.574974	14.001984	2.15076033505124e-05	-1.00324825441923	down
Os03g0148300	379	157	11.751137	5.4053	0.000114479061822825	-1.04220951153636	down
Os03g0161900	723	200	8.467233	2.557348	5.76205749780456e-14	-1.62455989955648	down
Os03g0162200	1494	627	42.040028	19.59218	1.68465867245171e-06	-1.02855215385048	down
Os03g0163200	52	122	0.591336	1.564404	5.7423512901944e-05	1.42357688235804	up
Os03g0164100	276	714	1.771434	5.104461	1.29896093881143e-14	1.58776518595948	up
Os03g0165900	192	69	3.256171	1.481194	0.0001602493911671	-1.23671447105233	down
Os03g0168300	174	69	3.306012	1.4196	0.00271840937142476	-1.09599709444311	down
Os03g0168650	462	0	11.252273	0	0	-8.09997486465225	down
Os03g0170900	208	1218	2.806318	14.966267	0	2.76229124129116	up
Os03g0172100	919	375	41.272572	18.693707	1.67450276633563e-06	-1.0678702334192	down
Os03g0177400	35154	8080	481.338971	127.420489	0	-1.89867996739187	down
Os03g0187800	74	14	1.11838	0.23374	3.81551411853254e-05	-2.07023551107623	down
Os03g0189400	72	20	1.209179	0.363635	0.00524444493558929	-1.55819403459413	down
Os03g0191850	407	1631	7.018677	31.339024	0	2.22035105387637	up
Os03g0191900	407	1631	7.023983	31.362711	0	2.22035105387637	up
Os03g0192900	1	40	0.001163	0.501277	1.74567537092329e-08	4.16802559110168	up
Os03g0196600	203	51	3.36042	0.92363	8.86939188760039e-09	-1.74207245459115	down
Os03g0197000	498	866	8.346522	17.200887	3.39758933709522e-06	1.01813726957262	up
Os03g0197125	3	38	0.031905	0.645174	2.70082571529606e-06	3.29469957823987	up
Os03g0198600	10305	22370	198.266728	478.951431	4.21773727055097e-13	1.34047001003371	up
Os03g0205800	271	544	4.942544	11.172581	4.08858137346257e-08	1.22257373565441	up
Os03g0211500	696	1201	11.199585	20.641209	2.19761634989712e-06	1.00770952919016	up
Os03g0211600	124	307	1.884833	5.203363	7.03730074214093e-10	1.51755234935162	up
Os03g0219450	108	31	1.598242	0.504402	0.000234320919483277	-1.53481216811174	down
Os03g0223301	976	184	13.554286	2.832491	0	-2.17596540693295	down
Os03g0229500	30	96	0.338098	1.230829	1.63288774779335e-06	1.84300507609168	up
Os03g0231000	41	244	2.171897	14.545216	0	2.74584249154814	up
Os03g0236800	208	53	7.493203	2.128511	9.44234579414172e-09	-1.72289919004522	down
Os03g0237500	352	122	7.993245	3.086998	5.43249863760309e-07	-1.29618273653821	down
Os03g0241800	7	42	0.073382	0.525332	6.14531136791108e-05	2.54427005872836	up
Os03g0242300	1664	3036	22.06455	44.769455	3.51770383932859e-08	1.08913246611029	up
Os03g0243800	619	2232	6.414	21.608871	0	2.06972060937352	up
Os03g0245500	165	311	2.972017	6.231446	1.37331644533001e-05	1.12884350462426	up
Os03g0251000	14	61	0.347227	1.661793	7.70359864432635e-06	2.21521405261633	up
Os03g0259100	1506	2791	47.000835	96.866806	1.56900724634923e-08	1.11158329797569	up
Os03g0259900	2715	9651	17.6808	69.902376	0	2.0514374251259	up
Os03g0263600	4303	1680	61.464634	26.665928	1.19933212250345e-08	-1.13381226284732	down
Os03g0266300	6364	2679	171.015331	79.722854	6.44511487846167e-07	-1.0254500199849	down
Os03g0267000	931	395	30.090824	14.172544	8.21619293889242e-06	-1.01187146641091	down
Os03g0268600	4319	8577	58.894986	130.161283	1.48913770203762e-10	1.21184744992175	up
Os03g0269700	424	77	5.447158	1.636368	0	-2.21759142584973	down
Os03g0271800	0	52	0	0.654917	6.70574706873595e-13	5.20543040564876	up
Os03g0277700	17	65	0.318647	1.428614	1.71736062204442e-05	2.05236274830839	up
Os03g0279200	13272	5446	403.309814	183.978119	1.96916828509863e-07	-1.06252448617795	down
Os03g0280750	7	82	0.105063	1.577136	8.83737527601625e-14	3.48584836835772	up
Os03g0281500	332	82	2.541346	0.691369	4.93693974590315e-12	-1.77715654344053	down
Os03g0282100	6	38	0.059289	0.416065	0.000158877249674449	2.58130654008843	up
Os03g0286900	23	85	1.059583	4.423204	6.86390837945083e-07	2.03030673844905	up
Os03g0288101	257	61	2.13436	0.855189	5.44164713289774e-11	-1.82809107760489	down
Os03g0289800	68	173	1.126261	3.222511	2.02425185724664e-07	1.54617034543719	up
Os03g0293100	351	135	8.331333	3.543088	1.70333843489967e-05	-1.14765085011367	down
Os03g0294032	287	94	2.981705	1.251504	4.68513045359664e-07	-1.37433302816015	down
Os03g0294600	117	37	1.774895	0.623337	0.000603068992300448	-1.40380362713891	down
Os03g0296000	913	355	32.425872	14.087389	2.09219970459529e-07	-1.13719647678768	down
Os03g0296100	503	155	23.110659	7.869291	2.93108537441356e-10	-1.4673164839049	down
Os03g0296800	9	37	0.063011	0.47082	0.00501098416822743	2.06905830447206	up
Os03g0297800	197	76	2.722506	1.156121	0.000699524338099944	-1.13681611814988	down
Os03g0299700	205	80	3.663268	1.585259	0.000711506476633095	-1.1211146890451	down
Os03g0301200	1223	25	11.885864	0.262134	0	-5.3106895797633	down
Os03g0304500	957	338	8.364472	3.291453	1.90953008960548e-09	-1.27547890171789	down
Os03g0305800	134	35	1.774586	0.515124	4.2787390351906e-06	-1.67398729298012	down
Os03g0306200	2109	824	22.895371	17.906202	2.72844974391617e-08	-1.13207202667456	down
Os03g0307500	585	237	21.934397	9.868491	7.04251614291884e-06	-1.07652778112319	down
Os03g0309200	2380	4391	13.322805	27.594306	1.52295958066873e-08	1.10543216418256	up
Os03g0309250	36	90	1.306911	3.657103	0.000292031007975702	1.50117071525604	up
Os03g0309400	44	6	0.692079	0.102083	0.00103117604186409	-2.39444740579594	down
Os03g0310800	4015	1690	97.617493	45.665798	6.84729068889389e-07	-1.02535537929847	down
Os03g0322900	158	550	2.819292	10.926601	0	2.01034464507642	up
Os03g0324900	31	115	0.507799	2.134373	5.38220013002189e-09	2.05516334352156	up
Os03g0325500	410	717	9.52029	17.920922	4.73320773541897e-06	1.02571886450783	up
Os03g0327100	2105	3726	26.834841	52.797531	1.68006875189697e-07	1.04560282417697	up
Os03g0327800	60	120	0.761355	1.70946	0.00174522351476891	1.19962909975672	up
Os03g0337600	15	50	0.201459	0.786352	0.00173595587689845	1.84653811356637	up
Os03g0338000	195	42	2.176397	0.582039	2.42316167131662e-10	-1.95615007748144	down
Os03g0339300	931	343	16.772865	6.852245	1.64006316305532e-08	-1.21471658854545	down
Os03g0339900	10	123	0.057463	0.828612	0	3.63459276193126	up
Os03g0342850	186	76	3.091015	1.410701	0.00348565468317386	-1.05464864980877	down
Os03g0345700	1015	4063	21.823429	97.133904	0	2.22157217765414	up
Os03g0347700	10	63	0.089672	0.632347	5.66614123398423e-08	2.68526358099656	up
Os03g0352500	3	359	0.024675	2.79456	0	6.4864474348352	up
Os03g0353300	280	69	3.627247	0.86614	5.31054089591976e-11	-1.77707329771874	down
Os03g0353400	39155	11488	885.173159	292.34703	0	-1.54655683461999	down
Os03g0355400	668	9	9.045572	0.131401	0	-5.77972084079171	down
Os03g0356498	44	0	0.781151	0	3.94114774149301e-08	-4.75676522417087	down
Os03g0363700	1	88	1.5e-05	1.187107	0	5.27776130214781	up
Os03g0370200	132	255	0.804126	1.700627	2.21031828048224e-05	1.16217026880831	up
Os03g0373500	175	310	1.771267	3.190474	0.000105051788207411	1.04016589314815	up
Os03g0388100	60	12	1.447532	0.308144	0.000788581911290165	-1.97518978715408	down
Os03g0388900	66	133	0.99075	2.224545	0.000726406957992531	1.21243195915039	up
Os03g0389400	46	2	2.775092	0.132595	1.35219114538732e-06	-3.56721639173979	down
Os03g0400700	144	283	5.455444	11.930864	6.3082673096293e-06	1.18765827891652	up
Os03g0412400	211	35	4.347632	0.796296	3.83026943495679e-14	-2.32242501059466	down
Os03g0417833	1	70	0.016953	3.076863	2.22044604925031e-16	4.9536081031073	up
Os03g0422300	142	56	4.472283	1.942943	0.00795453125030487	-1.10022406526145	down
Os03g0422800	156	54	1.298028	0.502139	0.000334314530706981	-1.28547626679294	down
Os03g0425300	167	317	1.643439	3.633236	9.63566844669472e-06	1.13907826600955	up
Os03g0435900	433	111	14.745955	4.183248	5.65547608744055e-13	-1.72832898395021	down
Os03g0441500	0	411	0	4.221458	0	8.1534209094788	up
Os03g0554950	762	124	2.671707	0.555828	0	-2.38349849442726	down
Os03g0556600	207	420	1.694317	3.821775	1.32129318708429e-07	1.23638745531073	up
Os03g0563600	60	132	0.972133	2.376807	0.000115163741930657	1.33556742111291	up
Os03g0566500	30	94	0.420542	1.498926	3.18203625326863e-06	1.81308765092679	up
Os03g0570200	191	433	1.720865	3.731097	9.49534117999917e-10	1.39529602279373	up
Os03g0573600	41	0	0.274161	0	1.8847004368272e-07	-4.65878499297549	down
Os03g0574900	40	129	0.320675	1.155544	2.09333123057931e-08	1.86809973686171	up
Os03g0579550	514	2	20.754881	0.076855	0	-7.00196117034158	down
Os03g0581200	97	207	1.228213	2.869065	5.35421434044725e-06	1.30110790264922	up
Os03g0602300	2706	1124	32.639137	15.070381	4.49056824503025e-07	-1.04417000945314	down
Os03g0613100	35	78	0.572507	1.595086	0.00596785601146876	1.33702627324625	up
Os03g0621400	160	31	2.028553	0.438039	4.89112750301501e-10	-2.09461052375212	down
Os03g0622500	571	1603	2.159253	5.978261	0	1.70864361226342	up
Os03g0629800	7	333	0.129909	7.941685	0	5.48867324971528	up
Os03g0629900	38	111	0.224448	0.719902	1.52500372208042e-06	1.72480972964579	up
Os03g0636800	2160	4409	20.503209	46.732128	3.00565128341646e-11	1.25115816126101	up
Os03g0637600	98	0	1.359588	0	0	-5.88233519948703	down
Os03g0638400	31	88	0.384585	1.846631	4.08522762715968e-05	1.67460081952828	up
Os03g0642450	74	0	0.84116	0	1.46549439250521e-14	-5.48498921361745	down
Os03g0644400	276	488	3.166632	6.808108	1.30985764617009e-05	1.04007441534099	up
Os03g0645900	5844	11092	64.917076	136.984528	2.8038128485619e-09	1.14665510841778	up
Os03g0648800	141	40	3.244769	1.020671	1.31862136977245e-05	-1.56109709301714	down
Os03g0650900	370	640	4.413041	9.235583	1.089697676393e-05	1.00962610505497	up
Os03g0655400	51764	97037	1913.629639	3988.222168	2.42949943496384e-08	1.12895270144145	up
Os03g0656100	18	1611	0.817848	82.795341	0	6.5780370534165	up
Os03g0658800	74	6	0.963366	0.083448	4.47366999001275e-09	-3.12267139524251	down
Os03g0661600	9	39	0.164698	0.868525	0.00196056234386788	2.14221702436617	up
Os03g0663900	9172	3641	171.130638	75.491119	2.73932623251483e-08	-1.11020112824236	down
Os03g0666850	148	271	2.354662	4.587056	7.81974898680371e-05	1.08639838974229	up
Os03g0675300	71	142	0.996921	2.212824	0.000535650913836894	1.20309696469491	up
Os03g0678400	861	56	10.337358	0.743731	0	-3.686106452232	down
Os03g0679800	824	178	4.734022	1.126361	0	-1.97963726028908	down
Os03g0685000	252	107	5.469157	2.584314	0.0017122812967979	-1.00366305634768	down
Os03g0685800	278	55	5.211703	1.127825	3.1863400806742e-14	-2.08642690780438	down
Os03g0687800	422	172	13.239194	6.000226	4.02137629185173e-05	-1.0661086169657	down
Os03g0691800	534	984	4.942438	10.12805	1.60831740925182e-07	1.10177460683854	up
Os03g0694500	437	825	5.109333	10.859872	9.27081797996721e-08	1.13611560735782	up
Os03g0694600	154	39	1.091608	0.304125	4.09695934844301e-07	-1.72212273798505	down
Os03g0701100	13	46	0.100725	0.401664	0.00215917941698873	1.91392109142171	up
Os03g0705800	1948	4	28.294998	0.050754	0	-8.2607536295411	down
Os03g0708800	212	0	3.328719	0	0	-6.98233372707383	down
Os03g0711425	15	63	0.115457	0.571485	7.74124972280354e-06	2.17155536869063	up
Os03g0719400	241	539	3.234884	8.049851	2.97799007675792e-10	1.3774350162724	up
Os03g0721700	397	154	4.801279	2.073266	1.08305530784891e-05	-1.13643754488596	down
Os03g0721900	201	75	6.108115	2.528249	0.000281523258247041	-1.1843208450047	down
Os03g0725800	2439	4579	28.734613	59.3151	5.37730282523796e-09	1.13059223984553	up
Os03g0726150	875	1	28.412405	0.016447	0	-8.26157921539756	down
Os03g0727200	279	659	3.829584	10.306055	3.94195787123408e-12	1.45686090732915	up
Os03g0730000	413	146	4.602287	1.800487	3.30271021642403e-07	-1.26942888398871	down
Os03g0731800	3644	1364	59.30459	24.433596	1.25277477280861e-09	-1.19442448180251	down
Os03g0736300	9449	24785	90.694709	291.722946	0	1.6134524241998	up
Os03g0736900	274	71	8.099213	2.319652	3.87743059881984e-10	-1.70562510900982	down
Os03g0738600	1542	3450	12.054093	29.98097	8.28226376370367e-14	1.383211332878	up
Os03g0738700	69	17	0.722784	0.188408	0.00186409523696995	-1.71560359096431	down
Os03g0745000	543	128	6.158405	1.554917	5.55111512312578e-16	-1.85066376382017	down
Os03g0747100	158	61	2.738318	1.160183	0.00282250327424349	-1.13214083984656	down
Os03g0749100	198	354	2.084638	4.145371	3.95269094856099e-05	1.05427108776521	up
Os03g0750500	397	0	9.583543	0	0	-7.88208168200883	down
Os03g0751600	9434	16413	204.173821	398.800129	5.93775260071538e-07	1.02115877813016	up
Os03g0757400	2	740	0.022137	10.152561	0	7.87296586667236	up
Os03g0757950	293	28	4.630546	0.486156	0	-3.10053531365308	down
Os03g0759375	0	37	0	1.837556	9.63088608862961e-09	4.73020921114756	up
Os03g0759500	32	218	0.333224	2.576845	0	2.92588214903887	up
Os03g0764000	1901	4749	20.077616	55.523664	0	1.54241563342352	up
Os03g0765100	171	385	4.812808	12.017057	3.54262463808652e-09	1.3844841983371	up
Os03g0765400	1085	2039	7.549207	18.340833	1.06684425738024e-08	1.13133831254853	up
Os03g0766600	177	52	5.934264	1.934774	2.63365108799096e-06	-1.51884285369117	down
Os03g0769800	28	103	0.268341	1.107861	3.92678969340921e-08	2.03713537560356	up
Os03g0771500	197	60	2.80356	0.898063	2.14924730768118e-06	-1.47067518406748	down
Os03g0773050	433	166	6.3708	2.720143	4.38618752762743e-06	-1.15387632836532	down
Os03g0775400	215	84	1.913916	0.828322	0.000545243542156126	-1.12011170562409	down
Os03g0776100	40	95	3.741773	9.991947	0.000438430916942845	1.4324504400532	up
Os03g0777700	1716	3104	10.784866	15.156076	5.59756433426983e-08	1.07672439782581	up
Os03g0780200	887	249	35.585541	11.072352	1.94289029309402e-14	-1.60477337772724	down
Os03g0786100	84	23	1.249278	0.365276	0.00116475381554793	-1.58698352060719	down
Os03g0787150	6	41	0.249366	2.154886	3.25695205388721e-05	2.68704943716598	up
Os03g0788650	75	1	1.165022	5.2e-05	1.70752301187349e-13	-4.74662317550451	down
Os03g0790700	152	18	0.809121	0.107115	3.04201108747293e-14	-2.75989359245548	down
Os03g0795200	118	490	1.345644	6.239978	0	2.26013004128624	up
Os03g0795300	792	1614	12.869801	29.145836	1.72155067978963e-10	1.24767968701591	up
Os03g0800000	101	377	0.996613	4.145075	0	2.10419374735871	up
Os03g0802400	14	51	0.213168	0.8916	0.00055394692997901	1.96344904425797	up
Os03g0802650	0	58	0	1.316667	1.68753899743024e-14	5.35892110805512	up
Os03g0807500	39	1	0.852109	0.000742	5.82927224779262e-06	-3.83225935205914	down
Os03g0810100	70	157	0.956412	2.387975	1.58484168620854e-05	1.36656300572879	up
Os03g0812400	92	29	2.46038	0.846467	0.00392840897994151	-1.39912755257385	down
Os03g0815332	65	3	4.003366	0.203175	1.37392952570536e-09	-3.68365837181205	down
Os03g0816600	0	54	0	0.482538	1.94733118519252e-13	5.25842929056283	up
Os03g0817200	1659	4014	25.020485	67.246759	3.33066907387547e-16	1.49617077983714	up
Os03g0818400	3029	1075	75.950443	29.976781	7.05844271919887e-11	-1.27097445995666	down
Os03g0820500	213	463	6.522241	15.831992	3.54363760557419e-09	1.33565619366027	up
Os03g0821200	128	226	1.061104	2.136243	0.000609877821191707	1.03286542757905	up
Os03g0821950	42	0	1.655207	0	1.11661233814786e-07	-4.69218991917281	down
Os03g0823550	0	38	0	0.607441	5.00188213070629e-09	4.76725225406139	up
Os03g0824000	315	19	12.372582	0.824461	0	-3.73060569971104	down
Os03g0829200	49	230	0.828393	3.512789	0	2.41331050213338	up
Os03g0838100	37	2012	0.253966	16.336102	0	5.92395569901774	up
Os03g0847900	442	150	9.376358	3.546009	4.34469714649666e-08	-1.32833153870619	down
Os03g0850700	6160	2205	124.15044	49.105723	6.0120686207199e-11	-1.25920755151627	down
Os03g0857400	992	334	7.024123	2.401966	1.45448764143907e-10	-1.34431177638224	down
Os03g0858600	142	31	1.841924	0.443665	4.79603569081277e-08	-1.92433975472335	down
Os03g0858800	1	99	0.007561	1.563952	0	5.44508796872196	up
Os03g0859550	84	16	2.341702	0.491052	8.03109515845613e-06	-2.07362432007036	down
Os04g0106500	594	249	7.34754	3.420717	2.33439677368441e-05	-1.02765488135993	down
Os04g0107300	54	9	1.119507	0.18597	0.000458275958519327	-2.1917181350397	down
Os04g0107650	27	78	0.297148	0.981956	0.00011339841593172	1.69186496876349	up
Os04g0110350	52	113	0.546736	1.337888	0.000535874324655294	1.31436621322581	up
Os04g0142400	464	799	9.288127	17.775197	6.53170303088757e-06	1.00383119745555	up
Os04g0150300	201	71	2.872372	0.753051	7.50630986491307e-05	-1.26185312561349	down
Os04g0156200	18	80	0.200719	1.002806	8.82292896520198e-08	2.27081742826204	up
Os04g0165000	3938	1444	94.053116	38.328873	3.50477757926626e-10	-1.22417240246074	down
Os04g0165100	660	219	21.141804	7.792569	8.8032892087142e-10	-1.36332085193859	down
Os04g0167800	161	59	3.101531	1.260273	0.000868490508788566	-1.20595275014811	down
Os04g0170500	233	97	6.304778	2.903257	0.00158168500126576	-1.03092163183968	down
Os04g0173300	754	1426	7.664804	11.940598	1.54028061416511e-08	1.13996473013101	up
Os04g0174200	0	68	0	1.529991	0	5.5832239183228	up
Os04g0175600	9	42	0.14853	0.803569	0.000471314287508795	2.2454369704278	up
Os04g0175750	152	46	1.6508	0.526383	2.41690672513339e-05	-1.47319395317299	down
Os04g0182600	2	60	0.025484	1.02623	1.01707531285911e-12	4.28007102073704	up
Os04g0191800	421	41	6.530743	0.694745	0	-3.09341908794352	down
Os04g0204300	250	542	2.031275	4.97995	1.24827304048836e-09	1.33288796213413	up
Os04g0218400	3567	6237	27.898155	54.848612	3.11441483824559e-07	1.02818512445872	up
Os04g0223901	255	76	2.779124	0.919226	7.97743193725609e-08	-1.50632391124848	down
Os04g0228100	458	193	9.251391	4.320402	8.23181929248129e-05	-1.01888015464076	down
Os04g0229100	1121	421	18.630857	7.765787	1.94705350731184e-08	-1.18771954011198	down
Os04g0252850	94	6	3.097933	0.203316	1.46282985724611e-12	-3.46093676565732	down
Os04g0257500	152	37	3.953051	1.049167	1.99612292473006e-07	-1.7766284753553	down
Os04g0271700	452	191	5.850653	2.733214	9.54735017258956e-05	-1.01484140636563	down
Os04g0275950	114	210	2.749555	4.89058	0.000298169858980901	1.09243492287233	up
Os04g0277400	207	85	3.734757	1.691289	0.00216376737708956	-1.04905485887586	down
Os04g0286366	53	3	1.999494	0.093614	3.10949960002915e-07	-3.39746508914014	down
Os04g0301500	6196	1696	103.277053	32.168941	0	-1.64597029788555	down
Os04g0305700	364	149	4.86972	2.198106	9.7097408930491e-05	-1.05895825288548	down
Os04g0311000	81	22	11.054844	3.283116	0.00144753651892171	-1.59581964150536	down
Os04g0314500	290	54	7.320668	1.492275	1.66533453693773e-15	-2.17282092792438	down
Os04g0339800	54	108	0.723108	1.766426	0.00357011956924302	1.19715502651007	up
Os04g0344100	37	199	0.375484	2.338445	0	2.59559123916003	up
Os04g0349300	1	52	1.9e-05	0.98028	1.07475139898838e-11	4.53485445357912	up
Os04g0357700	17	89	0.912786	5.574019	8.71276606417837e-10	2.49722217298895	up
Os04g0372400	3367	759	51.159214	12.811531	0	-1.92487263650973	down
Os04g0376400	347	134	4.557326	1.948805	2.07340645830278e-05	-1.14180728137679	down
Os04g0385900	84	26	2.188047	0.728056	0.00609378834576513	-1.42000274505532	down
Os04g0387300	130	324	2.225347	7.370805	2.96387914211493e-10	1.52767604815207	up
Os04g0392300	219	89	4.254842	1.896861	0.00124831892541	-1.06445905916174	down
Os04g0392500	170	71	5.48293	2.524756	0.00877244264223875	-1.02238425343316	down
Os04g0394766	0	115	0	2.686016	0	6.32889977821073	up
Os04g0397500	2	143	0.062536	7.660572	0	5.51317532660899	up
Os04g0398000	186	334	1.181289	2.342456	4.60447525209018e-05	1.06013214676597	up
Os04g0401000	28	109	0.531006	2.341165	4.83041362464576e-09	2.11771735966981	up
Os04g0401900	193	457	3.461555	9.117347	8.15599809911305e-11	1.45797343592951	up
Os04g0404601	84	24	2.184748	0.692787	0.0020786760858017	-1.52914906082428	down
Os04g0405900	36	143	0.537839	2.402519	1.98585592414702e-11	2.16069400410382	up
Os04g0409900	134	9	1.33359	0.08122	1.11022302462516e-16	-3.47654200343255	down
Os04g0414300	492	199	23.156729	10.410822	1.4680743375628e-05	-1.07798079436999	down
Os04g0414900	21	69	0.235711	0.885788	6.55494584435035e-05	1.85690525229148	up
Os04g0415900	51	1	1.508291	0.02947	1.47629354296797e-08	-4.2051140738977	down
Os04g0419100	110	277	2.564156	7.228314	1.17533938137626e-09	1.54030310399304	up
Os04g0419700	842	1864	7.756066	19.091019	6.99107438606461e-13	1.36713007848468	up
Os04g0420900	106	306	0.883852	2.856945	1.45894407665992e-12	1.73585302991799	up
Os04g0423600	361	830	1.843292	4.893302	3.25284243984925e-12	1.41928242793236	up
Os04g0429500	60	112	0.629944	1.390772	0.00979100717448589	1.10132203791538	up
Os04g0432100	8	40	0.105256	0.661734	0.000477288886702509	2.31914361272059	up
Os04g0433200	544	1075	7.22055	14.687004	3.4966773920786e-09	1.20251827214476	up
Os04g0435100	401	1002	4.568722	12.711344	6.55031584528842e-15	1.53961749612683	up
Os04g0435475	75	22	3.09208	0.983341	0.00730188109573715	-1.48714527150623	down
Os04g0441800	3061	5421	32.932808	64.752363	1.51906350054354e-07	1.0465375335713	up
Os04g0444300	55	105	0.956665	2.045132	0.00968699578641052	1.13138253160819	up
Os04g0450200	221	17	5.236041	0.432113	0	-3.37106201248771	down
Os04g0450500	80	166	0.837668	1.986052	6.97041061266113e-05	1.25787887517757	up
Os04g0451200	437	823	5.724268	12.176484	1.0498559366301e-07	1.13262006381049	up
Os04g0457300	52	6	0.724079	0.094073	3.82539615724209e-05	-2.6272222647497	down
Os04g0458200	234	0	2.184855	0	0	-7.12370486543869	down
Os04g0458250	0	45	0	0.45766	5.46332978856867e-11	5.0029133199014	up
Os04g0459800	55	276	0.469735	2.609091	0	2.51344616036433	up
Os04g0461100	444	183	15.058541	5.820803	4.55135700130338e-05	-1.05042947858764	down
Os04g0462900	182	398	3.614927	8.772958	9.03761632198297e-09	1.34312899752459	up
Os04g0464750	42	165	1.659411	7.383387	1.54198875890188e-12	2.15209333638611	up
Os04g0467800	178	61	2.229352	0.735405	9.50402230540659e-05	-1.30237696873425	down
Os04g0475000	69	0	0.516906	0	1.56763491077072e-13	-5.38639267810821	down
Os04g0475400	145	58	3.887102	1.712275	0.00913068177245757	-1.08066381510495	down
Os04g0480650	42	2	1.429369	0.051612	9.25177192534488e-06	-3.4408327756576	down
Os04g0481050	1	69	0.000144	0.605941	4.44089209850063e-16	4.9332733942692	up
Os04g0482800	2910	1033	26.770052	10.560403	7.63972218820186e-11	-1.27060240497871	down
Os04g0483450	0	241	0	4.214968	0	7.38688546902407	up
Os04g0486300	1	109	0.005676	1.658018	0	5.58200565651053	up
Os04g0487400	112	39	2.964401	1.12815	0.00425916785887204	-1.26855189295973	down
Os04g0492500	1	42	0.011443	0.842526	4.99485885985251e-09	4.23601192503365	up
Os04g0496300	1975	825	49.443016	22.961626	8.53468194894624e-07	-1.03569724507578	down
Os04g0496950	335	104	2.099385	0.724862	1.85099374716557e-08	-1.45248873729627	down
Os04g0498900	543	111	8.930301	1.91769	0	-2.05377744316481	down
Os04g0501200	1258	459	14.5797	5.943331	3.06735015165316e-09	-1.22956435362102	down
Os04g0502800	941	2627	10.462016	32.483448	0	1.70174857600947	up
Os04g0506300	525	198	7.780605	3.280252	7.99852501010001e-07	-1.17854478061912	down
Os04g0511200	112	344	2.407067	8.060308	1.70974345792274e-14	1.82575780431351	up
Os04g0518400	5269	1987	47.293842	19.830379	1.49297918472513e-09	-1.18395616302855	down
Os04g0520900	40	91	0.297622	0.752886	0.00132402510793472	1.37134160904227	up
Os04g0524600	214	565	1.722299	5.266632	4.2854608750531e-14	1.61537800961196	up
Os04g0524950	54	12	1.7259	0.644829	0.0059916197690375	-1.82757148889349	down
Os04g0525100	237	512	3.198033	7.692874	2.21387796983663e-09	1.32747399500879	up
Os04g0525200	52	118	0.327039	0.822741	0.000156331881532967	1.37605634797594	up
Os04g0525600	17	806	0.336214	17.905341	0	5.65542265800103	up
Os04g0528600	391	119	4.061582	1.367295	1.94691474053599e-09	-1.4825810107727	down
Os04g0531600	369	0	3.565523	0	0	-7.77702746461464	down
Os04g0533500	539	1032	11.357991	23.945093	2.06839484429011e-08	1.15698540591745	up
Os04g0534801	87	169	2.922721	6.33695	0.000312006706158496	1.16488537958436	up
Os04g0540300	109	215	1.69643	3.740629	3.87384866415985e-05	1.18989164769937	up
Os04g0540500	295	577	1.818373	5.504465	9.29252599313202e-08	1.18562475839899	up
Os04g0548400	509	6	15.705909	0.194699	0	-5.87694423569828	down
Os04g0549800	136	52	4.155358	1.747151	0.00589565991555296	-1.14280779198683	down
Os04g0564000	168	298	1.907453	3.777009	0.000123449254603281	1.04179902701537	up
Os04g0567800	213	32	3.127757	0.511447	1.88737914186277e-15	-2.4598454071126	down
Os04g0573000	614	1091	5.326116	10.499018	6.87983452651864e-07	1.04968171742894	up
Os04g0573100	10141	4226	108.595707	50.386963	4.13050571412832e-07	-1.04018879483297	down
Os04g0573200	2757	1132	15.727836	9.873626	2.46058381669911e-07	-1.06087198081125	down
Os04g0573300	43	92	0.369106	0.873722	0.00339682779682604	1.28661256726304	up
Os04g0574100	39	584	0.46717	7.347007	0	4.06918794616607	up
Os04g0574500	136	53	2.0387	0.865634	0.00826273438139402	-1.11606499215077	down
Os04g0577600	3	40	0.061388	0.925376	8.34417536621501e-07	3.36604886734981	up
Os04g0578000	561	187	6.07754	2.250727	3.45822748215596e-09	-1.35577695676062	down
Os04g0581100	766	1644	10.712959	23.757564	7.29605265092914e-12	1.32227757156252	up
Os04g0584750	93	11	2.359131	0.305579	2.41300035508374e-09	-2.70483761314385	down
Os04g0587500	5	43	0.065176	0.720664	3.07573297886332e-06	2.95444722926376	up
Os04g0592400	13315	4500	163.599486	44.831442	1.32327482305072e-12	-1.34238186308659	down
Os04g0596200	745	302	10.947499	4.918324	2.67035710765917e-06	-1.0766649128001	down
Os04g0606450	454	5	10.9658	0.123164	0	-5.92053274367433	down
Os04g0613800	942	3617	8.503947	41.941662	0	2.16137874164011	up
Os04g0614500	17	172	0.203162	2.325355	0	3.43656036565089	up
Os04g0615600	125	41	4.61596	1.662811	0.000671184868852537	-1.35512193467637	down
Os04g0615800	778	295	10.170484	4.28161	1.34447362909462e-07	-1.17272631439437	down
Os04g0615850	5	197	0.03474	1.565394	0	5.11300297476716	up
Os04g0616300	1322	2313	8.831741	17.179659	4.25941024784215e-07	1.02849562301905	up
Os04g0616600	22	121	0.19138	1.850959	3.60489416095788e-13	2.59221714372838	up
Os04g0618800	147	0	1.09553	0	0	-6.45912201942778	down
Os04g0618950	551	219	11.454295	5.048489	4.53170271075276e-06	-1.10363589449289	down
Os04g0622000	778	186	11.93167	3.737274	0	-1.83401327486353	down
Os04g0623066	200	31	2.432261	0.419856	1.98729921407903e-14	-2.41351958468593	down
Os04g0626400	168	56	3.270659	1.201557	8.15719584781327e-05	-1.34016591740149	down
Os04g0629300	127	299	1.00527	2.628296	6.49943221464611e-09	1.44561037589791	up
Os04g0632100	50	113	0.445652	1.117081	0.000246946081566168	1.36913439299119	up
Os04g0633300	4	44	0.023299	0.429748	4.12987056330749e-07	3.22012183679808	up
Os04g0639700	46	6	0.389423	0.057021	0.00045397156686855	-2.45625571688007	down
Os04g0640850	664	153	5.902257	1.593308	0	-1.88533141975268	down
Os04g0643550	194	3	2.002874	0.033473	0	-5.23668573856868	down
Os04g0644400	19442	7771	350.03244	155.535828	5.40233283663483e-08	-1.10046854392991	down
Os04g0644675	282	928	1.340003	4.899935	0	1.93445208158633	up
Os04g0648950	1276	2575	26.726948	59.99118	1.13515974398126e-10	1.23423835783283	up
Os04g0649500	120	44	3.339216	1.340941	0.00626956342131946	-1.19851100679421	down
Os04g0650200	129	34	2.092008	0.604118	7.92048808917478e-06	-1.65995641597574	down
Os04g0650300	711	85	30.390913	4.022431	0	-2.82096796184702	down
Os04g0654600	339	85	4.642307	1.285139	6.47759623717548e-12	-1.756152930654	down
Os04g0662600	192	64	3.19736	1.176866	2.63180666635332e-05	-1.34292319088165	down
Os04g0663200	371	1109	4.32144	14.820888	0	1.79748692478182	up
Os04g0665666	1020	286	29.559	9.193385	5.6621374255883e-15	-1.60718927103268	down
Os04g0667200	23	78	0.246274	0.976354	9.10633098138991e-06	1.90848592135094	up
Os04g0667600	39	4	1.164712	0.124131	0.000794217988565049	-2.67832772889565	down
Os04g0667850	660	0	32.337704	0	0	-8.61296970702912	down
Os04g0675101	0	62	0	0.218534	1.4432899320127e-15	5.45286661889287	up
Os04g0676800	217	475	3.457918	8.584943	2.13320006103856e-09	1.34582557724787	up
Os04g0677000	442	1427	5.729635	14.653189	0	1.90921752181997	up
Os04g0678700	11119	4692	183.839417	86.2407	8.34811838101857e-07	-1.02213362461983	down
Os04g0684900	9778	4071	183.546631	84.943932	3.88690257535629e-07	-1.0414998301738	down
Os04g0685151	2761	4	53.569859	0.078595	0	-8.76358255770861	down
Os04g0687150	17	194	0.326412	4.381901	0	3.60884142951362	up
Os04g0688300	1222	3205	21.524349	62.754444	0	1.61213054842104	up
Os04g0688500	150	482	2.478492	8.845051	0	1.89462871394941	up
Os04g0691366	188	79	2.263135	1.033226	0.00592802321443042	-1.01511232581851	down
Os04g0691750	327	819	2.3076	6.440575	2.60902410786912e-14	1.5420776966117	up
Os05g0104200	170	419	3.182134	8.750413	3.01311198214194e-11	1.51451563179296	up
Os05g0104700	12	42	0.159555	0.643428	0.0056671973513247	1.88857702683685	up
Os05g0106650	1	272	0.010985	5.725618	0	6.88990027630792	up
Os05g0108450	200	11	0.890954	0.054382	0	-3.79569301186916	down
Os05g0109825	338	116	10.783667	4.119846	5.36090945080225e-07	-1.30979702311205	down
Os05g0116500	0	160	0	1.50179	0	6.80028144762171	up
Os05g0119000	49	10	0.723214	0.144786	0.00687044695130334	-1.92413940658684	down
Os05g0120900	154	49	2.913444	1.016804	6.27073009797918e-05	-1.40339820473882	down
Os05g0121600	1628	3160	22.762282	49.670812	9.31896004807697e-10	1.17838060049509	up
Os05g0122600	1031	278	10.443206	3.060868	5.55111512312578e-16	-1.66336004825094	down
Os05g0124000	810	191	8.651136	2.262041	0	-1.85406335429773	down
Os05g0125300	85	190	1.224402	3.375502	3.00172713851854e-06	1.36541160437197	up
Os05g0128000	175	36	3.169692	0.712922	4.45061210108122e-10	-2.01584483385049	down
Os05g0135500	501	203	8.135652	3.663131	1.43420773988101e-05	-1.07553851647237	down
Os05g0137700	231	62	4.385501	1.315782	1.0753876344971e-08	-1.65235691128753	down
Os05g0138300	8188	14921	294.706228	597.490301	3.80949295442079e-08	1.08799595255249	up
Os05g0143800	15	61	0.103601	0.467316	1.80421889482973e-05	2.12607557129793	up
Os05g0147300	89	28	1.962192	0.856557	0.004916770744685	-1.40035283553799	down
Os05g0149400	2507	314	43.656261	6.068119	0	-2.76906499002081	down
Os05g0152400	42	94	0.323673	0.800825	0.00134999015379766	1.3498124796637	up
Os05g0153300	22	94	0.242826	1.189508	1.05989882426272e-08	2.23283677420581	up
Os05g0162800	1347	308	21.037036	5.468443	0	-1.901394726569	down
Os05g0163300	759	111	15.584479	2.526533	0	-2.53565068531231	down
Os05g0165500	183	61	3.833739	1.409273	3.96276129303041e-05	-1.34197259489871	down
Os05g0165800	158	405	2.229945	5.8726	7.22499837735313e-12	1.57019113495201	up
Os05g0166300	19	66	0.16135	0.644046	5.13700452114962e-05	1.92724553362689	up
Os05g0170200	28	80	0.761966	2.369937	0.000103107093088362	1.67830398852983	up
Os05g0170300	83	0	0.679607	0	2.22044604925031e-16	-5.64707809157547	down
Os05g0172500	305	126	4.672547	2.138027	0.00031644090284999	-1.04447339307995	down
Os05g0173700	27	80	0.248739	0.831275	5.76012143242988e-05	1.72773307652604	up
Os05g0175450	0	50	0	2.590514	2.33013608408328e-12	5.15041005564451	up
Os05g0177100	295	124	4.443004	2.075648	0.000603504904869934	-1.01946772833333	down
Os05g0177500	183	75	2.267682	1.037203	0.00405851504767807	-1.05015170113007	down
Os05g0178000	124	46	1.879532	0.764724	0.0061865246672127	-1.1830405738212	down
Os05g0181200	354	68	4.694859	0.989508	1.11022302462516e-16	-2.1342107679045	down
Os05g0181300	131	29	5.907549	1.430875	2.05184937152048e-07	-1.90122012598669	down
Os05g0181700	173	72	5.638525	2.579901	0.00748067025764942	-1.02759807894891	down
Os05g0182000	273	109	7.399037	3.274938	0.000227456146911109	-1.09203707994993	down
Os05g0186300	5264	12134	53.798482	137.834964	4.10782519111308e-15	1.42692535929702	up
Os05g0191700	422	175	7.791748	3.626338	7.06686332411222e-05	-1.04136882811119	down
Os05g0194900	93	1	1.978998	0.000161	0	-5.05079670121058	down
Os05g0195101	4	1049	0.139637	46.077541	0	7.75074803845805	up
Os05g0195200	161	399	2.479625	6.837498	3.91937593491321e-11	1.52188369107806	up
Os05g0200400	21	59	0.35471	1.215356	0.00255687737404453	1.63604310945569	up
Os05g0205400	9	36	0.610741	2.994864	0.00797128673451297	2.03103901249732	up
Os05g0210201	185	49	4.547853	1.326899	1.2045179997866e-07	-1.66536654018198	down
Os05g0226900	2786	5685	42.244637	95.841278	2.66817679062115e-11	1.25085018636706	up
Os05g0237200	712	302	11.450311	8.174983	1.86705204575643e-05	-1.01145306283506	down
Os05g0237800	24	121	0.363691	2.051447	2.37010411296978e-12	2.47528855626084	up
Os05g0244700	22	84	0.315771	1.438729	4.73222990460265e-07	2.07316957485633	up
Os05g0250000	65	6	1.078533	0.110599	1.78489728663855e-07	-2.94003919382352	down
Os05g0267800	74	136	1.46075	2.987295	0.00423833523478834	1.08310950030001	up
Os05g0279850	173	53	2.994918	1.009163	9.02432016336441e-06	-1.45943818319874	down
Os05g0305200	157	3	2.532543	0.047314	0	-4.93432696023911	down
Os05g0311500	457	948	8.546443	19.732065	4.41845449117295e-10	1.27196278192854	up
Os05g0320750	16	99	0.607321	4.185609	4.79738471170776e-12	2.72784199277306	up
Os05g0324300	78	19	0.416327	0.110689	0.000498371452376967	-1.74000528708985	down
Os05g0324400	71	144	0.662526	1.48971	0.000354376996227534	1.22307248798037	up
Os05g0334750	71	143	1.135357	2.543102	0.000435854524905577	1.21311929864259	up
Os05g0355400	38	113	0.701258	2.319865	8.32119843363621e-07	1.75024384748539	up
Os05g0370200	52	185	1.052518	4.160392	3.26327853628072e-12	2.01844440975488	up
Os05g0381900	39	3	0.633701	0.042625	0.00019775669547184	-2.97086250692031	down
Os05g0384600	128	36	1.29148	0.396422	3.03873207935235e-05	-1.56969174994799	down
Os05g0387700	139	10	1.087396	0.081152	0	-3.3968857253918	down
Os05g0390600	102	0	2.007375	0	0	-5.93909125380664	down
Os05g0395000	2032	217	21.424647	2.553031	0	-2.99634167626716	down
Os05g0403300	809	1434	10.642398	20.965382	4.26808968945203e-07	1.04667179203341	up
Os05g0408800	106	227	2.233868	5.32412	2.2012768348123e-06	1.30737737806989	up
Os05g0410100	305	57	4.684737	0.96651	6.66133814775094e-16	-2.1691486749764	down
Os05g0421450	119	261	5.626691	13.729548	3.00869587133157e-07	1.34312086301422	up
Os05g0421600	585	1053	9.397476	18.850506	4.07607839036928e-07	1.06821081849993	up
Os05g0427400	11127	4186	118.370277	49.498219	1.21639620598302e-09	-1.18774797555723	down
Os05g0435800	469	816	4.207832	8.149763	3.93787977837068e-06	1.01874315294502	up
Os05g0437401	198	82	10.102336	4.647544	0.00331996665181866	-1.03641024247831	down
Os05g0438700	4900	2001	153.361099	69.608765	1.32409942676937e-07	-1.06912162697544	down
Os05g0439300	166	52	2.081783	0.715909	2.23900468235838e-05	-1.42718062401502	down
Os05g0440100	1587	219	29.832103	4.345331	0	-2.62693108237937	down
Os05g0440900	78	15	2.390973	0.503017	2.39911688469929e-05	-2.05404273129859	down
Os05g0442400	4561	10428	112.205322	285.258606	7.66053886991358e-15	1.41509875621563	up
Os05g0445000	145	0	1.91402	0	0	-6.43958492316007	down
Os05g0449100	173	365	1.056813	3.125533	7.64228947902623e-08	1.29120602949629	up
Os05g0451900	270	505	3.092295	6.739794	1.22982953887352e-06	1.12084666697192	up
Os05g0454500	5539	13040	114.46994	316.45934	8.88178419700125e-16	1.45735898664973	up
Os05g0458500	160	382	1.974624	4.193861	3.15409254270094e-10	1.46819493529477	up
Os05g0458600	323	753	3.321049	8.628	2.93298718645474e-12	1.43875196716547	up
Os05g0459700	2646	197	35.552525	2.933745	0	-3.51550458842373	down
Os05g0461600	775	1493	26.719629	57.28476	5.08719033565086e-09	1.16659485271985	up
Os05g0462700	420	175	16.287558	7.512329	8.42186752967322e-05	-1.03454255988871	down
Os05g0463600	20	5909	0.245275	85.737688	0	8.31248472832469	up
Os05g0466700	106	2	5.177547	0.068959	0	-4.74234162217303	down
Os05g0468100	204	71	2.705574	1.03774	4.63871011719963e-05	-1.28304986646575	down
Os05g0468200	41	3	0.564545	0.031445	7.82180193752424e-05	-3.04008635258908	down
Os05g0469800	368	1092	3.874193	12.807746	0	1.78688980288736	up
Os05g0473000	0	43	0	0.741913	1.96179406053432e-10	4.93941617220545	up
Os05g0474600	223	749	2.320697	4.100008	0	1.96220960544512	up
Os05g0474900	190	1276	1.721047	13.17216	0	2.95881050614348	up
Os05g0475700	39	103	0.448841	1.336973	2.78400206217277e-05	1.58243847720721	up
Os05g0476350	33	90	0.572667	1.74371	6.43830403936896e-05	1.62083259688471	up
Os05g0484000	455	191	5.939088	2.7718	7.46404972812309e-05	-1.02434974481834	down
Os05g0489200	1126	2089	24.522073	49.601979	2.09445717436196e-08	1.11283442939506	up
Os05g0489301	98	185	5.244415	10.967256	0.00034800590660089	1.12564929339248	up
Os05g0491000	178	42	4.80729	1.15781	1.0717459808518e-08	-1.82573660500702	down
Os05g0492600	90	17	0.560399	0.116957	2.77614820143324e-06	-2.09086174387934	down
Os05g0495250	308	2	16.990717	0.100852	0	-6.26628194007339	down
Os05g0498200	691	266	17.267111	7.37375	4.4096622953127e-07	-1.15055587180189	down
Os05g0501800	80	20	1.341695	0.356762	0.000543853250900894	-1.70688462190249	down
Os05g0508900	114	31	2.935207	0.819332	5.41452299671619e-05	-1.61164431245323	down
Os05g0514500	70	5	1.224404	0.086488	5.01712005274157e-09	-3.25232420233188	down
Os05g0517400	7065	2749	196.189529	84.85479	8.56449733355191e-09	-1.13897526846725	down
Os05g0520600	52	5	0.93655	0.081696	1.04613259567232e-05	-2.83520586330533	down
Os05g0521900	257	1191	3.40498	16.712111	0	2.42702317684801	up
Os05g0521950	37	109	0.684934	2.241939	1.60725105191606e-06	1.73573397262468	up
Os05g0527700	28	127	0.704676	3.539092	8.79352146654355e-12	2.33553341163064	up
Os05g0531600	200	40	5.489182	1.218843	2.07222017323261e-11	-2.06035235201214	down
Os05g0537700	417	137	6.279917	2.288903	2.00929725080456e-08	-1.37413975179244	down
Os05g0539300	1040	436	14.711867	6.849011	3.67670089240768e-06	-1.02934823022135	down
Os05g0542500	1920	4075	44.456272	104.662369	2.44904097002063e-12	1.30732960096586	up
Os05g0542732	135	2	4.44699	0.038581	0	-5.08636497279095	down
Os05g0548950	3	81	0.046743	1.492219	0	4.35822065938756	up
Os05g0549800	77	400	1.47649	8.635368	0	2.57335505220588	up
Os05g0550600	138	317	5.417777	13.899042	9.3791225896922e-09	1.4112239335922	up
Os05g0551650	127	0	1.730536	0	0	-6.25071438063952	down
Os05g0552700	53	310	0.675653	4.419351	0	2.73203691664491	up
Os05g0552900	122	33	1.161837	0.340841	2.4045985965726e-05	-1.62181985198623	down
Os05g0560900	224	393	3.126521	6.082164	4.55127720243587e-05	1.02788706613016	up
Os05g0562300	4483	1824	70.590904	31.921682	1.11852097028908e-07	-1.07436481035919	down
Os05g0564350	0	59	0	0.7584	9.2148511043888e-15	5.38298720350307	up
Os05g0565900	116	286	1.190668	3.268949	1.81357706630081e-09	1.51070436604604	up
Os05g0566400	9727	18742	89.808128	192.350235	1.35022459879508e-09	1.16846137608053	up
Os05g0568800	153	55	3.450932	1.386773	0.000838034911552432	-1.23197826277718	down
Os05g0570200	194	51	2.622957	0.756992	5.46354714803243e-08	-1.67720187393739	down
Os05g0572000	126	362	2.305566	7.387833	1.63313806922361e-13	1.73149793738906	up
Os05g0573600	261	84	9.153854	3.267459	6.49895442572657e-07	-1.39784038524663	down
Os05g0577100	40	86	1.004805	2.420604	0.00509565073013618	1.29112541572997	up
Os05g0579200	39	0	0.401213	0	5.39947275002284e-07	-4.58956114730672	down
Os05g0581700	6	60	0.095118	1.163379	1.41276224052689e-09	3.22071270817824	up
Os05g0582000	443	179	8.667853	3.877355	2.36606382579829e-05	-1.07881973991517	down
Os05g0583000	727	1629	10.70221	26.811848	5.08926234488172e-13	1.38428423249029	up
Os05g0585601	108	9	4.362998	0.379524	7.54729612140181e-13	-3.16965966399574	down
Os05g0587400	535	225	7.345346	3.472691	3.98902076720331e-05	-1.02251308669897	down
Os05g0588500	95	191	1.656533	2.893174	5.40341481292117e-05	1.21542660227804	up
Os05g0590100	66	0	0.646433	0	6.60471677349506e-13	-5.32382927296127	down
Os05g0591400	98	207	1.491239	3.521211	7.22152002852194e-06	1.28656301968687	up
Os05g0593550	1	43	0.00155	0.575448	2.6794637619787e-09	4.2688402201358	up
Os06g0103200	0	54	0	0.807676	1.94733118519252e-13	5.25842929056283	up
Os06g0105350	164	48	2.119726	0.682592	5.35579891736138e-06	-1.52209300649858	down
Os06g0109300	30	81	0.488063	1.645448	0.000224358297019167	1.60185858729934	up
Os06g0111800	5943	2335	35.232511	15.149707	1.51982341156653e-08	-1.12489186976051	down
Os06g0112000	41	0	0.350996	0	1.8847004368272e-07	-4.65878499297549	down
Os06g0113500	17	69	0.226868	1.073419	3.36391700550553e-06	2.13669499316163	up
Os06g0115700	325	107	7.782298	2.829179	1.84448570528239e-07	-1.36851867079418	down
Os06g0119200	101	16	3.659659	0.607484	3.32831741056694e-08	-2.33472119984919	down
Os06g0119300	71	16	0.599002	0.146612	0.000496730420451619	-1.83625443971627	down
Os06g0122500	275	8	6.90159	0.204767	0	-4.64963529211405	down
Os06g0123000	313	133	6.726619	3.17132	0.000607701892773371	-1.00448438562534	down
Os06g0127900	269	91	4.065232	1.517193	2.21718780690772e-06	-1.32752606190684	down
Os06g0129400	1953	3482	16.191313	32.089497	1.16362480429011e-07	1.05596885240676	up
Os06g0131001	172	4964	6.137066	197.631241	0	5.05972969882692	up
Os06g0131350	206	84	2.114518	0.949589	0.00189744862241981	-1.05891088974019	down
Os06g0132100	144	318	1.784912	4.500444	4.10244037629681e-08	1.35507412089725	up
Os06g0133300	169	59	13.565249	5.255346	0.000216685598475097	-1.27520570431176	down
Os06g0133400	1036	405	48.352959	20.99534	1.69310511943799e-07	-1.12983833650995	down
Os06g0136300	26	76	0.60771	2.00156	0.000124728888360681	1.70626520164611	up
Os06g0136900	87	21	1.547495	0.400949	0.000142147001233162	-1.75975453373217	down
Os06g0140400	338	127	7.137275	2.963943	1.03050574430386e-05	-1.18063536328773	down
Os06g0141200	89	12	1.572379	0.249291	3.13400723150892e-08	-2.53109645622535	down
Os06g0141400	10	696	0.177989	17.554549	0	6.12112975230148	up
Os06g0147000	959	102	38.763268	4.561332	0	-2.99276459692526	down
Os06g0147500	191	595	7.527719	26.136835	0	1.85250834748197	up
Os06g0147600	166	393	6.657428	17.558981	3.43774231303939e-10	1.45643285572891	up
Os06g0149100	244	51	2.409712	0.548411	2.17570406135792e-12	-2.00547094536812	down
Os06g0150600	21	95	0.294733	1.47803	3.10087577837237e-09	2.31009456635683	up
Os06g0152600	356	130	11.983923	4.861158	2.88986041807604e-06	-1.22181878282633	down
Os06g0152700	185	56	2.185159	0.734485	3.47009351853167e-06	-1.47790900451046	down
Os06g0154400	408	707	4.21772	8.287848	7.27361738583898e-06	1.0125228304174	up
Os06g0156650	521	186	11.005397	4.347703	9.82448185027351e-08	-1.2570682218624	down
Os06g0156801	1	346	0.005627	7.744876	0	7.23543017916341	up
Os06g0157125	88	323	2.33794	9.542243	0	2.07736291961092	up
Os06g0158100	321	127	6.245564	2.729159	6.88637238167589e-05	-1.10656549042074	down
Os06g0159450	1845	765	48.674194	22.444593	6.62245191129784e-07	-1.04628836916436	down
Os06g0159900	2686	1010	42.694226	18.414066	2.35673680570869e-09	-1.18755134403593	down
Os06g0160000	1315	506	69.791641	29.820728	3.7578459566312e-08	-1.15318974678808	down
Os06g0164800	128	43	2.353826	1.092492	0.000860097382460068	-1.32246549691536	down
Os06g0166400	1813	3538	41.260746	89.549866	6.06875771858029e-10	1.18619390815811	up
Os06g0167200	132	50	2.194919	0.91906	0.00599776823263309	-1.1552959201015	down
Os06g0176900	255	13	4.430918	0.219174	0	-3.92863415297832	down
Os06g0179100	333	0	8.339751	0	0	-7.62963972356765	down
Os06g0182100	153	413	3.253805	8.678736	5.17141884870398e-13	1.64420543579536	up
Os06g0191300	35	1546	0.517681	25.564207	0	5.62075232302291	up
Os06g0192800	717	293	12.878266	5.844727	4.26897494687495e-06	-1.06496146868636	down
Os06g0195025	14	135	0.132325	1.489811	0	3.34283063247681	up
Os06g0195800	420	115	7.083548	2.489671	1.32452937506855e-11	-1.63409728936059	down
Os06g0200250	3	66	0.060314	1.622715	2.92987856198579e-13	4.06851412311475	up
Os06g0200800	5	43	0.087066	1.000658	3.07573297886332e-06	2.95444722926376	up
Os06g0203000	248	92	6.068085	2.482341	5.70779564863511e-05	-1.19550094338705	down
Os06g0216300	359	877	5.402044	14.676282	6.7612582199672e-14	1.5065907653428	up
Os06g0216350	0	65	0	1.514788	2.22044604925031e-16	5.5195171014856	up
Os06g0218800	1001	353	24.257509	9.501298	1.42946809944533e-09	-1.27783495235968	down
Os06g0220000	5521	12835	131.323532	339.432526	2.1094237467878e-15	1.43919547515785	up
Os06g0220100	1141	2127	31.267582	64.804291	1.56571647869086e-08	1.11976056946315	up
Os06g0222100	73	145	1.005828	2.29154	0.000537971166870155	1.19379929920968	up
Os06g0223700	257	869	6.876218	25.892763	0	1.97292710603412	up
Os06g0225200	662	277	11.011784	5.11799	1.44247122112473e-05	-1.03070617479381	down
Os06g0226500	117	212	3.337405	6.733294	0.000436980122667463	1.06908239987953	up
Os06g0231400	82	5	0.990914	0.057768	3.41008332682691e-11	-3.47560749420003	down
Os06g0232000	5485	17015	83.141933	289.657731	0	1.85531441659805	up
Os06g0235400	209	4	10.075623	0.162214	0	-5.05070275565892	down
Os06g0237400	500	121	8.819214	2.372989	6.10622663543836e-15	-1.8122276591042	down
Os06g0245700	0	825	0	6.686154	0	9.15613168250769	up
Os06g0246200	35	253	0.408708	3.737176	0	3.0163069457868	up
Os06g0246500	118	220	1.72191	3.561957	0.000161744967870026	1.11006134819712	up
Os06g0247101	426	166	9.410852	4.084232	8.46152116384946e-06	-1.13045489796486	down
Os06g0249500	59	10	0.998969	0.190614	0.000189322408766901	-2.18389696021478	down
Os06g0254600	175	316	4.562738	9.191075	5.14575575487619e-05	1.06769482207234	up
Os06g0255200	895	3633	2.262659	6.900908	0	2.24144767070659	up
Os06g0255300	4325	877	38.288262	10.077994	0	-2.07784158129844	down
Os06g0255400	1485	468	43.539837	15.235909	5.04596364692134e-13	-1.44067237161233	down
Os06g0255900	190	65	1.203379	0.456967	5.38753982386453e-05	-1.30607232358118	down
Os06g0261300	3	38	0.069704	1.43157	2.70082571529606e-06	3.29469957823987	up
Os06g0264500	2937	5072	33.569862	64.547703	6.08219682285416e-07	1.01018596029947	up
Os06g0264650	290	82	13.932014	4.370493	3.50922657599284e-09	-1.58308403175456	down
Os06g0266000	989	156	3.007087	0.815412	0	-2.43116046014719	down
Os06g0270982	51	123	0.819043	2.20422	2.92941353982057e-05	1.4623406225582	up
Os06g0277850	43	3	0.933555	0.044388	3.0971916861966e-05	-3.1061402014987	down
Os06g0285400	741	241	6.736726	2.43067	1.54615764635935e-10	-1.39268890942168	down
Os06g0290701	151	376	6.767504	18.712183	5.994760243766e-11	1.52806679172286	up
Os06g0294600	418	900	5.477901	13.12864	7.6185613373525e-11	1.32531347432323	up
Os06g0314000	19	67	0.247443	0.999455	3.48280238133825e-05	1.94847807245626	up
Os06g0318533	40	93	1.114775	2.92689	0.000763931508014903	1.4022195518693	up
Os06g0320500	9052	3587	197.644974	87.053947	2.4709807644463e-08	-1.11275323929762	down
Os06g0329300	0	161	0	5.33611	0	6.80918982788293	up
Os06g0334400	1517	398	20.550031	6.787611	0	-1.70435326894241	down
Os06g0341500	184	367	4.434078	9.369295	6.37895964383794e-07	1.21095946068727	up
Os06g0343100	46	105	0.295644	0.753883	0.000381197110205789	1.38078991248603	up
Os06g0343200	837	248	4.764859	2.017775	5.75317571360756e-13	-1.52700275474671	down
Os06g0472300	243	76	1.592579	0.550801	5.50731192094922e-07	-1.43725196659377	down
Os06g0476900	1	52	0.008419	0.624146	1.07475139898838e-11	4.53485445357912	up
Os06g0478600	1300	48	13.372544	0.541859	0	-4.4959203099297	down
Os06g0490000	135	238	1.836369	3.535691	0.000482004313639761	1.03120042945859	up
Os06g0497600	12	46	0.150739	0.767621	0.00100094697105091	2.01563288306341	up
Os06g0498800	152	282	3.540245	6.616781	4.12719586505572e-05	1.10545601133128	up
Os06g0499301	92	11	0.931042	0.116144	3.45244566268832e-09	-2.6895206128691	down
Os06g0501900	204	418	2.771781	6.336688	9.15823785696546e-08	1.25041460843624	up
Os06g0524500	69	16	0.51787	0.131862	0.00092625610339192	-1.79600368844393	down
Os06g0538400	601	1391	14.925416	38.450062	1.24344978758018e-13	1.43052839991909	up
Os06g0543601	52	113	0.948175	2.31741	0.000535874324655294	1.31436621322581	up
Os06g0546000	25	83	0.361302	1.375699	5.75892974197245e-06	1.88416526767067	up
Os06g0547400	1056	2142	17.965099	40.537918	1.15599196881533e-10	1.24140935879991	up
Os06g0550800	705	233	17.572342	6.453363	4.65019467377203e-10	-1.36941351366263	down
Os06g0559400	235	507	4.848353	11.678766	2.52696996660973e-09	1.32549544210792	up
Os06g0567900	244	785	2.547428	9.108129	0	1.90090561403117	up
Os06g0574700	168	42	1.265981	1.488058	9.87415942343972e-08	-1.74312804025763	down
Os06g0574900	1703	575	54.409462	20.605507	1.58070223577056e-11	-1.34185315041871	down
Os06g0587000	0	103	0	0.766892	0	6.17199962451393	up
Os06g0592500	850	203	28.122473	7.445314	0	-1.83619791148503	down
Os06g0594300	466	69	6.456268	1.056363	0	-2.50851748586965	down
Os06g0594400	0	268	0	4.675426	0	7.5392166425946	up
Os06g0626200	84	328	1.29877	5.6555	0	2.16524664756292	up
Os06g0626466	153	290	1.657303	3.104841	1.75626852748634e-05	1.1362537035569	up
Os06g0627100	109	32	3.506759	1.116693	0.000313902478507377	-1.50411544357074	down
Os06g0627400	70	0	0.958212	0	9.73665592596262e-14	-5.40665842215119	down
Os06g0632500	79	146	0.890269	1.917512	0.00248195719181732	1.09214226255603	up
Os06g0632700	831	267	7.097171	2.383317	3.91348065065245e-11	-1.4107412863569	down
Os06g0634300	962	2470	14.468436	43.042696	0	1.58110824531127	up
Os06g0635300	1689	200	20.540108	2.671966	0	-2.84673613837118	down
Os06g0636600	252	544	2.867356	7.018933	1.48672285593676e-09	1.32676887002202	up
Os06g0636700	3245	1009	53.498363	18.478218	1.48769885299771e-14	-1.4615813064634	down
Os06g0645500	378	137	8.976439	3.603195	1.48358725560183e-06	-1.23307930123815	down
Os06g0649000	7243	3032	116.379852	54.321194	4.85948521089519e-07	-1.03357267994829	down
Os06g0650300	24	79	0.372801	1.550781	1.2424506982911e-05	1.86925143715382	up
Os06g0650700	9	49	0.386225	2.429157	1.61080859161222e-05	2.46094155761241	up
Os06g0651200	33	114	1.434225	5.64193	2.91640920302427e-08	1.95705031820259	up
Os06g0654900	92	1006	3.723521	45.447838	0	3.64905942304984	up
Os06g0655500	101	12	1.241913	0.156129	4.6753911853159e-10	-2.71037672875374	down
Os06g0662550	7	46	0.044473	0.376155	7.88643633764519e-06	2.67132591495493	up
Os06g0668000	43	115	0.455865	1.379479	6.44153955564608e-06	1.60406093632561	up
Os06g0671150	375	655	7.9512	15.440143	6.76179956571321e-06	1.02369663360076	up
Os06g0672801	50	98	1.340489	2.981156	0.00947911759799691	1.16645752593965	up
Os06g0675300	178	41	2.098313	0.534336	5.83392500974611e-09	-1.85932933097138	down
Os06g0676400	130	289	0.740164	1.827393	7.52211327670338e-08	1.36352921072969	up
Os06g0677800	12320	23701	75.557549	161.611389	1.70061975612867e-09	1.16622837911221	up
Os06g0680800	1221	80	14.079057	1.021995	0	-3.68563273625525	down
Os06g0683100	19	64	0.29117	1.083669	0.000111363104732476	1.88381936120015	up
Os06g0683700	539	200	19.084137	7.840782	3.6635548317232e-07	-1.20199760192545	down
Os06g0683950	377	133	4.217584	1.654263	5.95233993427868e-07	-1.2715703589249	down
Os06g0689700	11	40	0.576547	2.281308	0.00638635020462575	1.93002088781763	up
Os06g0691100	374	1349	8.734152	35.040607	0	2.06821643601077	up
Os06g0694300	18	54	0.184077	0.61103	0.00263583948368795	1.71607848138467	up
Os06g0694900	16	49	0.470146	1.661684	0.00505256698967804	1.73427053626936	up
Os06g0696450	409	102	10.416361	2.885602	3.80140363631654e-13	-1.76674348987924	down
Os06g0698300	233	423	3.733676	6.549964	9.42857191676971e-06	1.07722573880476	up
Os06g0699700	0	42	0	0.73044	3.73095443428895e-10	4.9065878771033	up
Os06g0700550	4	361	0.096809	9.789149	0	6.21559076406883	up
Os06g0703000	42	0	0.642217	0	1.11661233814786e-07	-4.69218991917281	down
Os06g0703700	39	0	0.782764	0	5.39947275002284e-07	-4.58956114730672	down
Os06g0705100	654	191	14.386679	4.62888	2.27906582495052e-12	-1.54614841626366	down
Os06g0709000	148	56	2.20548	0.919387	0.00287140804569086	-1.15924224019291	down
Os06g0713400	298	126	3.305595	1.48736	0.000672982852878312	-1.01116321402284	down
Os06g0714300	151	293	3.819993	8.266508	7.61082541222979e-06	1.1698024000316	up
Os06g0714950	59	9	3.174311	0.537405	7.03732987322736e-05	-2.3157586161177	down
Os06g0716100	467	843	9.002184	18.094917	6.9148245362971e-07	1.07176793490941	up
Os06g0720500	334	670	2.956706	4.959985	1.32782373984952e-08	1.22253970956422	up
Os06g0722100	617	139	8.341448	2.088038	0	-1.91678220182971	down
Os06g0722300	0	884	0	5.870607	0	9.25561514949111	up
Os06g0722450	1	1168	0.0035	15.920913	0	8.98638718798916	up
Os06g0725000	179	376	4.705338	11.021107	7.24912551097745e-08	1.28515573914006	up
Os06g0725200	7075	30942	106.988843	522.964324	0	2.35087978090589	up
Os06g0726200	61	165	1.13173	3.437625	6.45532381993164e-08	1.63116133233823	up
Os06g0726800	543	185	6.77792	2.515113	1.10369596795223e-08	-1.32426512879614	down
Os06g0728700	1626	627	18.548621	8.013601	2.3709918917092e-08	-1.15056692085884	down
Os07g0106200	302	605	3.618021	8.258807	2.44693801887408e-08	1.22017826384833	up
Os07g0108400	234	36	3.180597	0.522601	3.33066907387547e-16	-2.43151494626587	down
Os07g0109700	451	883	14.127245	30.792034	1.20078688103931e-08	1.18864720055342	up
Os07g0110000	536	1214	3.459135	7.941565	9.05497898884278e-13	1.39903468984522	up
Os07g0111700	216	61	2.509269	0.775055	1.04490694541326e-07	-1.57914195098542	down
Os07g0112400	109	33	1.669409	0.553919	0.000525354301992631	-1.4616159065089	down
Os07g0121401	0	84	0	3.731091	0	5.88233519948704	up
Os07g0121500	101	13	3.912556	0.553418	1.47639478420558e-09	-2.60690294317452	down
Os07g0123100	142	307	5.244023	12.614124	1.22331754282001e-07	1.32446259128179	up
Os07g0123200	236	477	11.320566	25.416788	6.76377476249712e-08	1.23167499403607	up
Os07g0131250	20	55	0.614114	1.901381	0.00601523783162206	1.60229845846975	up
Os07g0136400	152	39	2.620831	0.735991	6.46451974506412e-07	-1.70346975546118	down
Os07g0137000	800	112	6.525027	0.912983	0	-2.59861341497347	down
Os07g0138400	1360	569	19.803207	9.201962	1.76817551067465e-06	-1.03283712169672	down
Os07g0139000	439	175	6.729755	2.970591	1.56557771426868e-05	-1.09812390664382	down
Os07g0142500	128	277	3.60155	8.72724	2.83640034681731e-07	1.32473592334808	up
Os07g0142600	148	315	4.531361	10.701838	1.75684099046336e-07	1.30238550451408	up
Os07g0147500	553	155	20.374552	6.325132	1.68509650677606e-12	-1.60360069375377	down
Os07g0148900	4229	1764	161.530167	74.914314	4.22037866654179e-07	-1.03846575301007	down
Os07g0157401	355	0	3.613931	0	0	-7.72148504109264	down
Os07g0158800	153	297	2.107742	4.572592	6.86609644573455e-06	1.1704947193729	up
Os07g0162450	0	1633	0	33.593216	0	10.1399386982794	up
Os07g0168700	29	77	0.388729	1.138566	0.000476906098674457	1.57637026439143	up
Os07g0173100	56	410	1.468898	12.029301	0	3.05671088308855	up
Os07g0173300	14	77	0.188317	1.21294	7.14716563710027e-09	2.54429257022577	up
Os07g0173700	9	63	0.406969	3.283069	1.74154497489809e-08	2.81427640409327	up
Os07g0178800	180	67	4.855664	1.989872	0.000564505484345723	-1.1859940368687	down
Os07g0183350	107	24	0.89529	0.222961	3.99872610479246e-06	-1.87216943700255	down
Os07g0184200	1461	407	20.696451	6.408794	3.33066907387547e-16	-1.61800523105591	down
Os07g0185100	8	42	0.127142	0.744761	0.000177869280586829	2.38712994665257	up
Os07g0186150	33	94	0.280479	0.913352	1.8336604478697e-05	1.68259555654587	up
Os07g0186200	29	91	0.255846	0.911726	4.68802570907645e-06	1.8132740627992	up
Os07g0191650	231	76	7.620706	2.764085	3.72497319989229e-06	-1.36470604211161	down
Os07g0193800	195	82	2.492111	1.541859	0.004993384528722	-1.01457176785208	down
Os07g0194351	162	28	1.771758	0.331383	2.72480926710728e-11	-2.25230348352271	down
Os07g0197400	246	81	2.515422	0.920625	2.17708273997363e-06	-1.36457659914189	down
Os07g0201500	90	1	2.218933	0.023794	2.22044604925031e-16	-5.00434903577566	down
Os07g0203950	101	35	3.292917	1.054299	0.00801932055398979	-1.27196866444751	down
Os07g0209201	10	38	0.093428	0.413418	0.00715987545576569	1.97708852428917	up
Os07g0222200	660	265	5.610817	2.499308	2.96851957093391e-06	-1.08990590304905	down
Os07g0224900	855	56	9.815542	0.709328	0	-3.67603746787579	down
Os07g0238800	55	5	0.531511	0.050063	2.90201191766037e-06	-2.91364669631353	down
Os07g0253100	122	255	1.238537	2.687104	1.8166373418893e-06	1.27433293858236	up
Os07g0282500	81	17	0.938164	0.29754	4.6779120387086e-05	-1.94181025360731	down
Os07g0284950	59	9	0.673813	0.069105	7.03732987322736e-05	-2.3157586161177	down
Os07g0291200	247	84	1.410075	0.52823	5.28710578517888e-06	-1.31882760752155	down
Os07g0294650	103	2	4.141127	0.048243	0	-4.7015809843836	down
Os07g0296000	0	120	0	0.778869	0	6.38955234767054	up
Os07g0298700	294	582	3.12371	5.497555	5.1940459488975e-08	1.20291240115487	up
Os07g0300200	47	310	0.329549	2.457026	0	2.89968840669604	up
Os07g0417766	89	14	0.608871	0.103786	2.49767188487127e-07	-2.33107621444387	down
Os07g0418700	3769	6634	79.264687	155.124359	2.17003819358297e-07	1.03775786841793	up
Os07g0421300	49	3	0.3578	0.016365	1.94432132871736e-06	-3.28788923671688	down
Os07g0425000	111	8	2.092129	0.158399	5.57331958361829e-14	-3.35372445304291	down
Os07g0448600	98	189	2.726068	5.844884	0.000174838037699243	1.15627301328565	up
Os07g0452600	135	53	2.72467	1.210056	0.00981073153163647	-1.10554891082134	down
Os07g0457200	20	58	0.236728	0.760663	0.00203326633073586	1.67700350558439	up
Os07g0458500	131	49	5.779045	2.38118	0.00504020368920521	-1.17278160530833	down
Os07g0461800	65	7	1.982233	0.217248	6.81593156470761e-07	-2.75829596509001	down
Os07g0474300	157	45	2.915666	0.927599	5.279010151793e-06	-1.55011228072413	down
Os07g0475700	93	28	2.190593	0.731486	0.00185462491046962	-1.46262141501105	down
Os07g0480900	88	170	1.417939	3.039137	0.000342912665349471	1.15714906388654	up
Os07g0490100	19	61	0.241926	0.888724	0.000351900002699357	1.81612624806669	up
Os07g0496700	162	46	2.710633	0.846824	3.04715457533078e-06	-1.56413683163995	down
Os07g0503300	204	83	2.758785	1.218288	0.00190525410093689	-1.06193414423239	down
Os07g0507500	84	17	0.910755	0.204141	1.8319056199978e-05	-1.99322422259075	down
Os07g0508700	759	5	55.635353	0.341792	0	-6.65978864400385	down
Os07g0510800	1	174	0.001988	5.811026	0	6.24967900753922	up
Os07g0511400	243	1288	7.792684	45.953106	0	2.62011949881358	up
Os07g0513100	4172	740	21.005346	4.560282	0	-2.27051246556511	down
Os07g0515200	52	186	0.379054	1.511566	2.49189557877116e-12	2.02616149646186	up
Os07g0517400	212	80	1.637591	0.688617	0.000257560668887713	-1.16916548963363	down
Os07g0523150	1	241	0.004174	9.499773	0	6.71630951695443	up
Os07g0523400	1230	264	18.556957	2.899038	0	-1.99174241417604	down
Os07g0523500	163	583	15.730785	31.822666	0	2.04971539858427	up
Os07g0524000	373	761	10.349169	23.177734	3.02172242783172e-09	1.24733492626419	up
Os07g0529000	7	200	0.065138	2.39598	0	4.75730049510489	up
Os07g0530400	37	101	0.567861	1.755598	1.81827717394833e-05	1.62725910037683	up
Os07g0535800	419	759	3.520005	7.125084	8.45006226990463e-07	1.0764855395919	up
Os07g0537500	140	328	1.207239	3.120165	3.11527159624347e-09	1.43970760962704	up
Os07g0537550	0	76	0	1.659753	0	5.74051748806879	up
Os07g0537900	121	353	1.817889	5.855432	1.17128529097954e-13	1.75295088983443	up
Os07g0538000	3	37	0.02327	0.465495	4.86437934388295e-06	3.25765653532605	up
Os07g0538200	67	161	0.658372	1.79224	2.10405192968555e-06	1.46420319413306	up
Os07g0538300	27	69	0.256955	0.728707	0.00223210526267359	1.51841418542468	up
Os07g0538400	54	126	0.942686	2.452362	4.78302678700304e-05	1.41681706977456	up
Os07g0538700	195	373	1.981494	4.270876	2.73432583830502e-06	1.15123630750859	up
Os07g0539100	220	1737	2.604542	23.081693	0	3.19357708271167	up
Os07g0539300	32	91	0.301221	0.971308	2.72708462693005e-05	1.67872237213831	up
Os07g0543100	410	114	5.038974	2.190814	3.29686278277563e-11	-1.61191550494754	down
Os07g0547700	192	55	2.204801	0.700268	5.81744100336401e-07	-1.55634775645071	down
Os07g0548100	163	44	2.286557	0.676718	8.83525403283514e-07	-1.63505327785978	down
Os07g0553000	8	55	0.082414	0.624649	2.69973790323341e-07	2.76475813048975	up
Os07g0556800	103	2820	2.256399	69.166435	0	4.97463263331905	up
Os07g0558100	289	541	4.881736	10.161139	8.46290054923315e-07	1.12239728478091	up
Os07g0558400	10325	4420	193.501328	92.095787	1.72908801154836e-06	-1.00139446550174	down
Os07g0560400	1	91	0.002568	1.193008	0	5.32535387732363	up
Os07g0563000	434	3	16.722069	0.112232	0	-6.39141761571841	down
Os07g0566500	138	333	1.732077	4.654182	8.18249579204178e-10	1.48194791242779	up
Os07g0568500	193	341	3.519344	7.293251	7.07065150770125e-05	1.03710089594122	up
Os07g0575600	59	148	0.899399	2.526518	1.70766941609557e-06	1.52251046146133	up
Os07g0576500	90	1	1.009522	0.009304	2.22044604925031e-16	-5.00434903577566	down
Os07g0580700	113	247	0.767997	1.868275	5.49667713567459e-07	1.33759989472789	up
Os07g0581700	2094	5716	41.008554	124.341482	0	1.67033856918665	up
Os07g0582400	203	857	2.367043	11.107648	0	2.29068338274042	up
Os07g0591300	91	20	0.874326	0.206004	2.18895939793073e-05	-1.88913879266197	down
Os07g0601900	91	257	1.205026	3.571743	4.17532675101029e-11	1.70178380721671	up
Os07g0602900	331	620	5.240217	11.726623	4.36286304639211e-07	1.12384887204671	up
Os07g0606600	240	99	5.87151	2.677506	0.00108179488156868	-1.0443081753476	down
Os07g0617700	773	328	12.691975	5.989038	1.44431536327483e-05	-1.01117338313331	down
Os07g0619800	1240	502	20.534126	7.110215	4.91225321974653e-07	-1.07999627001592	down
Os07g0620700	120	299	0.982332	2.727918	7.36267491419085e-10	1.52629969542783	up
Os07g0621800	328	88	5.456657	1.620273	1.24659838007801e-10	-1.659587153064	down
Os07g0622250	72	3550	1.167298	43.285562	0	5.81318692863313	up
Os07g0625600	480	172	20.43915	8.136611	1.9433054665452e-07	-1.25120450311404	down
Os07g0629500	33	189	0.44406	2.375081	0	2.67920137048203	up
Os07g0631200	164	47	4.762183	1.510669	3.29955569133844e-06	-1.55156771075761	down
Os07g0633450	105	199	2.723388	5.77761	0.000196215953305434	1.13219943594017	up
Os07g0635600	40	171	0.435965	2.087763	6.16173778666962e-14	2.27078471865644	up
Os07g0636900	33	89	0.260689	0.774381	8.79163753162437e-05	1.60496968387552	up
Os07g0637700	128	21	2.842225	0.504473	8.45732150978051e-10	-2.30797831113456	down
Os07g0638400	30	107	0.646009	2.587917	4.00926759569487e-08	1.99730315539964	up
Os07g0648300	16	1632	0.182802	20.973679	0	6.75123382015188	up
Os07g0652900	53	0	0.597231	0	3.97059496393126e-10	-5.01616372952655	down
Os07g0653800	135	23	1.003514	0.184383	6.53228471314549e-10	-2.2606923271787	down
Os07g0661900	1058	2401	12.514217	24.604154	6.60582699651968e-14	1.40325566784004	up
Os07g0669200	11	39	0.122731	0.512603	0.00987714490626213	1.89478727568798	up
Os07g0669900	6	426	0.129323	10.669483	0	6.01901180578133	up
Os07g0671901	117	292	3.580177	9.954835	9.03311869748791e-10	1.52830154301932	up
Os07g0674400	198	71	6.574881	2.598009	0.000121122292065956	-1.24034030267504	down
Os07g0679700	1736	695	11.623273	5.154217	1.34113084748755e-07	-1.0966895619825	down
Os07g0684800	332	744	5.262932	13.338656	2.70481415043378e-11	1.38199273446627	up
Os07g0687900	505	2387	8.210637	43.14772	0	2.45929092155325	up
Os07g0694500	215	1164	1.763805	14.20294	0	2.64957316006016	up
Os08g0102700	2293	98	37.824815	1.647679	0	-4.30581212862173	down
Os08g0103600	365	95	5.613949	1.585494	9.96946969422652e-12	-1.70433653150163	down
Os08g0104600	1	42	0.007355	1.250485	4.99485885985251e-09	4.23601192503365	up
Os08g0112700	147	464	2.361907	8.374588	0	1.86870641249916	up
Os08g0113600	20	111	0.43065	2.705129	2.37621033960522e-12	2.59655457604012	up
Os08g0114400	55	6	1.00423	0.123426	1.10698357608241e-05	-2.70566309775791	down
Os08g0117700	164	63	1.564379	0.669976	0.00202527684586606	-1.13987359640965	down
Os08g0120600	198	343	3.207288	6.188953	0.000130756779822661	1.00891884819144	up
Os08g0124700	119	32	1.027879	0.301284	2.81680590108468e-05	-1.62889667215731	down
Os08g0127100	1798	4815	23.588836	70.265241	0	1.64261374955915	up
Os08g0131150	80	16	2.897111	0.61264	2.887768077664e-05	-2.00465696925388	down
Os08g0137900	363	875	10.225166	27.420441	1.51101353651484e-13	1.48739116315702	up
Os08g0140300	148	26	1.81359	0.34332	2.22437956942656e-10	-2.22478167547301	down
Os08g0144100	263	505	6.46312	13.804443	4.18192282469754e-07	1.15850443886475	up
Os08g0153600	78	0	0.53958	0	2.33146835171283e-15	-5.55928518272591	down
Os08g0155550	7	42	0.08637	0.622613	6.14531136791108e-05	2.54427005872836	up
Os08g0160600	1996	416	21.912359	5.067183	0	-2.03626987623056	down
Os08g0164300	320	91	5.558772	1.741545	1.36405564621356e-09	-1.57655554106429	down
Os08g0166500	144	0	0.814884	0	0	-6.42971625601797	down
Os08g0170800	898	1901	9.674293	20.840132	1.11405329406011e-11	1.30274996184348	up
Os08g0178000	82	2	5.500403	0.130993	8.8484775062625e-14	-4.37858457050413	down
Os08g0189200	35	169	0.852149	4.687569	2.33146835171283e-15	2.43826941487137	up
Os08g0200100	47	110	0.72175	1.885189	0.000156300468662884	1.41707273223261	up
Os08g0203100	62	124	0.311081	0.696743	0.00139116442280196	1.20034940493299	up
Os08g0203300	21	67	0.131727	0.478317	0.000138080651940653	1.81535524371827	up
Os08g0203400	24	71	0.163251	0.529447	0.000214501782480503	1.71814191443767	up
Os08g0205150	386	138	2.592277	1.181175	7.9846180645049e-07	-1.2527778336852	down
Os08g0214900	226	82	7.280066	2.922651	6.1403532129245e-05	-1.22571906571397	down
Os08g0215200	233	444	1.770967	3.753273	1.15211072160282e-06	1.14689485369934	up
Os08g0223900	177	20	1.701147	0.21009	1.11022302462516e-16	-2.83611192232426	down
Os08g0230100	0	70	0	0.705163	0	5.62418405517695	up
Os08g0246800	708	2710	4.4291	20.457871	0	2.15619531034728	up
Os08g0267800	96	23	1.217983	0.312558	4.30463007229376e-05	-1.77606751193789	down
Os08g0276100	191	81	2.551746	1.201008	0.00662301279907107	-1.00232271419189	down
Os08g0277300	21	80	0.398991	1.759826	1.01403037522374e-06	2.06622414339283	up
Os08g0295000	51	108	1.817498	4.347953	0.00124711246725306	1.27704410701801	up
Os08g0297800	28	69	0.485954	1.317981	0.00367817992182895	1.46898509742848	up
Os08g0302000	2648	896	40.255688	15.140244	5.16220399759959e-12	-1.33952996972622	down
Os08g0315001	26	123	0.247135	1.322242	6.72117916877824e-12	2.3905042052808	up
Os08g0323700	2406	5011	14.852373	34.222924	7.32980343087775e-12	1.28025829180897	up
Os08g0331000	89	160	4.418126	8.848294	0.0026541278294413	1.05445153063663	up
Os08g0331900	9	729	0.143504	14.421228	0	6.31683843545964	up
Os08g0332150	109	306	0.956333	3.012955	4.62552218749579e-12	1.69621243511159	up
Os08g0340900	70	20	0.596178	0.186884	0.00910620832443365	-1.51849708513551	down
Os08g0360700	914	269	45.740608	14.954556	2.02393657389166e-13	-1.53711250330051	down
Os08g0364900	915	1621	17.182406	33.326685	3.53809046171882e-07	1.04605931113113	up
Os08g0374900	183	359	3.198873	6.816566	1.36962642616201e-06	1.18708000238194	up
Os08g0376550	120	24	4.987994	1.076048	1.05043772902214e-07	-2.03516081219924	down
Os08g0377500	47	97	1.013598	2.343293	0.00427245687869249	1.23813681716213	up
Os08g0385400	287	115	2.592579	1.211197	0.000188364689534648	-1.08743564878594	down
Os08g0387050	291	727	2.321025	6.444327	8.08242361927114e-14	1.53784601603154	up
Os08g0388900	0	187	0	3.619169	0	7.0233776065377	up
Os08g0404200	305	49	15.901028	2.829346	0	-2.38150294821983	down
Os08g0408500	5445	11812	75.464706	182.010254	3.62709862145039e-13	1.33937093108511	up
Os08g0419000	234	58	4.791001	1.224418	8.34793012494117e-10	-1.76478375738357	down
Os08g0419100	960	349	20.932995	8.461226	7.61413521122023e-09	-1.23397670816044	down
Os08g0434100	674	3340	13.091533	72.186646	0	2.52843264328288	up
Os08g0436600	66	15	0.890484	0.215734	0.00114482188141907	-1.81858682153396	down
Os08g0438400	118	30	1.909959	0.541454	1.10781751240241e-05	-1.70584321239249	down
Os08g0440300	361	1716	5.791188	34.63034	0	2.46585037495257	up
Os08g0448000	7484	2473	87.332633	31.806185	3.11972669919669e-13	-1.37463581824483	down
Os08g0450700	122	290	1.539014	4.061151	6.18543971597774e-09	1.45890472130258	up
Os08g0460000	19203	7910	468.45932	214.527771	2.92743861929345e-07	-1.05705247435219	down
Os08g0460800	123	44	1.317426	0.438997	0.00350583412564887	-1.23364614980241	down
Os08g0465700	27	75	0.353908	1.119226	0.000310357506924763	1.63633324623054	up
Os08g0468801	44	6	0.552304	0.070712	0.00103117604186409	-2.39444740579594	down
Os08g0469050	22	58	0.363198	1.093305	0.00634941890051155	1.54975548342441	up
Os08g0469100	22	58	0.372712	1.121944	0.00634941890051155	1.54975548342441	up
Os08g0472800	2166	4297	23.079209	52.215639	1.89334214972803e-10	1.2100500058651	up
Os08g0473900	4091	9106	53.800401	131.73905	5.6399329650958e-14	1.37638996558735	up
Os08g0476300	22	69	0.311134	1.182399	0.000126544235937276	1.79468372170814	up
Os08g0478000	1442	2966	44.529591	101.808128	2.78957967836391e-11	1.26185444627982	up
Os08g0482700	8577	35150	176.913813	933.372766	0	2.25714729718822	up
Os08g0487700	585	1193	6.600461	14.976035	4.3553061157553e-10	1.24806682110837	up
Os08g0489100	123	39	2.005821	0.705058	0.000415046711438105	-1.40179227307613	down
Os08g0491700	180	65	2.08594	0.80815	0.000286964765551345	-1.22877627314874	down
Os08g0500700	48351	4573	441.442435	45.971155	0	-3.17953397782049	down
Os08g0504600	3216	9860	26.331592	87.1625	0	1.83816665724044	up
Os08g0509200	436	913	4.850294	11.305017	3.18511550467804e-10	1.28538499094685	up
Os08g0512200	43	2	1.194556	0.084273	5.71287641915053e-06	-3.4734816983699	down
Os08g0514033	9	637	0.213013	17.983244	0	6.12262615185208	up
Os08g0514300	93	188	0.849171	2.095185	5.25645545748077e-05	1.22291451189101	up
Os08g0515800	235	99	4.147521	1.931319	0.00200878824595896	-1.01414915016709	down
Os08g0518600	3	142	0.029649	2.323624	0	5.15718771825396	up
Os08g0520600	128	47	4.135192	1.653427	0.00422794646915858	-1.19814847269999	down
Os08g0520700	237	29	2.88513	0.364491	0	-2.74829849728127	down
Os08g0525050	1	122	0.016267	5.23281	0	5.74254101341304	up
Os08g0529300	8	51	0.154269	1.155282	2.00294809860058e-06	2.65872457456697	up
Os08g0529800	495	933	7.184033	15.063434	6.38637202010628e-08	1.13416195129401	up
Os08g0532600	192	371	1.263071	1.883545	1.94517005536188e-06	1.1656840881074	up
Os08g0532700	262	86	4.456345	1.616551	1.13271730439735e-06	-1.36994352719308	down
Os08g0536300	209	529	2.218718	6.244784	7.69273533762771e-13	1.55448336541113	up
Os08g0545300	532	1048	10.760293	23.559303	4.52120285654445e-09	1.19794997220437	up
Os08g0545900	616	1763	8.626669	27.443312	0	1.73665488605556	up
Os08g0546600	1	40	0.024991	1.411504	1.74567537092329e-08	4.16802559110168	up
Os08g0546800	1178	242	17.989899	4.09343	0	-2.05432635067799	down
Os08g0547600	62	8	1.196569	0.171665	7.51506099805344e-06	-2.53050394873183	down
Os08g0549000	2308	4043	46.84433	91.250221	2.89039609580044e-07	1.03063620011093	up
Os08g0556650	31	100	0.226198	0.828753	8.07859221962914e-07	1.85621898670527	up
Os08g0560900	472	26	12.859819	0.744901	0	-3.88674690055168	down
Os08g0565700	170	54	1.853403	0.646325	2.46845102693793e-05	-1.40819108940625	down
Os09g0101800	99	29	0.665603	0.210092	0.000719176263277999	-1.50308096344817	down
Os09g0107900	186	66	1.868726	0.685998	0.000150838677936971	-1.25409933894129	down
Os09g0109600	26	79	0.958356	3.288534	4.44251898610304e-05	1.7610933628294	up
Os09g0120033	215	492	1.045372	5.214623	2.09255057725954e-10	1.40965948473886	up
Os09g0132200	82	25	1.588562	0.587223	0.00599326159779512	-1.4394723775754	down
Os09g0246500	1622	3529	18.939508	45.821453	5.45008482788489e-13	1.34296769553057	up
Os09g0255900	68	18	0.849603	0.237942	0.00481478346433128	-1.61889410346713	down
Os09g0256100	58	0	1.214197	0	3.27911031661188e-11	-5.14237587265384	down
Os09g0260000	255	80	3.840741	1.327015	3.76798061751948e-07	-1.43367316187707	down
Os09g0267800	184	70	2.292414	0.959455	0.00079083995338014	-1.15552642177467	down
Os09g0272900	36	126	0.222508	0.820403	4.37785252493939e-09	1.98005329550846	up
Os09g0278700	235	65	6.122754	1.862034	2.12385812270455e-08	-1.61029596947309	down
Os09g0306232	5	40	0.100719	0.895162	1.58964157888075e-05	2.85363260022963	up
Os09g0321900	514	202	13.050115	5.68786	4.20117449062563e-06	-1.11944742620431	down
Os09g0325000	664	223	5.137369	2.201404	1.46142464796384e-09	-1.34607308764505	down
Os09g0325140	193	4	1.445529	0.030797	0	-4.93675971081793	down
Os09g0340400	800	1868	6.845122	17.573503	2.09832151654155e-14	1.44388879570756	up
Os09g0341600	1044	377	15.080128	6.04786	3.81279208205854e-09	-1.24389359176527	down
Os09g0344500	25	73	0.388015	1.25547	0.000194041073986018	1.70233645859386	up
Os09g0346500	13809	5489	256.070587	113.160294	3.34159092618691e-08	-1.10839704851218	down
Os09g0346700	2867	979	18.947166	7.201335	7.62978569213146e-12	-1.32648577398512	down
Os09g0347300	17	102	0.169391	1.185327	4.0494274600178e-12	2.690966235904	up
Os09g0357250	0	39	0	0.370835	2.60429988685473e-09	4.80336793104168	up
Os09g0364400	11	43	0.27386	1.254295	0.00169102496206652	2.03083551685176	up
Os09g0365300	312	118	2.725686	1.147167	2.12159259040945e-05	-1.1705573913601	down
Os09g0368200	43	7	0.633248	0.114051	0.00435737008763504	-2.18077779477667	down
Os09g0378700	150	397	1.448488	4.279786	2.09421369135043e-12	1.61565982455793	up
Os09g0379900	5019	14	42.54911	0.123293	0	-8.12187423051084	down
Os09g0391501	1	313	0.052456	18.783455	0	7.09145481956721	up
Os09g0391800	109	211	0.644892	1.44919	7.48876698798417e-05	1.16298101388708	up
Os09g0400100	49	0	1.024388	0	3.01064528862582e-09	-4.9065878771033	down
Os09g0400500	0	144	0	1.743558	0	6.64971591736092	up
Os09g0400600	119	20	2.263715	0.38183	5.01343733194659e-09	-2.26995925206554	down
Os09g0408966	69	19	3.062856	0.914588	0.00668636274381995	-1.56711278247216	down
Os09g0410300	283	47	4.037174	0.740064	0	-2.33247291549863	down
Os09g0414701	124	46	3.26021	1.331249	0.0061865246672127	-1.1830405738212	down
Os09g0414900	127	43	4.146137	1.569577	0.00105363299898509	-1.31129820843408	down
Os09g0415300	127	15	2.274038	0.190913	2.49344989100564e-12	-2.74547192921221	down
Os09g0416600	126	1939	1.79179	30.859867	0	4.14806493388723	up
Os09g0421700	116	399	2.142692	8.192992	0	1.98901745150004	up
Os09g0422550	125	1	1.028069	0.005285	0	-5.47081529056772	down
Os09g0423700	117	1	3.559455	0.000184	0	-5.37671104303889	down
Os09g0429600	26	133	0.183463	1.070122	1.85851334322251e-13	2.50200894568899	up
Os09g0434000	134	40	5.69476	1.659562	6.14038031769848e-05	-1.48852727487476	down
Os09g0441100	93	0	1.136155	0	0	-5.80809849645815	down
Os09g0445600	108	279	3.303745	9.501434	4.11531586586023e-10	1.57669645633282	up
Os09g0447000	348	147	4.719274	2.514769	0.000310307389951414	-1.01372081664528	down
Os09g0451266	4607	841	80.345932	16.293871	0	-2.22930375989345	down
Os09g0452900	620	1381	8.404444	20.817507	1.40876199594686e-12	1.37535092349383	up
Os09g0454300	164	64	1.63775	0.697376	0.00278627827747191	-1.11766028066889	down
Os09g0455300	288	1002	5.224803	20.222149	0	2.01477722757275	up
Os09g0457900	914	313	18.997139	7.238338	5.29342236710306e-10	-1.3196427129313	down
Os09g0458600	12	55	0.244759	1.324226	1.81794713624006e-05	2.26620521067403	up
Os09g0462100	0	74	0	1.225724	0	5.70277245370994	up
Os09g0481000	1	99	0.004287	4.50551	0	5.44508796872196	up
Os09g0482300	191	63	2.530186	0.920512	2.12822284808567e-05	-1.35766873863219	down
Os09g0482550	96	927	1.274776	13.685637	0	3.47093133081229	up
Os09g0491532	227	73	3.109878	1.008651	2.32371854258506e-06	-1.39668456347427	down
Os09g0491652	0	296	0	4.064576	0	7.68184694468059	up
Os09g0493400	3347	6250	31.582581	65.561005	6.98462254700161e-09	1.12298611586076	up
Os09g0493500	2940	835	18.730121	5.07637	0	-1.59190403323473	down
Os09g0493700	381	1153	3.438984	11.58303	0	1.81534815932622	up
Os09g0497500	259	65	4.436442	1.196306	2.94639868059221e-10	-1.74963244524825	down
Os09g0508000	148	47	1.901923	0.669957	8.58125379457064e-05	-1.40505904373152	down
Os09g0509700	137	241	1.668992	3.289644	0.000479036185747517	1.02820728942783	up
Os09g0513800	316	127	3.086717	1.440771	0.000119386691597168	-1.0840363005676	down
Os09g0520100	466	847	10.86718	22.044177	4.9690709891248e-07	1.0816670174325	up
Os09g0521300	170	55	3.386824	1.206239	3.75552237510401e-05	-1.3824043190286	down
Os09g0522000	143	55	7.366679	3.143327	0.00483440791220091	-1.13556355670178	down
Os09g0522100	206	67	6.333095	2.279593	7.64416754173158e-06	-1.37894675146158	down
Os09g0526200	8313	15118	46.690105	94.406883	4.33005010735954e-08	1.08506356158835	up
Os09g0535200	4	125	0.022621	0.870897	0	4.69636533935192	up
Os09g0536200	185	802	1.700507	8.214983	0	2.32795331352533	up
Os09g0536800	24	98	0.239685	1.115158	1.18444908325799e-08	2.17513521720065	up
Os09g0542550	64	0	1.689125	0	1.73638881051374e-12	-5.28056033589791	down
Os09g0542800	70	148	0.828654	1.945765	0.000110363222501908	1.28219747004137	up
Os09g0543900	71	19	0.782435	0.226236	0.00379172074516021	-1.6073635337445	down
Os09g0544400	1172	199	2.188429	0.373803	0	-2.32735483737004	down
Os09g0545901	62	16	2.22741	0.640158	0.00787133658504491	-1.64556446780634	down
Os09g0555300	956	85	11.467571	1.130149	0	-3.24725200645967	down
Os09g0556800	423	173	5.601011	2.505967	4.44854307194431e-05	-1.06121585282536	down
Os09g0557900	301	40	9.822132	1.39013	0	-2.64605375764649	down
Os09g0565700	106	469	1.444499	7.136209	0	2.34954491480354	up
Os09g0566300	4	63	0.048164	0.886755	1.05746522649497e-11	3.72403509325145	up
Os09g0572000	47	102	1.300231	3.175306	0.00122726231192516	1.30960834960579	up
Os09g0572400	711	1286	6.482603	13.17977	1.95946953218673e-07	1.07556061467124	up
Os09g0572900	168	362	1.654778	3.93675	3.5559591604617e-08	1.32124199619143	up
Os10g0106600	11	40	0.180788	0.735079	0.00638635020462575	1.93002088781763	up
Os10g0107866	50	138	1.452823	3.287588	3.59577798869637e-07	1.65416805029192	up
Os10g0118200	180	347	2.7665	5.9439	3.20841000489569e-06	1.161859047385	up
Os10g0125300	52	10	0.718354	0.152597	0.00237207512807569	-2.00709161260818	down
Os10g0132400	71	160	1.840448	4.60711	1.18159072535207e-05	1.37363801824116	up
Os10g0135500	119	319	1.125951	3.367672	1.79457559923435e-11	1.63117893792633	up
Os10g0141700	451	949	4.712283	11.002743	2.03734584758308e-10	1.29247750739689	up
Os10g0146901	1089	427	29.268475	12.747476	1.64681164704916e-07	-1.12565470923926	down
Os10g0148000	2081	641	84.181037	27.555803	3.03090885722668e-14	-1.47440279257225	down
Os10g0159300	194	54	2.369188	0.759488	2.45497909112657e-07	-1.59695508839227	down
Os10g0187500	94	19	2.256872	0.469689	4.14660864689331e-06	-2.0039746883962	down
Os10g0195600	187	48	1.936179	0.550745	4.69008287762307e-08	-1.70962441641614	down
Os10g0205200	2121	518	63.179386	17.064052	0	-1.8084484094075	down
Os10g0209566	280	111	10.954688	4.829568	0.000161495785180987	-1.10245046554674	down
Os10g0339650	47	1	1.902749	1e-06	1.05985279663656e-07	-4.09121044422784	down
Os10g0340100	27	130	0.617041	3.612333	1.31117339208231e-12	2.41827011270654	up
Os10g0347800	441	153	3.393193	1.30849	1.02428816428635e-07	-1.29677773202068	down
Os10g0359200	168	66	2.941178	1.272295	0.00276006235888604	-1.10864911842465	down
Os10g0360900	82	213	0.529747	1.607005	9.09477360089284e-09	1.57989672196622	up
Os10g0361000	97	7	2.935674	0.205167	2.29005703289431e-12	-3.32372926941624	down
Os10g0361876	106	185	2.38165	4.749791	0.00236730878550373	1.01428572719128	up
Os10g0364900	225	486	9.709929	23.371019	3.26408089446062e-09	1.32692160093547	up
Os10g0373400	81	22	2.095173	0.624389	0.00144753651892171	-1.59581964150536	down
Os10g0377150	228	83	9.281543	3.741195	6.27743314801643e-05	-1.22115051940172	down
Os10g0382100	372	151	10.803235	4.871006	6.69222305901274e-05	-1.07112681159992	down
Os10g0410100	185	516	2.258703	4.824712	6.55031584528842e-15	1.69316313403336	up
Os10g0413900	201	54	2.995796	0.890545	6.26319363039585e-08	-1.64765996158658	down
Os10g0414000	553	230	6.847967	3.168357	2.34705943374935e-05	-1.03859757716738	down
Os10g0415200	869	91	6.904524	0.796244	0	-3.01304354347682	down
Os10g0417300	55	11	3.92501	0.823656	0.00192381136434217	-1.96472003281854	down
Os10g0426100	8	37	0.068128	0.397034	0.00207211105606431	2.21075128069683	up
Os10g0432200	68	828	0.50988	4.599605	0	3.79552097122711	up
Os10g0436900	222	80	2.677046	1.064045	5.86610024301271e-05	-1.2351468494324	down
Os10g0444700	4034	8623	44.44849	94.800972	1.02617914166103e-12	1.31800927493358	up
Os10g0447950	10	381	0.141267	5.304813	0	5.25430870416276	up
Os10g0450900	1454	2573	31.223858	61.443321	2.13133192983328e-07	1.04495270486324	up
Os10g0460800	41	3	1.488927	0.092235	7.82180193752424e-05	-3.04008635258908	down
Os10g0465700	448	890	4.661875	10.352825	5.57509627352459e-09	1.20961314865549	up
Os10g0469100	100	224	1.266382	3.852022	6.0895998932331e-07	1.37101278405174	up
Os10g0477200	3	81	0.016116	0.668154	0	4.35822065938756	up
Os10g0477600	42	90	0.65831	1.564186	0.0038810554667863	1.28804952000254	up
Os10g0483800	54	12	3.361298	0.824884	0.0059916197690375	-1.82757148889349	down
Os10g0492900	907	1593	11.332469	22.871588	5.61415073430105e-07	1.03358986062607	up
Os10g0495075	6	45	0.067573	0.597034	3.91186321502257e-06	2.81696760592845	up
Os10g0496900	2176	814	27.284853	11.34663	2.54659149323544e-09	-1.19474035979256	down
Os10g0501401	43	5	0.620874	0.158969	0.000490374096963397	-2.57050462206581	down
Os10g0502566	39	96	0.977308	2.676632	0.000210245833533795	1.48235867669469	up
Os10g0504650	701	229	52.867874	19.167938	2.80407808084249e-10	-1.38605104922656	down
Os10g0515200	113	35	1.352306	0.4653	0.00056538057397959	-1.43141253996762	down
Os10g0516900	53	5	1.648534	0.155371	6.82143100028121e-06	-2.86182950970724	down
Os10g0519700	34	212	0.820292	5.710004	0	2.80268836072139	up
Os10g0519750	241	0	8.664873	0	0	-7.16592897693377	down
Os10g0521000	595	1049	6.323883	11.311546	1.09608749887524e-06	1.03834442146514	up
Os10g0524300	592	1388	14.471569	37.699402	5.51780843238703e-14	1.44912310565324	up
Os10g0524500	7161	2073	80.166763	25.800339	0	-1.56538118263337	down
Os10g0525800	97	24	2.431307	0.658017	6.32365488298925e-05	-1.73292606761432	down
Os10g0528651	197	484	5.458873	14.967155	8.19477818936321e-12	1.51119151786157	up
Os10g0528900	133	48	2.679407	1.060756	0.00240507592183836	-1.22324925981339	down
Os10g0534600	11	60	0.076858	0.507419	6.92120142309349e-07	2.4980777667975	up
Os10g0536700	3067	1284	49.386368	22.987947	6.01025223034846e-07	-1.03295858793039	down
Os10g0542750	300	2328	8.306803	71.780525	0	3.17124202555798	up
Os10g0544600	448	798	5.938571	7.954819	1.50452827885061e-06	1.0524668104894	up
Os10g0545500	102	15	1.623196	0.246716	8.91898233046362e-09	-2.43384880237933	down
Os10g0545600	62	15	0.796501	0.202184	0.00402122192861365	-1.73071100604331	down
Os10g0551401	0	56	0	0.627558	5.69544411632705e-14	5.30954999995943	up
Os10g0551800	2060	826	75.165062	33.51255	1.07021767004056e-07	-1.09469343186774	down
Os10g0552700	227	78	8.28309	3.140398	1.41154977000291e-05	-1.30290747348909	down
Os10g0552800	2099	268	68.390434	9.692322	0	-2.74038892836844	down
Os10g0554900	179	74	2.198343	1.053053	0.0054666339110292	-1.03755856909498	down
Os10g0559866	68	6	2.838937	0.238622	5.20273647497405e-08	-3.00352037913956	down
Os10g0563900	781	250	21.123663	7.525907	4.95575802617054e-11	-1.41578516660454	down
Os10g0564150	1	63	0.006571	1.063124	1.56541446472147e-14	4.80485135869913	up
Os10g0567500	186	54	1.530746	0.49136	1.15847051640472e-06	-1.53673684731474	down
Os10g0568300	26	233	0.345304	2.279284	0	3.30422592168484	up
Os10g0570700	1851	580	47.532566	16.534843	1.37889699658444e-13	-1.44950555524941	down
Os10g0570800	84	26	0.808999	0.271804	0.00609378834576513	-1.42000274505532	down
Os10g0572400	774	2	24.515226	0.051961	0	-7.59093728284306	down
Os10g0574750	6	110	0.069572	1.469744	0	4.07963925773508	up
Os11g0102200	98	217	0.648128	1.60238	1.1689938159698e-06	1.35416519996587	up
Os11g0106083	28	117	0.459827	2.140808	2.92867397000407e-10	2.21860338322813	up
Os11g0106700	2567	5481	47.65165	113.869144	1.28741461935533e-12	1.31617999717563	up
Os11g0106900	24	1569	0.668359	49.865524	0	6.15621720283584	up
Os11g0115400	461	1064	4.249368	27.755693	5.77204950502619e-13	1.42573551132895	up
Os11g0120600	62	242	1.727183	4.981682	5.55111512312578e-16	2.15687029288363	up
Os11g0121500	186	74	5.605306	1.576914	0.00197044087279141	-1.09239368416762	down
Os11g0121600	225	468	2.050815	4.7431	2.24763906375713e-08	1.2726387064568	up
Os11g0122150	119	29	1.389415	0.374319	4.60235468335846e-06	-1.76446664547167	down
Os11g0126900	2246	10496	29.335253	152.409058	0	2.44591615123757	up
Os11g0129700	118	232	1.297504	2.8365	2.48346372648811e-05	1.18619441164546	up
Os11g0130700	44	3	1.641773	0.089645	1.95005949975569e-05	-3.13806658378446	down
Os11g0146950	8	41	0.147411	0.898651	0.0002915660948003	2.3535372206882	up
Os11g0147150	574	1156	8.780084	20.770823	9.7243513241807e-10	1.22997642449891	up
Os11g0150200	1104	89	5.583148	0.452804	0	-3.38931273683971	down
Os11g0150400	2910	714	78.864113	21.417692	0	-1.80254434474113	down
Os11g0150450	4845	9065	47.114414	103.836692	6.43223918572744e-09	1.12593015055148	up
Os11g0151300	241	1970	6.989315	63.762115	0	3.24446181145034	up
Os11g0151800	688	1769	11.116268	31.659508	0	1.58248737315384	up
Os11g0168500	275	972	3.141092	12.373859	0	2.03722659245876	up
Os11g0169600	0	1386	0	20.161743	0	9.90356901445173	up
Os11g0170900	105	257	1.090345	2.978353	7.73063224546178e-09	1.498844497719	up
Os11g0177400	2279	4935	28.886128	69.434879	5.24802423740311e-13	1.33639554659835	up
Os11g0177750	103	379	2.074127	8.550945	0	2.08396999261205	up
Os11g0181200	7	43	0.224024	1.761688	3.68136490956905e-05	2.57709835383051	up
Os11g0184900	891	1574	10.89269	19.727999	4.28516073069929e-07	1.04192389327336	up
Os11g0205800	85	1	0.605438	0.00449	1.77635683940025e-15	-4.92345024121997	down
Os11g0211800	551	1254	17.634289	44.650963	5.77426995107544e-13	1.4060529016948	up
Os11g0212900	86	225	0.726193	2.174424	3.65471031216202e-09	1.59109138284717	up
Os11g0213000	69	239	0.618224	2.467317	6.72795152922845e-14	1.98854239362063	up
Os11g0215300	921	277	49.771881	16.659529	6.17061957086662e-13	-1.50604264549259	down
Os11g0220500	72	15	0.602168	0.131328	0.000168031531984747	-1.94111292018249	down
Os11g0223201	225	90	1.141779	0.504742	0.000732533803237345	-1.08729563399145	down
Os11g0236100	348	146	3.831937	1.460835	0.000254120433598959	-1.02347218048629	down
Os11g0243300	288	118	3.04796	1.392447	0.000341097427531967	-1.05572774505345	down
Os11g0246200	496	179	9.209664	3.68758	2.0630393104959e-07	-1.24126716946366	down
Os11g0247350	841	2489	28.115382	92.030991	0	1.78572410353756	up
Os11g0255300	188	543	2.661135	8.476275	4.44089209850063e-16	1.74354445727321	up
Os11g0261600	2	41	0.017476	0.411551	7.6612246213692e-08	3.74640774972478	up
Os11g0267400	191	70	1.355711	0.548206	0.000263243656291712	-1.20891199422401	down
Os11g0282700	35	198	0.494968	3.188805	0	2.66494967374899	up
Os11g0291475	10040	14	98.854538	0.14642	0	-9.12191876590861	down
Os11g0300700	5	179	0.114606	5.070826	0	4.97582553336181	up
Os11g0303400	700	1657	8.033143	31.452359	1.34336985979644e-14	1.46332095993401	up
Os11g0303800	30	102	0.224955	0.860221	2.17641068389618e-07	1.92920584117149	up
Os11g0308266	0	240	0	2.180585	0	7.38092264405759	up
Os11g0312000	213	27	2.906847	0.407824	0	-2.6934336516475	down
Os11g0340477	56	4	1.588181	0.110931	4.23439910468559e-07	-3.18197448226878	down
Os11g0368172	0	107	0	4.045074	0	6.22621790330937	up
Os11g0379251	0	119	0	2.686529	0	6.37762411224186	up
Os11g0427401	48	1	0.208742	0.000705	6.46151165906161e-08	-4.12054047240406	down
Os11g0427800	765	1761	20.679344	52.931469	6.68354260824344e-14	1.42325828753241	up
Os11g0428500	438	51	3.704009	0.478154	0	-2.84511847095411	down
Os11g0429000	6	981	0.108433	20.742697	0	7.21964280570214	up
Os11g0432800	768	309	10.863644	4.955956	1.75084502718192e-06	-1.08753074294406	down
Os11g0449600	132	44	5.686259	2.069196	0.000585062834039141	-1.33419192143062	down
Os11g0451700	492	1329	8.788317	26.397415	0	1.65262779371682	up
Os11g0454000	60	271	1.719991	8.681322	0	2.36526738198081	up
Os11g0454200	784	1656	20.874194	48.283911	1.88912219201143e-11	1.29932439987692	up
Os11g0454300	539	1341	17.394358	48.16114	1.33226762955019e-15	1.53438562394508	up
Os11g0461200	1	153	0.000322	3.435225	0	6.06575735462933	up
Os11g0466300	41	99	0.856258	2.721495	0.00022462454781802	1.45687892781611	up
Os11g0481500	244	59	7.403157	1.986437	2.13191797548973e-10	-1.80066624688276	down
Os11g0481600	1	138	0.002412	1.940778	0	5.91836400158153	up
Os11g0485900	46	103	0.433866	0.525005	0.000641189208994364	1.35342608925893	up
Os11g0489250	40	152	0.559711	2.388949	1.96483940229086e-11	2.10237377537226	up
Os11g0490300	190	76	5.018702	2.235906	0.00195698570012748	-1.085071936998	down
Os11g0498600	483	903	13.075816	27.412158	1.06163938973225e-07	1.12236853941837	up
Os11g0514900	76	10	5.676381	0.819129	3.65486182984931e-07	-2.54016693692833	down
Os11g0523700	631	265	7.358578	3.426738	1.98064712303436e-05	-1.02524922218728	down
Os11g0526800	188	359	1.589666	3.050224	3.66165421838982e-06	1.14854213558613	up
Os11g0531800	103	0	1.160096	0	0	-5.95293812789881	down
Os11g0532200	484	172	9.945858	3.928358	1.33505764665642e-07	-1.26313531166872	down
Os11g0537375	2584	1058	24.314709	11.063633	2.27986558298809e-07	-1.06484332818228	down
Os11g0546500	85	156	1.304335	2.687081	0.00194492652201927	1.0833354076425	up
Os11g0553500	39	134	0.434371	1.664008	2.48366061050831e-09	1.95739083481437	up
Os11g0558400	277	672	2.050372	5.545884	7.99582622335038e-13	1.49529888862073	up
Os11g0594500	81	21	1.41514	0.39447	0.000780749443140882	-1.65869598276497	down
Os11g0595200	451	183	8.155641	3.660756	2.49703479423546e-05	-1.07291232365165	down
Os11g0596250	1142	427	17.597445	7.315381	1.47002575667798e-08	-1.19410965520978	down
Os11g0599000	118	25	0.757742	0.172957	3.89482845863931e-07	-1.95564773237995	down
Os11g0601950	64	166	0.890268	2.690598	1.9142519736004e-07	1.57236449819782	up
Os11g0621300	1150	292	9.364616	2.64096	0	-1.75018036299874	down
Os11g0629600	1	94	0.000834	0.7086	0	5.37142644676687	up
Os11g0638700	82	9	0.827513	0.093231	1.18192551301632e-08	-2.77935489940582	down
Os11g0643600	18	56	0.735703	2.507929	0.00123146258436335	1.76719919078127	up
Os11g0644600	17	50	0.220838	0.714483	0.00644732714283369	1.6832557024673	up
Os11g0644700	247	72	7.356036	2.371258	5.75134277980283e-08	-1.53714949727394	down
Os11g0654800	137	244	1.12045	2.21861	0.000317474343996427	1.04594930492739	up
Os11g0657000	493	31	4.470717	0.232668	0	-3.70790467234723	down
Os11g0657900	70	1	0.49374	0.007586	1.71052061403998e-12	-4.64935662690361	down
Os11g0664500	298	861	2.19429	7.751832	0	1.7473598321375	up
Os11g0664800	23	65	0.241807	0.751421	0.000975457818477188	1.65070289315889	up
Os11g0670900	120	45	3.1561	1.300726	0.00908780832576861	-1.16711174120821	down
Os11g0672800	61	155	0.643126	1.733363	7.34024028670177e-07	1.54177333942959	up
Os11g0673600	147	49	2.251754	0.829349	0.000246174853766656	-1.33702955513987	down
Os11g0678000	201	387	1.386791	3.021726	1.7185967621236e-06	1.16084102768073	up
Os11g0684000	170	329	2.769169	5.952381	3.91549946388015e-06	1.16701206500624	up
Os11g0689500	42	0	0.206813	0	1.11661233814786e-07	-4.69218991917281	down
Os11g0701100	120	4	2.705981	0.073009	0	-4.25879164269855	down
Os11g0701800	111	241	2.142423	5.213312	8.49911505063083e-07	1.32771150724237	up
Os11g0703000	1820	538	47.109257	15.459166	3.77475828372553e-15	-1.53332768851256	down
Os11g0703600	386	106	5.359018	1.838158	4.07116562683996e-11	-1.62886462880607	down
Os12g0101800	112	401	0.735479	3.048808	0	2.04609128163737	up
Os12g0104850	5	50	0.101262	1.378122	6.71279574149253e-08	3.16544111270282	up
Os12g0106200	733	1462	24.185249	53.666355	7.81200659716319e-10	1.21655690105555	up
Os12g0107300	71	404	0.759752	4.845339	0	2.70208217092496	up
Os12g0107700	633	255	6.051925	2.709385	4.03364265100237e-06	-1.08499010007605	down
Os12g0111000	272	92	3.612319	1.353076	2.0098241081401e-06	-1.32790561220076	down
Os12g0112401	3461	1405	71.209259	32.125668	1.13502157561562e-07	-1.07744400377671	down
Os12g0114000	422	737	11.816801	22.953354	4.58029217054179e-06	1.02388075424407	up
Os12g0114900	1563	4743	49.855039	168.033524	0	1.82275596963647	up
Os12g0115100	125	257	3.552829	8.128347	2.91651532369208e-06	1.25096685107906	up
Os12g0116200	229	529	3.112184	8.145019	7.28331839283669e-11	1.42364975234281	up
Os12g0120500	236	86	4.998351	2.061839	5.02528990031781e-05	-1.22018188794994	down
Os12g0123700	857	4471	10.071363	58.474033	0	2.6032479874804	up
Os12g0124700	112	38	1.038198	0.382064	0.00278908938984257	-1.30466756994002	down
Os12g0131200	135	292	1.926209	4.626092	1.83967568068155e-07	1.32459226499963	up
Os12g0137400	20	56	0.448353	1.443697	0.00420144621610385	1.6276323974887	up
Os12g0138050	734	279	20.051144	8.456716	1.95358731081008e-07	-1.16896927213076	down
Os12g0142900	77	920	0.573706	7.633812	0	3.77204348180977	up
Os12g0143100	120	21	1.080182	0.201843	9.00082353094689e-09	-2.21612170312337	down
Os12g0147200	706	2613	21.007689	86.528053	0	2.10770963969452	up
Os12g0147800	9732	16934	226.31778	437.803772	5.99411853707821e-07	1.02137988657766	up
Os12g0152600	64	164	0.618901	1.77612	3.07454523285067e-07	1.55502926698084	up
Os12g0157000	2057	5347	39.415485	113.919029	0	1.59978627597693	up
Os12g0157066	0	1035	0	13.6041	0	9.4827832567289	up
Os12g0158400	471	147	8.177813	2.836802	9.07929176285904e-10	-1.44853859689042	down
Os12g0161100	67	150	1.145405	2.880043	2.50564358981187e-05	1.36304811927344	up
Os12g0162800	237	93	3.546513	1.545035	0.000334233706402509	-1.11514466867051	down
Os12g0165200	105	4	1.375378	0.057319	4.44089209850063e-16	-4.06900602076429	down
Os12g0165300	13	89	0.128974	1.056519	1.19250165298013e-11	2.84465388425802	up
Os12g0168100	747	1546	10.516341	24.078899	7.87527820733658e-11	1.26984346954089	up
Os12g0169300	0	244	0	5.324075	0	7.40462748452364	up
Os12g0186600	1172	2104	4.943311	13.416403	1.22497608612271e-07	1.06546863528776	up
Os12g0194950	12	45	0.205453	0.864094	0.00154992937552845	1.98490246963495	up
Os12g0199200	216	67	1.722127	0.810926	1.39036106217016e-06	-1.44679012659584	down
Os12g0209800	408	797	3.326004	11.995051	2.0695821723038e-08	1.18505918478461	up
Os12g0210400	45	113	0.349103	1.084246	2.9098602815969e-05	1.51590594100837	up
Os12g0226700	414	797	7.596035	16.272493	4.18883218111787e-08	1.16408382249243	up
Os12g0227050	136	280	2.778005	6.365373	1.43964654819584e-06	1.25383982825913	up
Os12g0228500	0	63	0	1.494299	8.88178419700125e-16	5.47542731076877	up
Os12g0235700	403	153	3.696971	1.560813	4.7941478252822e-06	-1.16729815428738	down
Os12g0242500	860	1801	12.909575	30.057852	2.50250931088658e-11	1.28710964934278	up
Os12g0263100	288	114	3.577937	1.566213	0.000131300598356421	-1.10486701566079	down
Os12g0267400	5	64	0.061763	1.040442	3.51858542302352e-11	3.51267168356784	up
Os12g0274700	1414	241	34.457187	6.38621	0	-2.32336221742821	down
Os12g0281300	90	197	0.599373	1.420232	3.93927428843366e-06	1.33632108668562	up
Os12g0283900	475	184	4.543472	2.009751	3.76634438314927e-06	-1.13963970518028	down
Os12g0291066	82	296	2.001812	8.096342	2.22044604925031e-16	2.05190523066125	up
Os12g0291100	1475	2978	36.696008	84.534211	8.93516372002523e-11	1.23507075972966	up
Os12g0291733	366	156	10.454458	4.957854	0.000319778468903631	-1.00121676505178	down
Os12g0405300	0	74	0	0.838469	0	5.70277245370994	up
Os12g0419700	30	135	0.447836	1.041372	2.85227397256449e-12	2.32864934532681	up
Os12g0428000	256	636	4.132776	11.44885	3.54272167157887e-13	1.52906474012375	up
Os12g0428200	83	1204	0.631262	5.285953	0	4.05362673170634	up
Os12g0444500	163	46	1.143173	1.047185	2.47306978706785e-06	-1.57292359884532	down
Os12g0448900	46	94	0.467284	1.056768	0.00623736226077831	1.22342886358151	up
Os12g0467200	46	0	0.464816	0	1.40121593217302e-08	-4.818573535255	down
Os12g0472300	75	15	2.030757	0.437118	6.36669804483514e-05	-1.99868251932477	down
Os12g0472366	156	52	4.819505	1.779186	0.000151154263216435	-1.338475151707	down
Os12g0472800	1957	686	29.948614	11.659416	8.7399087966844e-11	-1.28817294350478	down
Os12g0480800	264	91	3.332148	1.276053	4.50908115989801e-06	-1.30062840143284	down
Os12g0485800	493	172	12.358477	4.837185	5.72208307403343e-08	-1.28962426401666	down
Os12g0498900	162	0	3.709908	0	0	-6.59778056496981	down
Os12g0516350	2	98	0.041389	4.18701	0	4.97464202788475	up
Os12g0516400	79	0	3.13775	0	1.4432899320127e-15	-5.57727637043144	down
Os12g0518200	3095	5377	50.394791	97.348709	4.39236568450241e-07	1.0188555329813	up
Os12g0528801	5	163	0.310619	13.328526	0	4.8418743017093	up
Os12g0538700	79	173	1.82463	4.438328	1.23056928343912e-05	1.33473217252025	up
Os12g0539700	1119	465	3.693274	2.284599	2.07029944165882e-06	-1.04220488076227	down
Os12g0539751	11	824	0.21625	3.403594	0	6.24580431406056	up
Os12g0551200	0	42	0	0.390667	3.73095443428895e-10	4.9065878771033	up
Os12g0552500	200	593	5.405478	17.820509	0	1.78180475541405	up
Os12g0555000	37	488	1.100934	16.328146	0	3.88351630079549	up
Os12g0555500	142	294	3.989896	9.198799	8.15251052332933e-07	1.26233965379829	up
Os12g0565800	56	0	0.564077	0	8.8473006698564e-11	-5.09320790067984	down
Os12g0573600	216	413	8.48238	18.071915	1.52374598272331e-06	1.15131029515154	up
Os12g0574800	1397	163	14.500813	1.996116	0	-2.86597530031665	down
Os12g0574900	394	1060	1.923378	5.668826	0	1.64598432863801	up
Os12g0575400	1	138	0.036287	5.939417	0	5.91836400158153	up
Os12g0576100	96	226	3.83146	10.016876	1.14046368016041e-07	1.44164979563449	up
Os12g0576700	227	460	2.497089	6.015356	7.64583983903222e-08	1.23516892771045	up
Os12g0580500	89	183	1.112519	2.543329	4.10788458713451e-05	1.2465954495376	up
Os12g0585300	179	9	2.795318	0.146144	0	-3.8897442081914	down
Os12g0594700	419	117	4.502001	1.365305	3.05538927491966e-11	-1.60610415077907	down
Os12g0595300	336	114	3.748053	1.466737	3.82734964277098e-07	-1.32605657348602	down
Os12g0603700	177	35	3.05502	0.659308	1.35712219240247e-10	-2.07113173427398	down
Os12g0603800	48	113	1.230555	3.231625	0.000108822122247165	1.42606402869881	up
Os12g0604500	711	303	8.549368	4.017827	2.24417108489749e-05	-1.00468367207699	down
Os12g0605850	7	39	0.061837	0.435739	0.000284360320611632	2.44105011266674	up
Os12g0607800	247	73	3.194538	1.041562	8.71314136396961e-08	-1.51763976731612	down
Os12g0611900	147	291	1.675527	3.690046	4.08614502556137e-06	1.19826761914246	up
Os12g0617800	137	349	1.054912	3.383096	5.15146814095147e-11	1.5597312451365	up
Os12g0618000	963	305	14.114103	4.950167	7.18369808083708e-12	-1.43202795493781	down
Os12g0621025	52	0	0.465344	0	6.57174425988671e-10	-4.98954008312464	down
Os12g0630500	43	108	1.002587	2.841605	4.58170468384811e-05	1.51462113427818	up
Os12g0634400	197	66	4.40113	1.628304	2.3946895936211e-05	-1.3362668072824	down
Os12g0637400	39	153	1.043946	4.660269	7.28117566239916e-12	2.14677215939225	up
Os12g0637500	28	71	0.308823	0.886949	0.00195015454897518	1.50937187762555	up
Os12g0638300	75	166	0.864059	2.119351	1.34336606073537e-05	1.34899986334365	up
Oryza_sativa_newGene_65	328	0	3.641881	0	0	-7.60792440728145	down
Oryza_sativa_newGene_135	8	353	0.0343	1.741849	0	5.41532506553647	up
Oryza_sativa_newGene_164	99	29	1.309232	0.424531	0.000719176263277999	-1.50308096344817	down
Oryza_sativa_newGene_175	3	49	0.024836	0.461352	4.42807002176693e-09	3.6495397884664	up
Oryza_sativa_newGene_209	37	132	0.483858	1.807161	1.27301924557344e-09	2.00864303307123	up
Oryza_sativa_newGene_242	63	135	1.063092	2.730214	0.000170998581872306	1.29913480267372	up
Oryza_sativa_newGene_326	49	5	0.831269	0.080783	3.77546426111319e-05	-2.75225365728398	down
Oryza_sativa_newGene_341	9	36	0.117462	0.547114	0.00797128673451297	2.03103901249732	up
Oryza_sativa_newGene_367	27	82	0.341844	1.176032	2.91313428719686e-05	1.76273102581849	up
Oryza_sativa_newGene_510	40	6	0.764927	0.107975	0.00525235599662877	-2.26227040197606	down
Oryza_sativa_newGene_525	4	80	0.053409	1.555836	1.22124532708767e-15	4.06177601992288	up
Oryza_sativa_newGene_547	72	18	0.945966	0.257049	0.00149142358890586	-1.69941127756243	down
Oryza_sativa_newGene_642	0	87	0	1.850768	0	5.93211765779246	up
Oryza_sativa_newGene_735	0	96	0	2.375057	0	6.07191982400141	up
Oryza_sativa_newGene_752	50	0	0.626248	0	1.80957870909992e-09	-4.93477190335926	down
Oryza_sativa_newGene_797	356	144	9.148771	4.105166	7.56807763929723e-05	-1.07580813908612	down
Oryza_sativa_newGene_830	170	47	2.26791	0.675011	9.52797220121759e-07	-1.60288718354826	down
Oryza_sativa_newGene_850	0	80	0	1.680721	0	5.8131682374402	up
Oryza_sativa_newGene_887	335	11	3.068829	0.101962	0	-4.53497426587812	down
Oryza_sativa_newGene_928	32	76	0.396402	1.040823	0.00285519638351661	1.42331003081383	up
Oryza_sativa_newGene_960	8	241	0.114644	5.92766	0	4.86742753857334	up
Oryza_sativa_newGene_1082	9	36	0.307087	1.969373	0.00797128673451297	2.03103901249732	up
Oryza_sativa_newGene_1457	7	144	0.168359	2.336201	0	4.28739809898599	up
Oryza_sativa_newGene_1553	7	366	0.107629	6.733403	0	5.62443120213838	up
Oryza_sativa_newGene_1673	158	0	4.039474	0	0	-6.56208835322263	down
Oryza_sativa_newGene_1781	1281	476	36.82164	15.188139	7.23689441706199e-09	-1.2033628429286	down
Oryza_sativa_newGene_1892	0	46	0	0.726967	2.8934188378571e-11	5.03364373332986	up
Oryza_sativa_newGene_1900	89	28	1.1269	0.387876	0.004916770744685	-1.40035283553799	down
Oryza_sativa_newGene_1951	961	175	11.462111	2.315547	0	-2.22543101216928	down
Oryza_sativa_newGene_1993	78	0	1.184687	0	2.33146835171283e-15	-5.55928518272591	down
Oryza_sativa_newGene_2134	620	17	17.279481	0.487957	0	-4.8522205194774	down
Oryza_sativa_newGene_2176	432	104	5.173964	1.4891	3.88578058618805e-14	-1.81773202179272	down
Oryza_sativa_newGene_2207	202	73	10.316389	4.139501	0.00012613559868746	-1.22966645261068	down
Oryza_sativa_newGene_2283	80	160	1.25076	2.294708	0.000226939648036217	1.20523548870354	up
Oryza_sativa_newGene_2329	117	214	1.285918	2.80449	0.0003221183726827	1.08253742419311	up
Oryza_sativa_newGene_2332	150	44	6.348116	2.058097	1.40867157812918e-05	-1.516426317883	down
Oryza_sativa_newGene_2404	139	55	1.356122	0.589303	0.00953383542293629	-1.09511813496778	down
Oryza_sativa_newGene_2406	58	123	0.782125	1.876043	0.000448162984707845	1.28238061904964	up
Oryza_sativa_newGene_2586	0	51	0	0.824426	1.24855681349345e-12	5.1781825050177	up
Oryza_sativa_newGene_2600	15	59	0.150993	0.699713	4.18928264241947e-05	2.07911526142492	up
Oryza_sativa_newGene_2621	63	432	0.735271	4.048179	0	2.96663820422411	up
Oryza_sativa_newGene_2763	237	718	2.939362	9.894403	0	1.81414576282142	up
Oryza_sativa_newGene_2768	0	41	0	0.679109	7.11283365539828e-10	4.87299515113893	up
Oryza_sativa_newGene_2811	1838	4346	11.684595	26.396066	1.11022302462516e-15	1.46309868842973	up
Oryza_sativa_newGene_2832	237	24	3.59496	0.404611	0	-3.00708819198045	down
Oryza_sativa_newGene_2874	0	79	0	3.010595	0	5.79534564925207	up
Oryza_sativa_newGene_2875	93	9	2.297924	0.231699	1.91354820877621e-10	-2.95751168184463	down
Oryza_sativa_newGene_2935	56	139	0.374694	1.042582	4.35469675208466e-06	1.50604084691209	up
Oryza_sativa_newGene_2938	87	0	1.362593	0	0	-5.71365789171841	down
Oryza_sativa_newGene_3028	67	0	1.227172	0	4.08340028457133e-13	-5.34498663374987	down
Oryza_sativa_newGene_3038	22	62	0.45626	1.463985	0.00157157719149359	1.64370099426216	up
Oryza_sativa_newGene_3048	2	283	0.009101	2.253303	0	6.49078713352033	up
Oryza_sativa_newGene_3099	96	285	2.261438	7.526753	1.33171251803788e-12	1.77438554052824	up
Oryza_sativa_newGene_3116	0	80	0	2.27795	0	5.8131682374402	up
Oryza_sativa_newGene_3171	71	0	0.964099	0	6.06181771445335e-14	-5.42664342938055	down
Oryza_sativa_newGene_3262	1496	89	11.679808	0.767442	0	-3.8271048103227	down
Oryza_sativa_newGene_3309	88	25	1.577885	0.485168	0.00128637179789304	-1.53936424536344	down
Oryza_sativa_newGene_3448	137	435	1.064965	4.113018	1.11022302462516e-16	1.87634015163028	up
Oryza_sativa_newGene_3460	202	1	2.868174	0.011015	0	-6.15588769705558	down
Oryza_sativa_newGene_3469	88	0	1.618314	0	0	-5.72983358180738	down
Oryza_sativa_newGene_3475	537	2	3.970636	0.011945	0	-7.06491238180238	down
Oryza_sativa_newGene_3482	52	11	1.143276	0.270089	0.00542558354679978	-1.88627919981034	down
Oryza_sativa_newGene_3489	473	894	5.340093	9.586107	6.49799426488684e-08	1.13801730301349	up
Oryza_sativa_newGene_3490	40	6	0.668476	0.093679	0.00525235599662877	-2.26227040197606	down
Oryza_sativa_newGene_3521	82	19	0.664929	0.168911	0.000152845402179858	-1.81066181838329	down
Oryza_sativa_newGene_3552	130	1029	1.351691	13.081887	0	3.19044700777173	up
Oryza_sativa_newGene_3675	47	149	0.580016	2.272162	3.59279150874414e-09	1.84996495282637	up
Oryza_sativa_newGene_3718	24	229	0.232928	2.50323	0	3.38755733405197	up
Oryza_sativa_newGene_3821	3	127	0.064227	4.460649	0	4.9978449847195	up
Oryza_sativa_newGene_3827	11	60	0.393891	1.68292	6.92120142309349e-07	2.4980777667975	up
Oryza_sativa_newGene_3837	91	169	1.128093	2.411084	0.000915290103426947	1.10124314162512	up
Oryza_sativa_newGene_3892	118	34	1.56397	0.489575	0.000107467429245056	-1.53311030488271	down
Oryza_sativa_newGene_3922	183	0	0.887833	0	0	-6.77192010827478	down
Oryza_sativa_newGene_3930	52	0	0.836742	0	6.57174425988671e-10	-4.98954008312464	down
Oryza_sativa_newGene_3931	84	9	2.175768	0.143584	5.56691193143166e-09	-2.81342649512112	down
Oryza_sativa_newGene_4038	38	383	0.184058	2.028354	0	3.49833484419426	up
Oryza_sativa_newGene_4099	111	226	3.586026	8.14085	1.06190254786087e-05	1.23557313491815	up
Oryza_sativa_newGene_4242	239	72	2.423053	0.806798	2.18109772132102e-07	-1.48997720766528	down
Oryza_sativa_newGene_4347	21	70	0.401199	1.490844	4.50817309700646e-05	1.87723996112957	up
Oryza_sativa_newGene_4402	24	83	0.596377	2.329833	2.92180249261698e-06	1.93925763667103	up
Oryza_sativa_newGene_4419	127	44	2.841281	0.990783	0.00159427645333265	-1.27920032632413	down
Oryza_sativa_newGene_4469	28	117	0.27958	1.315592	2.92867397000407e-10	2.21860338322813	up
Oryza_sativa_newGene_4592	2	792	0.082911	27.649295	0	7.97075595237869	up
Oryza_sativa_newGene_4608	0	50	0	0.538295	2.33013608408328e-12	5.15041005564451	up
Oryza_sativa_newGene_4621	45	0	0.908389	0	2.34785600961018e-08	-4.78800035534208	down
Oryza_sativa_newGene_4635	505	18	9.316228	0.350462	0	-4.48097350731508	down
Oryza_sativa_newGene_4690	3	2245	0.043549	27.319312	0	9.12622806930041	up
Oryza_sativa_newGene_4788	228	78	3.529234	1.334292	1.20988432084079e-05	-1.30920223849335	down
Oryza_sativa_newGene_4796	7	1183	0.021407	4.658131	0	7.31303246171829	up
Oryza_sativa_newGene_4815	316	22	2.769697	0.205926	0	-3.53765426186275	down
Oryza_sativa_newGene_4833	135	809	2.044573	13.661302	0	2.79020516080386	up
Oryza_sativa_newGene_4856	0	194	0	2.003123	0	7.07599578269083	up
Oryza_sativa_newGene_4926	1139	0	28.754692	0	0	-9.39864907565429	down
Oryza_sativa_newGene_4982	10	38	0.169112	0.829044	0.00715987545576569	1.97708852428917	up
Oryza_sativa_newGene_4983	34	76	0.587024	1.484904	0.00689600318843475	1.34011061062418	up
Oryza_sativa_newGene_5024	417	760	8.479508	16.546441	6.40235576776504e-07	1.08525651991244	up
Oryza_sativa_newGene_5128	31	91	0.864874	2.877358	1.54822776493591e-05	1.72219339470411	up
Oryza_sativa_newGene_5144	70	17	1.200289	0.314865	0.00137858651541856	-1.7358693350073	down
Oryza_sativa_newGene_5148	121	28	1.188038	0.301414	1.42312148909696e-06	-1.83635502470567	down
Oryza_sativa_newGene_5226	264	94	4.950016	1.945778	1.15540508217604e-05	-1.25455583198959	down
Oryza_sativa_newGene_5230	174	54	3.057172	1.057011	1.15668426844406e-05	-1.44141715021913	down
Oryza_sativa_newGene_5231	71	7	1.345313	0.127987	6.20112358129532e-08	-2.88258238227211	down
Oryza_sativa_newGene_5232	40	3	0.71001	0.040397	0.000124357911529538	-3.00588957996459	down
Oryza_sativa_newGene_5233	81	23	1.213753	0.377924	0.00260225974611006	-1.53556955162375	down
Oryza_sativa_newGene_5239	0	94	0	1.698819	0	6.04200239883652	up
Oryza_sativa_newGene_5307	0	66	0	1.471236	2.22044604925031e-16	5.54106679893627	up
Oryza_sativa_newGene_5336	0	39	0	0.707606	2.60429988685473e-09	4.80336793104168	up
Oryza_sativa_newGene_5488	113	8	2.387692	0.149108	2.66453525910038e-14	-3.37910455629479	down
Oryza_sativa_newGene_5529	498	1066	2.448535	5.843518	4.58048043938675e-11	1.3174536956315	up
Oryza_sativa_newGene_5556	136	28	2.470538	0.425733	2.7029356863828e-08	-2.0027611161885	down
Oryza_sativa_newGene_5913	7	41	0.125274	0.910085	0.000102503723560576	2.510677332764	up
Oryza_sativa_newGene_6066	50	0	0.361751	0	1.80957870909992e-09	-4.93477190335926	down
Oryza_sativa_newGene_6121	4	151	0.08918	3.862562	0	4.96613719580885	up
Oryza_sativa_newGene_6127	0	57	0	0.949981	3.09752223870419e-14	5.33444673753133	up
Oryza_sativa_newGene_6170	28	73	0.390103	1.144933	0.00102589686637944	1.54865879078211	up
Oryza_sativa_newGene_6175	113	32	2.20011	0.695765	0.000120516767694978	-1.55533014810968	down
Oryza_sativa_newGene_6200	41	0	0.668889	0	1.8847004368272e-07	-4.65878499297549	down
Oryza_sativa_newGene_6208	336	646	3.902908	8.338501	1.13552371505676e-07	1.16145851213666	up
Oryza_sativa_newGene_6233	82	146	1.317332	2.606937	0.00542207797349592	1.03947691896812	up
Oryza_sativa_newGene_6239	20	70	0.256404	0.991827	2.2428597964308e-05	1.94226645270621	up
Oryza_sativa_newGene_6331	59	236	0.539434	2.522146	3.33066907387547e-16	2.19047636411447	up
Oryza_sativa_newGene_6372	71	163	0.905582	2.535574	6.14720496117105e-06	1.40019981527043	up
Oryza_sativa_newGene_6433	112	484	0.499601	2.40073	0	2.31660530007883	up
Oryza_sativa_newGene_6450	68	0	0.555031	0	2.52686760404686e-13	-5.3658381975145	down
Oryza_sativa_newGene_6453	15	72	0.25589	1.381799	1.66435148440947e-07	2.36014136765651	up
Oryza_sativa_newGene_6454	3	96	0.017186	1.654432	0	4.5993671481799	up
Oryza_sativa_newGene_6462	172	60	2.958671	1.147806	0.000185957290916527	-1.27667063791887	down
Oryza_sativa_newGene_6650	17	50	0.231686	0.755734	0.00644732714283369	1.6832557024673	up
Oryza_sativa_newGene_6658	274	536	4.617008	8.583008	1.3755795025272e-07	1.18547212843852	up
Oryza_sativa_newGene_6679	187	0	2.089568	0	0	-6.80283231709599	down
Oryza_sativa_newGene_6683	19	53	0.617997	2.002742	0.00697266811907371	1.61835194017544	up
Oryza_sativa_newGene_6705	53	5	0.521651	0.044659	6.82143100028121e-06	-2.86182950970724	down
Oryza_sativa_newGene_6713	1914	0	23.695429	0	0	-10.146606414775	down
Oryza_sativa_newGene_6715	0	118	0	1.676727	0	6.36559643110058	up
Oryza_sativa_newGene_6743	3	46	0.012666	0.260585	2.51444919330268e-08	3.56109105750835	up
Oryza_sativa_newGene_6797	24	60	0.291471	0.87003	0.00917563161511947	1.48056421005294	up
Oryza_sativa_newGene_6837	18	52	0.219704	0.726858	0.00558503209057182	1.66307959647061	up
Oryza_sativa_newGene_6839	184	335	3.986929	8.660977	2.8617122705743e-05	1.07988220316769	up
Oryza_sativa_newGene_6841	309	89	8.989089	2.862206	3.17542125927162e-09	-1.55791356547615	down
Oryza_sativa_newGene_6863	0	2524	0	12.089559	0	10.7676743723986	up
Oryza_sativa_newGene_6885	95	4	1.728457	0.061517	2.59792187762287e-14	-3.92701968631142	down
Oryza_sativa_newGene_7017	50	102	0.574219	2.477441	0.00369517924088891	1.22334868572196	up
Oryza_sativa_newGene_7142	38	103	1.039569	3.183424	1.67833471548251e-05	1.61833717564887	up
Oryza_sativa_newGene_7195	101	29	1.053198	0.333853	0.000438966587404277	-1.53145624590393	down
Oryza_sativa_newGene_7262	31	196	0.261268	2.359845	0	2.81694723657551	up
Oryza_sativa_newGene_7284	46	118	0.476865	1.381524	1.18230455272705e-05	1.54702289584557	up
Oryza_sativa_newGene_7338	220	65	2.926417	0.99991	3.01118353362995e-07	-1.51584091864893	down
Oryza_sativa_newGene_7356	352	803	1.870341	4.652449	6.23956442069584e-12	1.40790712776821	up
Oryza_sativa_newGene_7412	65	3	0.82231	0.027102	1.37392952570536e-09	-3.68365837181205	down
Oryza_sativa_newGene_7539	43	0	0.814501	0	6.62772483561724e-08	-4.72483884188512	down
Oryza_sativa_newGene_7582	0	40	0	0.964049	1.35934663525461e-09	4.83860154317132	up
Oryza_sativa_newGene_7601	0	148	0	0.794321	0	6.68885589219256	up
Oryza_sativa_newGene_7846	3	43	0.036027	0.78924	1.44207145336139e-07	3.46686349638394	up
Oryza_sativa_newGene_7865	109	244	0.809083	2.011036	2.80111936978855e-07	1.37128812402899	up
Oryza_sativa_newGene_7892	21	89	0.188939	1.046239	3.16674254596805e-08	2.2174324321188	up
Oryza_sativa_newGene_8186	1547	388	12.677927	3.384224	0	-1.76915118819931	down
Oryza_sativa_newGene_8350	915	1687	10.282672	21.671018	4.17462560076132e-08	1.10358479911634	up
Oryza_sativa_newGene_8494	144	41	1.379784	0.433231	1.14028808968492e-05	-1.55672110487903	down
Oryza_sativa_newGene_8511	306	112	10.323003	4.19181	8.91545713976871e-06	-1.21704655628792	down
Oryza_sativa_newGene_8559	215	84	1.346551	0.584638	0.000545243542156126	-1.12011170562409	down
Oryza_sativa_newGene_8611	11	55	0.169765	1.025601	7.05269018508314e-06	2.37563540558678	up
Oryza_sativa_newGene_8647	42	91	0.324737	0.79156	0.0029877521309033	1.30373991022046	up
Oryza_sativa_newGene_8705	592	121	4.245085	0.958114	0	-2.05514128045908	down
Oryza_sativa_newGene_8722	51	0	1.258519	0	1.08956443867214e-09	-4.96241586914528	down
Oryza_sativa_newGene_8778	114	32	1.666337	0.491715	9.47171698989502e-05	-1.56785470602686	down
Oryza_sativa_newGene_8789	94	0	0.802596	0	0	-5.82325458403226	down
Oryza_sativa_newGene_8808	0	72	0	2.56245	0	5.66401330973465	up
Oryza_sativa_newGene_8813	321	3	1.325489	0.013356	0	-5.95826451057533	down
Oryza_sativa_newGene_8856	66	289	0.579452	2.815722	0	2.32366015850153	up
Oryza_sativa_newGene_8957	0	36	0	0.652047	1.85907995664536e-08	4.69218991917282	up
Oryza_sativa_newGene_8979	243	95	4.015381	1.495847	0.000260792967580192	-1.12073079425835	down
Oryza_sativa_newGene_8981	46	0	1.628559	0	1.40121593217302e-08	-4.818573535255	down
Oryza_sativa_newGene_9035	22	65	0.146242	0.489315	0.000539162186865338	1.7103514768549	up
Oryza_sativa_newGene_9104	65	3	1.438393	0.049974	1.37392952570536e-09	-3.68365837181205	down
Oryza_sativa_newGene_9122	83	159	1.563587	3.111809	0.000653823336443149	1.14423962620175	up
Oryza_sativa_newGene_9226	192	76	1.966425	0.865617	0.00146192015621094	-1.10004632932239	down
Oryza_sativa_newGene_9315	97	172	1.195652	1.875807	0.00241966072045263	1.03592440230342	up
Oryza_sativa_newGene_9421	374	76	5.78808	1.044896	3.33066907387547e-16	-2.05583949418557	down
Oryza_sativa_newGene_9473	39	6	1.290262	0.188625	0.00785723042424891	-2.22724332893178	down
Oryza_sativa_newGene_9491	25	80	0.555324	1.47427	1.67169028087999e-05	1.83198165634159	up
Oryza_sativa_newGene_9532	85	0	1.584063	0	0	-5.68075203646754	down
Oryza_sativa_newGene_9533	68	0	3.438168	0	2.52686760404686e-13	-5.3658381975145	down
Oryza_sativa_newGene_9555	0	350	0	5.550432	0	7.92252027189678	up
