# Supplementary material for: Pyramiding of gn1a, gs3, and ipa1 Exhibits Complementary and Additive Effects on Rice Yield
Source: Int J Mol Sci. 2022 Oct 18;23(20):12478. doi: 10.3390/ijms232012478 (PMC9604080; doi:10.3390/ijms232012478)
Supplement: Supplementary file 1 [file ijms-23-12478-s001.zip › Table S2/WT_vs_gn1a.DEG.final.xls]

#ID	WT_Count	gn_Count	WT_FPKM	gn_FPKM	FDR	log2FC	regulated
Oryza_sativa_newGene_1407	55	17	0.938489	0.303137	0.0300779388010882	-1.5386755893593	down
Oryza_sativa_newGene_1558	133	58	2.061768	0.94246	0.00427046199461745	-1.11221918190596	down
Oryza_sativa_newGene_1584	77	16	1.168221	0.241667	5.61070229609939e-06	-2.09013173300834	down
Oryza_sativa_newGene_1669	243	98	1.454048	0.520239	3.72498552581035e-06	-1.23338592815756	down
Oryza_sativa_newGene_1752	32	82	0.53374	1.486621	0.0042245670200961	1.37072394777664	up
Oryza_sativa_newGene_1836	31	97	0.64416	1.858234	2.58625902761489e-05	1.65179974559363	up
Oryza_sativa_newGene_1852	142	43	1.923975	0.513808	7.24970198429098e-07	-1.62269889045381	down
Oryza_sativa_newGene_1940	466	183	2.890287	1.162863	2.27530960739131e-09	-1.27832638123901	down
Oryza_sativa_newGene_2021	2895	503	53.556411	9.520614	0	-2.4587059254246	down
Oryza_sativa_newGene_2033	115	0	1.149496	0	0	-6.01760833870368	down
Oryza_sativa_newGene_2067	131	13	2.299265	0.22536	2.22044604925031e-16	-3.11058502429213	down
Oryza_sativa_newGene_2096	12	60	0.266173	1.169494	2.099003602829e-05	2.22310702673593	up
Oryza_sativa_newGene_2118	0	593	0	8.77252	0	8.42794024571586	up
Oryza_sativa_newGene_2153	248	90	2.314993	0.857473	9.52256953290487e-08	-1.38319338837315	down
Oryza_sativa_newGene_2257	84	746	0.840466	7.711592	0	3.18559378985106	up
Oryza_sativa_newGene_2286	73	27	1.552651	0.578567	0.0256754155101919	-1.31851362472602	down
Oryza_sativa_newGene_2331	115	0	2.035061	0	0	-6.01760833870368	down
Oryza_sativa_newGene_2358	181	69	2.084713	0.808296	1.3428580350805e-05	-1.30777821882152	down
Oryza_sativa_newGene_2447	334	143	3.476346	1.520137	1.64425786286504e-06	-1.15210125017095	down
Oryza_sativa_newGene_2448	1926	466	3.87907	2.053822	0	-1.98103854383381	down
Oryza_sativa_newGene_2449	280	101	1.524022	0.560204	1.81206438742976e-08	-1.39369230802376	down
Oryza_sativa_newGene_2650	43	99	0.667029	1.661309	0.00501140116916887	1.23096496120073	up
Oryza_sativa_newGene_2651	53	14	0.437658	0.116865	0.00877497399485594	-1.73884175121328	down
Oryza_sativa_newGene_2672	114	46	1.967235	0.800105	0.00314498607220171	-1.21661755352972	down
Oryza_sativa_newGene_2677	101	36	1.998473	0.724309	0.000989001553555746	-1.38403661231938	down
Oryza_sativa_newGene_2679	116	266	2.520015	5.941965	6.68002567927317e-07	1.24656757025281	up
Oryza_sativa_newGene_2695	32	108	0.314832	1.099056	1.43291316367922e-06	1.76087828651299	up
Oryza_sativa_newGene_2751	75	168	0.856915	2.013522	0.000103588650997577	1.20616287521403	up
Oryza_sativa_newGene_2758	120	52	1.704512	0.759191	0.00783879128507892	-1.1186525170614	down
Oryza_sativa_newGene_2799	626	254	5.376025	1.753675	7.88273002427786e-10	-1.23352719841742	down
Oryza_sativa_newGene_2805	728	258	6.505235	2.355908	1.0769163338864e-13	-1.42833086682776	down
Oryza_sativa_newGene_2817	1997	592	3.205393	0.950094	0	-1.68908409559532	down
Oryza_sativa_newGene_2934	67	20	0.788783	0.243031	0.00362983531526984	-1.60080957951012	down
Oryza_sativa_newGene_2944	106	39	0.420478	0.155539	0.00110647185259749	-1.34216304919144	down
Oryza_sativa_newGene_2950	66	8	2.079629	0.255623	1.31189896057649e-07	-2.73912159898369	down
Oryza_sativa_newGene_2977	0	298	0	3.231064	0	7.4393613651186	up
Oryza_sativa_newGene_2980	203	41	1.870612	0.380353	1.0547118733939e-14	-2.19884044327492	down
Oryza_sativa_newGene_2992	61	20	0.845547	0.283674	0.0245235938060091	-1.4691713950498	down
Oryza_sativa_newGene_2998	1271	525	10.025317	4.223646	1.74728009838532e-11	-1.210701263662	down
Oryza_sativa_newGene_3	0	55	0	1.700331	2.17503792754314e-12	5.03781670564523	up
Oryza_sativa_newGene_3005	348	677	5.197408	9.606603	4.97348561112609e-07	1.01846967500596	up
Oryza_sativa_newGene_3158	102	41	0.977625	0.40558	0.0069739707593266	-1.21845108866751	down
Oryza_sativa_newGene_3161	110	40	0.578594	0.213193	0.000636038242812886	-1.35972888812706	down
Oryza_sativa_newGene_3194	0	65	0	1.174766	5.99520433297585e-15	5.27205234904669	up
Oryza_sativa_newGene_3248	75	16	0.536335	0.117735	1.18758999692048e-05	-2.05304379964417	down
Oryza_sativa_newGene_328	3	53	0.01354	0.41546	6.52273379753154e-09	3.57245027574664	up
Oryza_sativa_newGene_337	19	92	0.263143	1.329053	2.47208463699522e-08	2.23385820414822	up
Oryza_sativa_newGene_3372	922	2313	12.606316	32.412424	0	1.38736583030607	up
Oryza_sativa_newGene_3375	126	37	1.883772	0.544455	1.84834622973806e-06	-1.66033369602655	down
Oryza_sativa_newGene_3378	104	22	0.713155	0.154672	5.33792058332594e-08	-2.09460587641113	down
Oryza_sativa_newGene_3470	94	12	0.912111	0.113434	1.08789866004599e-10	-2.74088790748442	down
Oryza_sativa_newGene_3509	412	100	2.340096	0.581717	0	-1.96206239073491	down
Oryza_sativa_newGene_3510	654	222	1.598073	0.804855	2.8643754035329e-14	-1.48934302171591	down
Oryza_sativa_newGene_3533	755	159	6.453791	1.406495	0	-2.17312580593596	down
Oryza_sativa_newGene_3538	82	27	0.955554	0.315318	0.00198453646808205	-1.48241957958823	down
Oryza_sativa_newGene_3563	3	286	0.017894	2.603778	0	5.96682939766261	up
Oryza_sativa_newGene_3564	5	247	0.037456	2.454548	0	5.25444819683409	up
Oryza_sativa_newGene_3609	61	5	0.448729	0.030809	2.10421187141208e-08	-3.16064735851106	down
Oryza_sativa_newGene_3615	22	59	0.53856	1.494231	0.0333190505202501	1.41337770378874	up
Oryza_sativa_newGene_3781	94	28	0.76505	0.226199	9.76310508393752e-05	-1.62612193482709	down
Oryza_sativa_newGene_3865	168	78	1.247966	0.685016	0.00318364914575087	-1.02854270327717	down
Oryza_sativa_newGene_3965	130	434	0.831494	2.456999	0	1.78722270235396	up
Oryza_sativa_newGene_4086	466	202	3.035701	1.578506	1.85195584090359e-07	-1.13708382693631	down
Oryza_sativa_newGene_4113	87	202	0.663611	1.465744	6.86261722926407e-06	1.26013820606879	up
Oryza_sativa_newGene_4137	240	0	1.71582	0	0	-7.06736375485568	down
Oryza_sativa_newGene_4143	257	79	6.112173	1.912566	1.69522285098367e-10	-1.61855244288449	down
Oryza_sativa_newGene_4150	1	279	0.000327	4.478294	0	6.7082808524893	up
Oryza_sativa_newGene_4183	0	55	0	0.886409	2.17503792754314e-12	5.03781670564523	up
Oryza_sativa_newGene_4184	7645	3432	37.305695	17.187051	8.85755913060393e-11	-1.09290054915171	down
Oryza_sativa_newGene_4202	79	18	0.943243	0.210775	1.40896654805545e-05	-1.97206567670292	down
Oryza_sativa_newGene_4219	27	241	0.421064	3.879685	0	3.13722829853659	up
Oryza_sativa_newGene_4287	45	119	0.191376	0.525379	6.56310075414224e-05	1.42925742960656	up
Oryza_sativa_newGene_4367	107	0	1.658396	0	0	-5.91524926011914	down
Oryza_sativa_newGene_4378	74	21	0.977895	0.356439	0.000686101416083273	-1.67567452575968	down
Oryza_sativa_newGene_4445	10	226	0.169544	4.388834	0	4.33227127558629	up
Oryza_sativa_newGene_4527	16	53	0.112313	0.389425	0.00843845973163604	1.68231695535461	up
Oryza_sativa_newGene_4571	770	244	2.697146	1.266127	0	-1.5889961052284	down
Oryza_sativa_newGene_4591	524	1036	7.924725	16.078144	2.87662500486618e-08	1.04301359015106	up
Oryza_sativa_newGene_4716	1789	842	13.68893	6.561148	1.39516534991557e-08	-1.02357778378265	down
Oryza_sativa_newGene_4847	175	394	0.646923	1.651235	3.10847170226225e-08	1.22454383236507	up
Oryza_sativa_newGene_487	448	117	2.364039	0.807746	0	-1.85946587777241	down
Oryza_sativa_newGene_4908	14	83	0.141375	0.89706	7.67814611890572e-09	2.48481024058004	up
Oryza_sativa_newGene_4913	166	2052	1.577315	17.341874	0	3.67558557078993	up
Oryza_sativa_newGene_4992	0	71	0	1.325988	2.22044604925031e-16	5.39627303918638	up
Oryza_sativa_newGene_4998	168	75	1.194901	0.545486	0.00130629696917428	-1.08387684577905	down
Oryza_sativa_newGene_5011	5	144	0.160417	5.000886	0	4.48315266094838	up
Oryza_sativa_newGene_5069	107	30	1.051674	0.294553	6.57860717068193e-06	-1.71576000929533	down
Oryza_sativa_newGene_5070	62	17	1.021957	0.29623	0.00282800536905847	-1.70633298617836	down
Oryza_sativa_newGene_5127	263	659	2.538029	5.524071	9.12825370846804e-13	1.38131588164767	up
Oryza_sativa_newGene_530	103	45	0.622572	0.270624	0.0250146840884203	-1.10317415332087	down
Oryza_sativa_newGene_5321	228	52	1.819292	0.222315	3.76365605347928e-14	-2.03450100627978	down
Oryza_sativa_newGene_5453	843	179	13.183654	2.726013	0	-2.1626230733214	down
Oryza_sativa_newGene_5475	60	167	0.924979	2.64436	3.34826080639061e-07	1.51112386127523	up
Oryza_sativa_newGene_5503	250	113	2.553655	1.183418	9.73544973982277e-05	-1.07191099385778	down
Oryza_sativa_newGene_5511	218	65	3.214889	0.976834	7.97300003796408e-10	-1.65769028280279	down
Oryza_sativa_newGene_5536	535	231	5.107111	2.233822	5.48956272661272e-08	-1.14357395089186	down
Oryza_sativa_newGene_5551	210	89	1.526619	0.693375	6.0511624220938e-05	-1.16094003865118	down
Oryza_sativa_newGene_5633	54	9	0.903582	0.116694	8.30872709595143e-05	-2.31693284271618	down
Oryza_sativa_newGene_5679	73	15	0.798404	0.161603	1.07131972691965e-05	-2.09874763045338	down
Oryza_sativa_newGene_5783	60	7	0.781687	0.081153	5.64624369370215e-07	-2.76196082871471	down
Oryza_sativa_newGene_5820	0	85	0	0.678158	0	5.65026365761171	up
Oryza_sativa_newGene_5865	89	180	1.808064	3.696994	0.000785072678435195	1.06314208617285	up
Oryza_sativa_newGene_5885	1007	6	23.995728	0.144301	0	-6.96636728230126	down
Oryza_sativa_newGene_5898	0	167	0	0.986432	0	6.61040261051977	up
Oryza_sativa_newGene_590	157	51	1.052169	0.346762	1.06975190516945e-06	-1.52844672224368	down
Oryza_sativa_newGene_5941	120	22	0.635682	0.118379	2.0415980017674e-10	-2.29777517726431	down
Oryza_sativa_newGene_6003	647	146	9.191194	1.531223	0	-2.07266734903082	down
Oryza_sativa_newGene_6060	24	68	0.520042	1.570248	0.00534271572414691	1.4963616343689	up
Oryza_sativa_newGene_6062	0	58	0	1.128983	3.65929508916452e-13	5.11216458651859	up
Oryza_sativa_newGene_6131	150	61	1.120259	0.588946	0.00038132275486169	-1.21286351426226	down
Oryza_sativa_newGene_6152	153	69	1.906109	0.880411	0.00317106070132078	-1.0679217679497	down
Oryza_sativa_newGene_6245	579	211	5.130905	1.908524	6.0107474553206e-12	-1.38686566757881	down
Oryza_sativa_newGene_6270	8	53	0.099452	0.702387	8.28481089920619e-06	2.54314832871848	up
Oryza_sativa_newGene_63	169	47	2.777466	0.752034	6.03149896694077e-09	-1.74736277803057	down
Oryza_sativa_newGene_6314	130	59	0.689845	0.306369	0.0107178060614999	-1.05579486347763	down
Oryza_sativa_newGene_6330	447	988	4.336085	9.640577	5.91456883469732e-11	1.20312926287728	up
Oryza_sativa_newGene_6333	0	219	0	4.584507	0	6.99797517224682	up
Oryza_sativa_newGene_6336	86	32	1.935028	0.723558	0.00792052241404628	-1.31819022411693	down
Oryza_sativa_newGene_6399	148	50	0.795442	0.25057	5.81808657029725e-06	-1.47189949066183	down
Oryza_sativa_newGene_6414	140	36	1.551311	0.407593	1.83620668670059e-08	-1.84804266471508	down
Oryza_sativa_newGene_6448	95	10	0.610195	0.059762	5.4953819272896e-12	-2.98305389964041	down
Oryza_sativa_newGene_6450	64	160	0.76441	1.97559	9.94361180117753e-06	1.35951688280408	up
Oryza_sativa_newGene_6499	892	318	3.970029	1.593502	1.99840144432528e-14	-1.4209359677901	down
Oryza_sativa_newGene_6500	957	423	3.698106	1.700816	4.34280911232321e-09	-1.1125181037772	down
Oryza_sativa_newGene_6505	364	68	1.441426	0.274042	0	-2.32909945182201	down
Oryza_sativa_newGene_6695	36	469	0.149873	2.15186	0	3.70050196921568	up
Oryza_sativa_newGene_6696	0	53	0	0.816776	7.19879711397198e-12	4.98603377107908	up
Oryza_sativa_newGene_6843	59	0	0.676873	0	1.86561877058011e-12	-5.07574435043159	down
Oryza_sativa_newGene_6847	0	106	0	3.164646	0	5.96309091470146	up
Oryza_sativa_newGene_6904	5	356	0.071258	6.086188	0	5.77874434864311	up
Oryza_sativa_newGene_6914	66	0	0.551424	0	3.93018950717305e-14	-5.23295118168393	down
Oryza_sativa_newGene_6930	143	30	1.572786	0.327666	9.42729228015082e-11	-2.1281334758087	down
Oryza_sativa_newGene_7070	130	56	1.118715	0.494565	0.00396090062943943	-1.12888689563252	down
Oryza_sativa_newGene_7097	100	5	3.247145	0.162752	2.22044604925031e-16	-3.85752288275207	down
Oryza_sativa_newGene_7113	94	0	1.723343	0	0	-5.73167349309561	down
Oryza_sativa_newGene_7133	511	159	4.346544	1.414079	6.10622663543836e-15	-1.61161261492997	down
Oryza_sativa_newGene_7149	90	7	1.555578	0.108549	6.0373928079116e-13	-3.33282597692474	down
Oryza_sativa_newGene_7174	30	464	0.491142	7.942042	0	3.93443442725319	up
Oryza_sativa_newGene_7306	87	179	1.490294	1.755892	0.000531962903181582	1.08731293356541	up
Oryza_sativa_newGene_7368	0	572	0	4.542898	0	8.37607707219233	up
Oryza_sativa_newGene_7382	78	15	0.911505	0.174125	1.57544812917632e-06	-2.19209459531823	down
Oryza_sativa_newGene_7383	4	609	0.05968	11.220705	0	6.77978881683761	up
Oryza_sativa_newGene_743	62	4	0.492821	0.031372	2.53547338679994e-09	-3.41562743189999	down
Oryza_sativa_newGene_7495	107	47	0.990157	0.57797	0.0213524382044346	-1.09674734603664	down
Oryza_sativa_newGene_7576	9795	2115	121.779025	28.056301	0	-2.14829504358043	down
Oryza_sativa_newGene_7580	68	23	0.699172	0.210555	0.0147269057842998	-1.43502774301537	down
Oryza_sativa_newGene_7589	254	111	4.138587	1.841212	3.10109554622073e-05	-1.12002059860029	down
Oryza_sativa_newGene_7614	208	47	1.227241	0.844209	2.17825757431456e-13	-2.04406491847212	down
Oryza_sativa_newGene_7678	243	90	2.589278	0.868964	2.37740539810183e-07	-1.35402381222629	down
Oryza_sativa_newGene_7709	85	0	0.298708	0	0	-5.58934741695448	down
Oryza_sativa_newGene_7735	10	189	0.037131	0.995482	0	4.07647483111776	up
Oryza_sativa_newGene_7830	105	45	0.59777	0.262442	0.0162218505295995	-1.13044633439597	down
Oryza_sativa_newGene_7832	73	249	1.101416	3.876984	6.57696119787943e-13	1.8071311454452	up
Oryza_sativa_newGene_7864	619	250	5.363129	2.032387	6.82829348619407e-10	-1.24009533911892	down
Oryza_sativa_newGene_7866	732	335	7.654371	3.492953	1.13752770425357e-07	-1.06163299049439	down
Oryza_sativa_newGene_7927	65	8	0.668317	0.081136	2.05713527878792e-07	-2.71768535390332	down
Oryza_sativa_newGene_7951	126	459	1.609136	6.224257	0	1.91217190129647	up
Oryza_sativa_newGene_8098	208	16	1.116972	0.082923	0	-3.50284565852156	down
Oryza_sativa_newGene_8179	24	65	0.449532	1.327874	0.0139378658712176	1.43291472690174	up
Oryza_sativa_newGene_8181	20	55	0.326753	0.62592	0.0429152251184407	1.44169220358444	up
Oryza_sativa_newGene_8196	101	0	0.692406	0	0	-5.83341321689501	down
Oryza_sativa_newGene_8391	241	106	2.019033	1.134343	5.72061663181023e-05	-1.11022694575562	down
Oryza_sativa_newGene_8420	89	25	1.162837	0.32657	7.11568863077661e-05	-1.70226776691875	down
Oryza_sativa_newGene_8462	46	128	0.482209	1.39082	9.47366929482385e-06	1.502487753289	up
Oryza_sativa_newGene_890	163	0	1.829265	0	0	-6.51427385326606	down
Oryza_sativa_newGene_92	292	830	1.212064	3.945023	0	1.56344200373745	up
Oryza_sativa_newGene_926	51	104	0.329124	0.663515	0.0269670708902547	1.06383344258911	up
Os01g0101700	48	121	0.31473	0.817837	0.000150647658298975	1.36332995579393	up
Os01g0106400	164	388	2.438179	5.910045	4.18848145056216e-09	1.29517490048224	up
Os01g0111300	86	36	0.983113	0.507827	0.0422216098251842	-1.15649615940845	down
Os01g0111800	51	111	1.420261	3.851787	0.00565260651860833	1.15632282419439	up
Os01g0113650	366	63	3.295575	0.58143	0	-2.44431580561212	down
Os01g0114600	49	292	0.290478	2.136937	0	2.59367309125253	up
Os01g0114800	34	335	0.390593	4.058902	0	3.29561103924265	up
Os01g0116200	44	100	0.89651	2.116537	0.00578044957035884	1.21337035254258	up
Os01g0117700	42	142	0.566781	0.99672	2.06424304316499e-08	1.77641198312723	up
Os01g0120400	483	987	2.422055	3.717189	5.74752101467624e-09	1.09035452683884	up
Os01g0120500	539	77	9.759796	0.905488	0	-2.71799437386272	down
Os01g0121400	208	425	2.512994	5.270802	9.99914356758502e-07	1.08645909232485	up
Os01g0121500	563	174	9.010267	2.286843	9.99200722162641e-16	-1.62223200256585	down
Os01g0121600	1398	571	33.275875	13.916263	5.14754905367454e-12	-1.22712370031373	down
Os01g0123900	268	104	5.59094	2.219964	3.94283151461394e-07	-1.28938321387756	down
Os01g0128200	201	59	3.480434	0.942369	1.76752978919836e-09	-1.67749101004628	down
Os01g0128250	461	114	5.383638	1.362052	0	-1.93749342996274	down
Os01g0129600	384	807	4.937205	10.674876	3.65297636584216e-09	1.12996936287567	up
Os01g0130900	5680	11582	125.722786	262.671204	7.56601448159699e-11	1.08985965759162	up
Os01g0134200	120	34	1.236768	0.542645	1.69333541244487e-06	-1.70728704771343	down
Os01g0134700	215	17	2.407403	0.193982	0	-3.47102304362322	down
Os01g0135800	343	107	6.126041	1.848633	3.28559401907569e-12	-1.60288280853334	down
Os01g0136000	783	328	20.884171	8.937932	7.81334330568484e-10	-1.18887814790916	down
Os01g0136100	7118	1511	156.770782	34.08268	0	-2.17250493588301	down
Os01g0136200	3112	1334	74.267372	32.604362	8.48798809016671e-12	-1.15887175376227	down
Os01g0138500	19	57	0.228194	0.699863	0.0127334771228562	1.55941606776865	up
Os01g0141000	609	1511	7.552835	18.399826	1.77635683940025e-15	1.3705535377497	up
Os01g0141700	123	735	1.055507	5.931182	0	2.62365915989404	up
Os01g0143900	54	12	1.552841	0.342876	0.00131389510346924	-1.96115874124027	down
Os01g0149400	1	1539	0.059079	104.793037	0	9.16465300327458	up
Os01g0149700	279	22	1.467834	0.1151	0	-3.50278449086351	down
Os01g0152600	971	449	5.526126	2.618617	4.60576133898272e-08	-1.0477132807019	down
Os01g0153000	706	70	4.050142	0.408114	0	-3.2405816349315	down
Os01g0154300	17	53	0.262301	0.835558	0.0158211559411857	1.60347406008116	up
Os01g0156300	178	81	3.812413	1.764634	0.00135387308344437	-1.0578079123921	down
Os01g0157200	99	25	1.150293	0.294538	2.85907824382203e-06	-1.85299462297268	down
Os01g0157800	46	102	1.163195	2.625911	0.00758905586661973	1.17980003300423	up
Os01g0159200	456	180	10.97066	4.658417	3.55416795994046e-09	-1.27077416266134	down
Os01g0159600	118	40	2.473708	0.831673	8.14665978936535e-05	-1.45943410415394	down
Os01g0160800	306	98	3.801133	1.28047	5.65852920075827e-11	-1.56377209673144	down
Os01g0165100	54	15	0.571857	0.153669	0.0121399166686862	-1.6759935650075	down
Os01g0170000	691	323	9.938049	4.793052	4.29505588983581e-07	-1.03103743906161	down
Os01g0175850	202	63	2.44735	0.779027	1.07052017250808e-08	-1.59255754934188	down
Os01g0176000	68	23	0.667259	0.224128	0.0147269057842998	-1.43502774301537	down
Os01g0182300	41	87	0.972307	2.133139	0.0442036781835393	1.11384287800176	up
Os01g0182700	191	396	2.846258	6.040414	9.25598762413493e-07	1.1068320278084	up
Os01g0183850	592	235	21.177576	8.617126	4.15165346545621e-10	-1.26457994051706	down
Os01g0186950	2481	296	41.461769	5.058047	0	-2.99772763629207	down
Os01g0190500	185	359	1.80376	3.59669	2.31727579207419e-05	1.01157077760607	up
Os01g0192101	544	1813	5.881713	27.403254	0	1.7954812934974	up
Os01g0193400	124	38	1.231475	0.371724	5.69212244005968e-06	-1.60079805820821	down
Os01g0193500	37	109	0.438439	1.346906	1.95468836238222e-05	1.57494936972735	up
Os01g0197350	80	2	3.417266	0.066988	5.21804821573824e-15	-4.39394239278227	down
Os01g0198500	1740	719	28.30332	11.988991	3.9958036879284e-12	-1.21087602458624	down
Os01g0198702	80	26	1.156558	0.384688	0.00207488007404655	-1.49868748247732	down
Os01g0201100	92	38	0.939945	0.388738	0.0224473223145204	-1.17733733211819	down
Os01g0201500	54	6	0.82744	0.094809	2.53939692307359e-06	-2.79020700489085	down
Os01g0209500	2426	571	13.483061	3.246269	0	-2.02155129761556	down
Os01g0209750	399	173	2.245543	0.997671	6.26676287418526e-07	-1.1356107808644	down
Os01g0212500	206	91	2.124645	1.005198	0.000219260019279521	-1.10197590821242	down
Os01g0219200	274	122	3.513409	1.594026	3.07424331733586e-05	-1.09429817611733	down
Os01g0221000	64	130	2.382534	4.943639	0.00687219510077419	1.06350710921616	up
Os01g0221100	176	470	1.133451	5.552526	1.38078437572631e-12	1.46985368005668	up
Os01g0223500	85	20	1.654576	0.418617	8.01278720352627e-06	-1.93608342189096	down
Os01g0224300	216	1398	5.581563	37.157837	0	2.74623107459216	up
Os01g0224400	2072	370	14.365837	3.252778	0	-2.41778312017158	down
Os01g0232000	1105	2325	26.234936	56.564102	3.73004960252388e-11	1.13408437804616	up
Os01g0239000	375	744	2.953232	5.754627	1.16343129574759e-07	1.04701805853261	up
Os01g0241000	1373	3874	15.947253	46.108803	0	1.55742295281246	up
Os01g0243600	452	189	11.46888	4.892682	4.99079098048583e-08	-1.18837702547322	down
Os01g0245700	142	55	1.408696	0.635601	0.000209787254738525	-1.27980829567109	down
Os01g0245901	150	54	1.456903	0.538941	2.27374194298191e-05	-1.38357402217784	down
Os01g0248300	62	21	1.521951	0.52314	0.030873871527374	-1.42704350325933	down
Os01g0248701	797	355	11.366384	5.185695	1.80156508600149e-08	-1.10083890942369	down
Os01g0251000	405	6	3.699314	0.049233	0	-5.65612483544754	down
Os01g0251400	31223	834	1012.304083	33.642845	0	-5.16133630589741	down
Os01g0260500	305	128	0.858263	0.367264	1.7456024836715e-06	-1.17965417056039	down
Os01g0262401	115	2990	1.644745	53.578225	0	4.74101125139734	up
Os01g0266400	15179	34413	490.090973	1138.39917	2.28705943072782e-14	1.24295882446702	up
Os01g0270501	110	230	2.653152	5.699902	4.90096786210925e-05	1.11364839721752	up
Os01g0282866	57	201	1.346505	2.76897	1.25438548437273e-11	1.847758688783	up
Os01g0302100	347	670	3.583871	7.639361	7.4825209228635e-07	1.00764350035534	up
Os01g0304400	488	191	11.449185	4.59309	1.24536458923075e-09	-1.28346289136616	down
Os01g0306400	4058	1312	50.165108	16.615528	0	-1.56556348586511	down
Os01g0307686	94	39	1.807197	0.750385	0.0207184095671139	-1.17190830324442	down
Os01g0311400	168	66	5.050797	2.004247	6.06009130679208e-05	-1.26388047423648	down
Os01g0313600	790	232	9.394792	2.818743	0	-1.69813702050638	down
Os01g0314000	5503	1720	62.979797	20.32832	0	-1.61465376965322	down
Os01g0314800	2028	561	60.665348	17.181652	0	-1.78865207867551	down
Os01g0323775	3511	1554	38.809609	17.53019	6.42389474947436e-11	-1.11285299280289	down
Os01g0337700	55	132	1.359618	1.676167	0.000185395633601981	1.29743338975231	up
Os01g0346600	56	9	0.682545	0.100839	3.49346578921716e-05	-2.3677346139135	down
Os01g0355100	502	215	2.150202	0.751735	6.16041413437074e-08	-1.15480068064332	down
Os01g0357150	140	20	1.198745	0.168235	2.33146835171283e-14	-2.64415527422718	down
Os01g0371300	95	34	1.023007	0.359371	0.00185625999439476	-1.3758607559288	down
Os01g0379400	42	102	0.495694	1.259728	0.00153786896643593	1.30587177253397	up
Os01g0500400	498	220	9.596487	4.454208	2.56924810648762e-07	-1.11039494086998	down
Os01g0508300	127	55	2.222326	1.06561	0.00519334227661461	-1.12088060840283	down
Os01g0510901	67	135	0.215738	0.44675	0.00627294927406996	1.05293604746533	up
Os01g0511000	22223	65221	250.114548	752.101135	0	1.6153849953574	up
Os01g0513500	104	288	1.038489	2.471839	2.13195905374164e-10	1.5154950035568	up
Os01g0519700	209	415	1.291761	2.626011	3.75396781304715e-06	1.04538816602974	up
Os01g0524251	200	82	1.900572	1.004671	3.70113017229556e-05	-1.20700382520517	down
Os01g0531000	118	51	1.316604	0.583117	0.00840922427381541	-1.12187231174056	down
Os01g0533500	183	68	0.940887	0.430102	6.01604050265436e-06	-1.34402035800318	down
Os01g0535900	235	543	2.494656	7.995121	4.82457407358083e-10	1.2640270587611	up
Os01g0537250	6	13786	0.088921	221.422279	0	10.8492663810422	up
Os01g0546700	233	108	2.331085	1.104648	0.000332691304810284	-1.03535280083697	down
Os01g0547500	50	140	0.394474	1.141315	2.73916006199304e-06	1.51418903641393	up
Os01g0548750	17	62	0.314655	1.237603	0.000559938975504104	1.82312658942533	up
Os01g0550000	2258	4478	16.2195	38.483418	7.44839190325308e-10	1.04939467863569	up
Os01g0556201	143	0	2.056803	0	0	-6.32762272663251	down
Os01g0558900	483	161	13.107872	4.433219	5.12478948166972e-13	-1.51276516459438	down
Os01g0566000	552	260	6.675061	3.213686	2.11214687917405e-06	-1.01912982460907	down
Os01g0570800	3281	1416	27.188685	12.023186	1.23305810006968e-11	-1.14916767477165	down
Os01g0583900	72	23	0.384506	0.121185	0.00437433177188451	-1.51541826772073	down
Os01g0606166	996	456	13.490326	6.327328	2.41127260380836e-08	-1.06208708581728	down
Os01g0609000	24	95	0.122034	0.609643	4.82663190637389e-07	1.96856374116735	up
Os01g0609501	49	102	1.219485	2.611464	0.0218085526291081	1.0919873331876	up
Os01g0609700	74	177	0.849969	2.187991	1.11467480312655e-05	1.29961219252208	up
Os01g0615100	95	27	3.495739	1.018026	3.88368895417601e-05	-1.6904696650134	down
Os01g0622033	326	101	1.813084	0.535502	5.43276534870074e-12	-1.61183446323179	down
Os01g0627900	104	5	1.04022	0.042747	0	-3.91312339191393	down
Os01g0629600	75	27	0.925921	0.337849	0.0148045967533147	-1.35658020610592	down
Os01g0648600	66	22	0.777317	0.265472	0.0157556093226188	-1.45264563457888	down
Os01g0655300	19	136	0.819926	6.279398	8.88178419700125e-16	2.78913374163217	up
Os01g0656400	188	450	4.076046	10.012369	5.28163068835852e-10	1.31312945138526	up
Os01g0660700	56	120	0.680114	1.492235	0.00426176030966086	1.13661436858742	up
Os01g0662800	488	1197	11.820495	29.707672	1.94289029309402e-14	1.35341057795796	up
Os01g0665500	502	66	26.081738	3.517334	0	-2.83287876980192	down
Os01g0668400	284	126	2.091608	0.949797	2.07839459832604e-05	-1.09977788606119	down
Os01g0675800	1285	369	17.631956	5.140877	0	-1.73318172408683	down
Os01g0681100	247	109	1.687388	0.722669	5.20854571859353e-05	-1.10581736591661	down
Os01g0681650	85	14	1.432675	0.237688	3.86804454022283e-08	-2.40233269929627	down
Os01g0681700	39	103	1.017096	2.779563	0.000302667444933236	1.42206843424644	up
Os01g0690200	43	127	0.714829	2.17606	2.70906422894512e-06	1.58482966077384	up
Os01g0691050	113	35	2.306621	0.714592	2.24034268841988e-05	-1.58207121035141	down
Os01g0692400	0	65	0	1.372373	5.99520433297585e-15	5.27205234904669	up
Os01g0694100	161	76	0.797984	0.374875	0.00601272991825375	-1.00446062481989	down
Os01g0697400	191	90	4.494143	2.818868	0.00193800094483587	-1.00952992445368	down
Os01g0699100	2575	5990	33.200238	77.809773	3.10862446895044e-15	1.27957052469499	up
Os01g0705000	794	376	12.636699	6.126486	3.94903305278582e-07	-1.01288696507526	down
Os01g0706600	216	96	5.5688	2.833773	0.000179984202504313	-1.09401543801998	down
Os01g0714600	2644	281	46.839539	5.084813	0	-3.1640439263422	down
Os01g0714800	58	6	0.860347	0.077288	3.81134992455401e-07	-2.89008234218507	down
Os01g0715700	139	48	1.307224	0.462993	1.99516022447721e-05	-1.43939928281922	down
Os01g0721400	58	13	0.568962	0.12276	0.000628630123007956	-1.95958580149622	down
Os01g0727200	89	33	1.799867	0.6718	0.00568905864375391	-1.32450603283383	down
Os01g0727500	1993	6662	15.316099	52.476303	0	1.80226391683985	up
Os01g0727700	131	306	7.093522	17.008232	8.25125268111293e-08	1.27454447780864	up
Os01g0732801	6077	2834	83.438566	39.636139	1.39198241821958e-09	-1.03788780875894	down
Os01g0734501	59	11	2.898227	0.550904	7.24630339471455e-05	-2.19408397423376	down
Os01g0736600	102	41	1.806074	0.731242	0.0069739707593266	-1.21845108866751	down
Os01g0740600	185	76	7.073044	2.985283	7.82608950605779e-05	-1.20285107190539	down
Os01g0740700	6256	1134	60.280694	14.167624	0	-2.39985945992121	down
Os01g0741250	47	106	3.204938	7.505636	0.00421686786214337	1.20451978606739	up
Os01g0742000	189	69	5.041751	2.025851	2.59895055065851e-06	-1.36957235822657	down
Os01g0747800	953	379	14.947884	6.089075	1.00977004535707e-11	-1.26426577724043	down
Os01g0753150	167	48	2.238236	0.650714	1.79500267982746e-08	-1.70106191416818	down
Os01g0760701	13	195	0.220957	3.608737	0	3.79442243164606	up
Os01g0772500	70	23	0.809334	0.26402	0.00806853482295422	-1.47578287772071	down
Os01g0776800	804	383	8.523864	4.208278	4.96126956850418e-07	-1.00441162635485	down
Os01g0777101	454	3	15.9007	0.10353	0	-6.52920622641737	down
Os01g0781100	291	9	1.156598	0.034002	0	-4.70845055995786	down
Os01g0781833	244	84	2.82945	0.993516	1.94613166693003e-08	-1.45750206350202	down
Os01g0782800	336	160	2.955791	1.434982	6.65800378406578e-05	-1.0004416569336	down
Os01g0783700	419	188	13.670967	6.294705	1.69166719299341e-06	-1.08703993979953	down
Os01g0786000	169	77	3.356455	1.56449	0.00199894221956831	-1.05522398957454	down
Os01g0793550	141	277	5.094959	10.266589	8.53701813354757e-05	1.0270075129179	up
Os01g0793701	104	38	0.96235	0.355048	0.00116342936481295	-1.35101206274567	down
Os01g0794100	4759	2081	117.191841	52.492496	1.81861192771748e-11	-1.13055039969341	down
Os01g0794600	984	224	12.349201	2.786705	0	-2.06454033325702	down
Os01g0795832	93	20	3.46533	0.755091	4.79687940813101e-07	-2.06327136278023	down
Os01g0797800	441	203	6.012422	2.925897	3.28514392156087e-06	-1.05078350014121	down
Os01g0798800	264	107	2.222246	0.922573	1.98571594967056e-06	-1.22746775232331	down
Os01g0799100	129	381	0.677521	1.89287	1.81188397618826e-13	1.61110138841763	up
Os01g0802600	955	2075	13.348641	29.716686	5.66624525077941e-12	1.18019865790248	up
Os01g0802850	42	100	0.489409	1.200532	0.00258698995095197	1.27778290175326	up
Os01g0803300	60	184	0.647545	2.046406	4.9780956024037e-09	1.64961668536517	up
Os01g0815900	122	54	1.248654	0.562541	0.0102786464744078	-1.08941979189256	down
Os01g0818600	413	194	4.041309	1.921607	1.10179280825573e-05	-1.02140345598499	down
Os01g0822800	203	71	2.815709	1.009091	3.26387778137871e-07	-1.43149531862069	down
Os01g0823100	142	290	1.902622	3.981436	1.71264077388766e-05	1.08270621067598	up
Os01g0826400	2370	843	20.66914	7.529796	0	-1.42724645278046	down
Os01g0829700	16	68	0.20163	0.916659	2.48854072669724e-05	2.03178244078939	up
Os01g0829800	842	181	8.922004	1.978103	0	-2.14503655066436	down
Os01g0830200	1038	2144	5.53295	11.571274	1.61118118846559e-10	1.10733720305491	up
Os01g0834100	5937	2170	27.507574	10.123383	0	-1.38914863335414	down
Os01g0835700	404	124	5.736775	1.618155	1.17683640610267e-13	-1.62830554701662	down
Os01g0836700	93	5	1.84312	0.090937	4.77395900588817e-15	-3.75474732624151	down
Os01g0837000	3207	1428	28.238683	12.873027	1.12917009076341e-10	-1.10411477012002	down
Os01g0838400	83	229	0.65553	1.744758	6.16763506933182e-09	1.5061811613388	up
Os01g0840200	3032	1352	23.265045	10.628995	1.37571842806494e-10	-1.10200983393758	down
Os01g0841650	17	57	0.496771	1.785288	0.00367877407901462	1.70524549621124	up
Os01g0845000	5018	2010	48.657734	19.965612	2.23154827949656e-14	-1.25701542760939	down
Os01g0845100	2182	980	25.969318	11.952405	4.582475510162e-10	-1.09126821451729	down
Os01g0846700	462	1086	4.386986	11.898847	6.70130617663744e-13	1.29191341061773	up
Os01g0848900	92	32	1.26521	0.448352	0.00156736948851854	-1.41355415302155	down
Os01g0849000	1016	451	25.977621	11.815732	4.03623168221401e-09	-1.10656457586514	down
Os01g0855400	82	0	1.021135	0	0	-5.53860434715955	down
Os01g0860500	296	129	4.439897	1.987995	8.2859006749203e-06	-1.12562147770415	down
Os01g0862400	359	132	5.008486	1.890217	2.02279859529142e-09	-1.36974092899912	down
Os01g0864100	32	110	0.344286	1.222482	7.54582889728184e-07	1.78693762551536	up
Os01g0864500	653	216	12.135811	4.102153	6.43929354282591e-15	-1.5263605284322	down
Os01g0866600	28	68	1.341051	3.335371	0.0377309016735962	1.28844217744681	up
Os01g0872300	246	82	1.409591	0.796845	5.75976011329971e-09	-1.50324998195136	down
Os01g0872400	1	221	0.002405	1.803557	0	6.37438928400174	up
Os01g0872900	73	8	0.870744	0.098045	5.62991619990072e-09	-2.8808688095971	down
Os01g0877450	211	75	3.981369	1.442753	3.33492804593938e-07	-1.4095335489715	down
Os01g0877600	4984	2295	34.118035	18.311431	6.58033627587429e-10	-1.05606570394976	down
Os01g0877900	156	62	4.043141	1.627239	0.00015927942213545	-1.24596964408008	down
Os01g0878101	111	13	1.903548	0.228399	3.76032538440541e-13	-2.87510254230458	down
Os01g0878200	37	86	0.62282	1.480962	0.0126060547105598	1.23903464152139	up
Os01g0879200	131	35	2.746614	0.738629	1.30269129483551e-07	-1.79219876551424	down
Os01g0881000	76	9	0.823057	0.048686	5.4801524429493e-09	-2.79641663221822	down
Os01g0884800	307	98	2.804206	0.912211	4.72328842704428e-11	-1.56845157356612	down
Os01g0905200	1289	304	12.610998	3.097177	0	-2.01577270168664	down
Os01g0908800	302	590	2.146057	4.395277	8.61404405916311e-07	1.02397655342272	up
Os01g0914600	12	125	0.115457	1.287775	0	3.26085917045362	up
Os01g0915000	18314	48917	320.759513	885.079236	0	1.47947877290216	up
Os01g0921450	117	0	1.236371	0	0	-6.04210229639792	down
Os01g0921800	2463	7213	30.237167	90.733894	0	1.61165334840459	up
Os01g0925100	636	234	6.209914	2.336283	3.7514436002084e-12	-1.37381371097085	down
Os01g0946850	8	267	0.036702	1.955022	0	4.83896807076438	up
Os01g0947833	87	33	1.672027	0.637126	0.00959435256980978	-1.29237445170998	down
Os01g0949300	11182	3260	222.756735	66.513095	0	-1.71552210438441	down
Os01g0949500	3044	883	52.233597	15.513368	0	-1.72133771345417	down
Os01g0960200	800	313	4.634478	1.885654	1.46218592789182e-11	-1.28696651924522	down
Os01g0962500	123	247	1.080936	2.233433	9.66098062733511e-05	1.05709159360107	up
Os01g0972000	1361	255	19.105873	3.662535	0	-2.34608997028889	down
Os01g0974600	4	82	0.160044	3.740146	8.32667268468867e-15	3.91302380414357	up
Os01g0975000	4809	2180	60.251297	28.051541	2.30447994020722e-10	-1.07862634403099	down
Os02g0101400	24	66	0.431233	1.253943	0.0101562855539385	1.45437522421043	up
Os02g0106100	170	370	1.243884	2.780556	2.23894985440509e-07	1.17566932388781	up
Os02g0109200	365	155	3.864545	1.70645	5.73505064882518e-07	-1.1645718429057	down
Os02g0129000	11	1237	0.514319	9.408007	0	6.65842386049342	up
Os02g0129700	615	255	6.499836	2.636816	2.72052358418762e-09	-1.20239450860171	down
Os02g0131100	530	1193	2.651822	11.679353	6.18061157808825e-12	1.22989810968478	up
Os02g0134200	7379	3141	124.719307	54.396152	1.73450143137188e-12	-1.16958001810273	down
Os02g0134300	206	48	4.210567	0.994882	7.27529148036865e-13	-2.00093800335966	down
Os02g0149750	107	13	0.961372	0.116421	1.87350135405495e-12	-2.82301539746967	down
Os02g0155000	146	68	1.403296	0.699626	0.008423161887125	-1.02170754954423	down
Os02g0157000	106	44	0.97467	0.410607	0.00895570127583611	-1.17510174584975	down
Os02g0157600	58	10	0.413595	0.073169	4.14727288556849e-05	-2.28821913120137	down
Os02g0160400	61	19	1.012214	0.169299	0.0139349985107273	-1.53714954163306	down
Os02g0160900	0	449	0	9.095193	0	8.02796643045976	up
Os02g0165200	230	54	0.954179	0.228318	8.51541059887495e-14	-1.99427326678624	down
Os02g0167366	19	57	0.228662	0.702635	0.0127334771228562	1.55941606776865	up
Os02g0170701	866	1722	27.540596	56.149815	3.37279282280889e-09	1.05227271588993	up
Os02g0173300	1005	470	5.995969	2.701415	7.1702875414914e-08	-1.03157679826836	down
Os02g0174800	24	97	0.343316	1.43449	2.3548668948159e-07	1.99808982105787	up
Os02g0175000	19	102	0.11996	0.681746	4.91529483781505e-10	2.3801132896895	up
Os02g0175700	93	3	1.147892	0.035973	1.11022302462516e-16	-4.26379928928673	down
Os02g0177400	55	13	0.740728	0.138084	0.00198882251526911	-1.88533494925829	down
Os02g0179400	44	108	0.507423	1.277221	0.000758711452453542	1.32258642893912	up
Os02g0181900	14096	6227	76.680603	34.703766	2.64607225020086e-11	-1.11628026753378	down
Os02g0186200	77	234	0.804415	2.402631	1.46615497520486e-10	1.64297622542871	up
Os02g0186800	5	55	0.047248	0.656428	6.01557251789231e-08	3.1219896109023	up
Os02g0186900	56	265	0.585887	2.845407	0	2.26832999960482	up
Os02g0187700	13478	1540	221.161987	25.885279	0	-3.06599945194776	down
Os02g0191500	335	129	2.495096	0.979376	2.83825022373563e-08	-1.30316823212837	down
Os02g0191650	84	15	0.636436	0.110017	1.55095775555836e-07	-2.29667982304859	down
Os02g0191800	60	438	1.677478	12.66186	0	2.89304191376339	up
Os02g0193300	1103	2572	26.356556	62.984478	1.57651669496772e-14	1.28225079068458	up
Os02g0200900	17017	5342	102.555442	33.027592	0	-1.60903053062438	down
Os02g0203401	260	97	1.718792	0.653084	1.41651830598555e-07	-1.34478583988908	down
Os02g0203500	155	59	1.780161	0.641673	6.10792718991338e-05	-1.30636498139924	down
Os02g0204201	73	174	1.365954	3.361711	1.45800239069738e-05	1.29434928913179	up
Os02g0205700	2027	6321	25.571615	64.366798	0	1.70209903913632	up
Os02g0207800	91	0	1.32697	0	0	-5.68577405708864	down
Os02g0207900	65	142	0.864494	1.955137	0.000781240050128584	1.1675277031197	up
Os02g0208675	6225	28685	92.421494	436.396698	0	2.26600070761612	up
Os02g0208700	23	382	0.439791	8.524307	0	4.01367952406412	up
Os02g0212975	3	208	0.073645	5.407798	0	5.51064111458306	up
Os02g0223200	5	69	0.055846	0.893066	4.20469215001162e-11	3.44021586278487	up
Os02g0224100	2120	4182	20.379646	40.928306	1.13707032678434e-09	1.04167887397629	up
Os02g0232050	53	14	1.526867	0.400598	0.00877497399485594	-1.73884175121328	down
Os02g0241100	104	34	0.730911	0.239939	0.000159794364726684	-1.50411774686024	down
Os02g0248200	3170	7628	45.697262	112.689064	2.22044604925031e-16	1.32850914439033	up
Os02g0258200	1998	6007	34.777641	107.156746	0	1.64938238198362	up
Os02g0259900	15494	4143	61.855621	17.13677	0	-1.84034771568016	down
Os02g0266900	130	44	0.818881	0.528013	2.71224985385343e-05	-1.46508785691603	down
Os02g0275200	91	23	0.918797	0.242291	9.56841451915658e-06	-1.84591062694936	down
Os02g0285900	159	64	1.885334	0.774133	0.000180960658197282	-1.22855785578564	down
Os02g0306801	96	26	1.265602	0.351816	1.48682597058691e-05	-1.75641272044608	down
Os02g0314600	6153	2083	56.562385	19.471083	0	-1.49967342870234	down
Os02g0318200	99	28	1.373207	0.394245	2.12647451258707e-05	-1.69951784203536	down
Os02g0323000	523	209	2.326378	0.950684	1.75233549892795e-09	-1.25422069504816	down
Os02g0324700	6747	2681	105.770656	43.142695	8.10462807976364e-15	-1.26875059008887	down
Os02g0326100	573	23	6.486917	0.129169	0	-4.47673609791216	down
Os02g0332450	189	76	3.426302	1.330595	3.66585495429339e-05	-1.23341731772485	down
Os02g0445100	37	134	0.853823	3.168323	9.94135607168545e-09	1.8686504153572	up
Os02g0448600	1498	683	23.43968	10.98484	3.63919316903605e-09	-1.06899157070708	down
Os02g0453100	26	64	0.614928	1.545753	0.0487910762297337	1.30342804328716	up
Os02g0457600	120	18	1.286686	0.198468	3.88589160849051e-12	-2.564135147525	down
Os02g0462300	70	6	1.808463	0.150859	1.30433319700529e-09	-3.15390898589938	down
Os02g0464700	256	64	1.970858	0.68073	8.35997937542743e-14	-1.90953290370991	down
Os02g0466900	180	62	5.229576	1.826293	9.11020540450558e-07	-1.450221131205	down
Os02g0467000	0	135	0	1.370433	0	6.30700962203898	up
Os02g0470000	40	91	0.229569	0.537593	0.0115486317094233	1.21156478470544	up
Os02g0490000	131	61	1.097388	0.521597	0.0164263877980751	-1.01995082126276	down
Os02g0491300	2412	954	21.641376	8.767617	5.05151476204446e-14	-1.27445676340739	down
Os02g0492800	84	15	2.963974	0.512314	1.55095775555836e-07	-2.29667982304859	down
Os02g0492900	735	55	8.580219	0.594877	0	-3.63699421847563	down
Os02g0493050	971	333	6.63742	2.692728	6.66133814775094e-16	-1.47698239383705	down
Os02g0493300	338	136	3.04663	1.291026	1.43224165083389e-07	-1.24070748158333	down
Os02g0494000	346	101	3.485543	1.043026	1.51989532071184e-13	-1.69727580603235	down
Os02g0505500	189	85	3.292221	1.505358	0.000663180488827741	-1.07535165814265	down
Os02g0513700	688	198	4.079804	1.204184	0	-1.72597504894086	down
Os02g0514326	537	12	6.334599	0.090258	0	-5.23250421874438	down
Os02g0514500	1681	766	19.704799	9.244552	2.39982100858072e-09	-1.07002034214236	down
Os02g0516400	1943	8543	21.768572	98.084198	0	2.19759128129433	up
Os02g0521100	108	17	1.299374	0.206694	1.19687149080505e-10	-2.48955518441454	down
Os02g0533700	1200	4315	20.265156	74.650635	0	1.906918352431	up
Os02g0539500	1180	330	14.125675	4.04011	0	-1.77074089408296	down
Os02g0543200	240	40	2.41013	0.408828	0	-2.47260278517158	down
Os02g0546600	1113	387	22.702835	7.929359	4.44089209850063e-16	-1.45777913938509	down
Os02g0550650	114	36	1.669059	0.530853	2.95015967469725e-05	-1.5558270231772	down
Os02g0550850	23	120	0.276928	1.174305	2.21538343225802e-11	2.35724723836337	up
Os02g0552700	197	45	2.257644	0.530592	1.01874064739604e-12	-2.02683427945966	down
Os02g0556400	467	932	4.530121	9.566376	2.77769572898379e-08	1.0561999194475	up
Os02g0559300	111	29	0.669824	0.174815	1.00817145309851e-06	-1.81405156895829	down
Os02g0567450	101	24	0.92419	0.217206	7.14749986863161e-07	-1.93635342754114	down
Os02g0575000	881	278	25.201487	8.138591	0	-1.59589177487216	down
Os02g0577501	187	10	3.566008	0.190862	0	-3.94681260891266	down
Os02g0584700	1081	437	30.203295	12.502377	1.17339471472633e-11	-1.24119489452949	down
Os02g0584800	435	159	10.902187	4.072765	1.69928848769985e-10	-1.38019063162552	down
Os02g0588600	119	52	2.378646	1.065592	0.00965577181478527	-1.10675912339504	down
Os02g0589500	60	0	1.279942	0	1.07003295113373e-12	-5.09927874924454	down
Os02g0594900	5535	2589	57.65241	27.380472	1.78456749377887e-09	-1.03351539053993	down
Os02g0598500	116	39	1.211461	0.417599	8.32738872810213e-05	-1.47014210912508	down
Os02g0599151	223	85	0.975135	1.056657	1.52307132605944e-06	-1.31192919930024	down
Os02g0599200	184	86	1.436981	0.79981	0.00203725963779389	-1.02050182355984	down
Os02g0602300	230	72	2.921912	0.904282	1.76195480428021e-09	-1.59045575730474	down
Os02g0603000	92	24	1.222039	0.325218	1.38985198595565e-05	-1.80417690353483	down
Os02g0603100	0	79	0	0.583891	0	5.54683354587362	up
Os02g0620600	20	72	0.189795	0.707284	0.000111444801867644	1.81985056518397	up
Os02g0621600	1198	348	9.077255	3.827768	0	-1.71631610022866	down
Os02g0624300	245	48	4.235467	0.844718	0	-2.24908155567993	down
Os02g0629101	114	37	4.563188	1.501292	5.05236766011885e-05	-1.51808451222575	down
Os02g0629900	180	57	2.305945	0.741954	8.70666641006324e-08	-1.56810222441909	down
Os02g0630000	344	150	4.692842	2.088885	2.5291953679174e-06	-1.12629271483894	down
Os02g0635600	195	81	1.02703	0.435476	6.60406724843909e-05	-1.18814309818104	down
Os02g0639300	170	30	2.019195	0.362939	1.94289029309402e-14	-2.37479735994371	down
Os02g0640100	387	94	6.687486	1.650673	0	-1.95986259120425	down
Os02g0642200	156	67	3.072912	1.338958	0.000944032480512447	-1.13699715839683	down
Os02g0644400	110	43	1.034021	0.412237	0.00236965486570873	-1.25956374694865	down
Os02g0650900	96	42	1.007614	0.449475	0.0396338521850492	-1.09917702965186	down
Os02g0651200	129	49	7.115185	2.771758	0.000336775196876804	-1.30439223538718	down
Os02g0653850	116	11	1.65292	0.145455	3.33066907387547e-15	-3.14824692277845	down
Os02g0656100	809	1969	11.29701	25.667276	1.77635683940025e-15	1.34348552479022	up
Os02g0658000	152	71	3.163654	1.656963	0.00692587053026139	-1.01834189418621	down
Os02g0658500	92	12	0.416637	0.054414	2.4786916963393e-10	-2.71045110727751	down
Os02g0658800	47	128	0.600928	1.706571	1.53711515810118e-05	1.47261902078071	up
Os02g0661300	210	77	3.213563	1.508898	9.03532852092326e-07	-1.36561385274835	down
Os02g0665300	74	23	0.426276	0.127505	0.00235122431118762	-1.55399380108788	down
Os02g0667300	221	39	5.143946	0.914668	0	-2.38953503157878	down
Os02g0668100	724	334	8.509813	3.934144	1.78299977449115e-07	-1.05010904713862	down
Os02g0671300	118	27	0.669941	0.296688	2.61905159781861e-08	-1.99801030626672	down
Os02g0675800	1046	397	9.487743	3.727522	2.79776202205539e-13	-1.33171384115018	down
Os02g0677300	661	33	9.31848	0.465629	0	-4.19227558907446	down
Os02g0678200	53	11	0.339476	0.066295	0.000838826266010839	-2.04419609267366	down
Os02g0678601	93	16	0.986016	0.164737	1.29022587058714e-08	-2.35681418381068	down
Os02g0690550	97	17	0.793786	0.139255	7.54314943840484e-09	-2.33726432769974	down
Os02g0691900	84	5	0.59417	0.03221	3.33066907387547e-13	-3.6108425532903	down
Os02g0699433	193	1	1.903813	0.021348	0	-6.09645494071083	down
Os02g0699466	4	224	0.105682	7.520366	0	5.34383958143744	up
Os02g0720450	418	123	8.07012	2.436303	8.43769498715119e-15	-1.68875921786143	down
Os02g0720500	149	33	2.493227	0.566848	1.52255763552489e-10	-2.05635988950768	down
Os02g0729100	9	83	0.098353	1.124222	1.86820559022749e-11	3.03358067748343	up
Os02g0729350	6	59	0.101051	1.022763	3.31682483700746e-08	3.0224320207366	up
Os02g0729500	75	28	0.887006	0.346982	0.0237127246073069	-1.30721341540871	down
Os02g0729801	6282	2819	53.441292	24.566336	9.3480001517321e-11	-1.09339010215924	down
Os02g0730050	177	26	4.765059	1.538	0	-2.62683366850081	down
Os02g0730450	46	130	1.055645	3.062976	5.51610593746421e-06	1.52456008466963	up
Os02g0734300	2326	958	39.269829	16.566011	1.0778045123061e-12	-1.21609228816917	down
Os02g0736800	89	35	1.019235	0.395237	0.0137606338077574	-1.24372242282259	down
Os02g0739100	24477	10925	142.001128	48.681366	6.98080482308683e-11	-1.10149084579621	down
Os02g0742050	89	22	1.458841	0.353657	9.08060650994802e-06	-1.87403699714491	down
Os02g0742700	123	264	1.414554	3.111205	6.85110379461396e-06	1.15247334921506	up
Os02g0744200	2194	4613	27.830553	59.961971	1.13664633261124e-11	1.13367755291758	up
Os02g0748300	2228	817	32.112239	7.734607	3.33066907387547e-16	-1.38328121837154	down
Os02g0749800	247	486	3.157202	6.197078	1.98227025594022e-06	1.03325092459724	up
Os02g0755900	85	31	0.911615	0.343824	0.00648559602837395	-1.34508770929867	down
Os02g0756200	7101	2587	112.997253	42.174248	0	-1.39396484415202	down
Os02g0756600	1881	730	28.296515	11.248751	3.54161144855425e-14	-1.30132401918385	down
Os02g0757100	21562	9113	327.468414	141.803482	9.73776614898725e-13	-1.18015943961285	down
Os02g0758200	1033	409	17.955103	7.275973	4.38615810338661e-12	-1.27092398007026	down
Os02g0759400	1580	426	16.429	4.513056	0	-1.824627308353	down
Os02g0772100	0	1449	0	18.968754	0	9.71441703697271	up
Os02g0773200	310	134	5.681149	2.568309	4.29379704347532e-06	-1.1377473583858	down
Os02g0775300	500	195	9.571662	3.96948	8.30954416386476e-10	-1.28874608488712	down
Os02g0776800	226	962	1.746745	7.211845	0	2.14301901225305	up
Os02g0781300	91	38	2.077445	0.889958	0.0283264857888241	-1.16187469631813	down
Os02g0782500	37506	17165	812.449371	381.017782	5.7200266745383e-10	-1.06539490590741	down
Os02g0782550	210	11	7.200223	0.385842	0	-3.99459417908905	down
Os02g0786500	25	63	0.471455	1.245435	0.0416144819928015	1.33415575018776	up
Os02g0786900	735	1488	8.624121	17.909401	1.78452297383558e-09	1.07787803408602	up
Os02g0791500	8793	3468	105.62341	42.781543	3.5527136788005e-15	-1.27964829236948	down
Os02g0793150	63	135	0.918837	2.033311	0.00176348177328611	1.13934703816089	up
Os02g0794000	490	198	4.835589	1.986606	5.32460320279426e-09	-1.23787110183427	down
Os02g0797600	20337	8914	245.386908	109.953148	1.62917457302569e-11	-1.12762958386198	down
Os02g0799700	5004	19136	100.731119	394.620585	0	1.99692694649509	up
Os02g0801450	81	240	1.10343	1.795076	2.45399145448744e-10	1.60780529250464	up
Os02g0806350	6538	1921	32.145395	9.803265	0	-1.70391247281491	down
Os02g0811800	4197	1892	51.817337	23.924301	1.79589676463365e-10	-1.08656895472698	down
Os02g0813166	242	500	1.167946	2.380547	1.9580713261913e-07	1.10336768795116	up
Os02g0813200	37	97	0.547504	1.463096	0.000626115866870447	1.40945867089189	up
Os02g0815300	82	160	2.032045	3.966607	0.00407648334620669	1.01066790722376	up
Os02g0816200	180	641	2.300958	7.557292	0	1.88401134620113	up
Os02g0817400	168	47	1.965448	0.56317	7.81704256880289e-09	-1.73889140650936	down
Os02g0818800	502	212	2.824599	1.112854	3.27115282638957e-08	-1.17491041690822	down
Os02g0830300	170	940	0.443112	2.134873	0	2.51673508788064	up
Os02g0830750	46	108	1.851048	4.534869	0.00174357236746803	1.26092723862006	up
Os02g0832600	740	298	8.568343	3.063021	1.3775602880628e-10	-1.24520672706339	down
Os03g0100010	0	56	0	0.517582	1.19859677738532e-12	5.06302745447641	up
Os03g0102700	119	691	2.079767	12.361031	0	2.581812298224	up
Os03g0103300	68	204	1.660908	5.22348	2.00756455903672e-09	1.6215519608672	up
Os03g0103950	125	35	1.134211	0.321042	7.38915754361358e-07	-1.72549985800874	down
Os03g0105500	0	139	0	2.319514	0	6.34861065315123	up
Os03g0109900	1405	550	9.259228	3.617261	2.99760216648792e-13	-1.28821326081348	down
Os03g0113900	466	198	10.399741	4.52011	7.79693389851843e-08	-1.16569166591092	down
Os03g0114100	2475	10967	39.061783	177.402054	0	2.20902596771441	up
Os03g0115800	0	13975	0	198.77337	0	12.9825957658819	up
Os03g0116333	665	66	6.762314	0.681758	0	-3.2372797179582	down
Os03g0118600	47	107	0.885061	1.797011	0.00330866114707684	1.21785016849138	up
Os03g0119700	260	51	1.524723	0.450839	0	-2.24969052099443	down
Os03g0126825	619	194	1.876385	0.770157	5.55111512312578e-16	-1.60311276573775	down
Os03g0131333	99	383	1.315564	5.253222	0	1.99447815431595	up
Os03g0131900	129	278	1.789151	3.949696	3.83594687658473e-06	1.15880501269247	up
Os03g0133000	3238	977	42.2342	12.895096	0	-1.66474700340462	down
Os03g0133400	91	234	1.080117	2.84464	5.2383342885598e-08	1.40705507538148	up
Os03g0133500	197	52	1.768579	0.472398	9.19202491900251e-11	-1.82544280984794	down
Os03g0133850	60	16	1.443142	0.393465	0.00287626370702487	-1.73955757521147	down
Os03g0135400	2302	1001	17.846841	7.975218	4.7282622261946e-11	-1.13790777605262	down
Os03g0141000	220	70	1.965008	0.641556	5.8165761096518e-09	-1.56651221644192	down
Os03g0143800	1	163	0.001933	8.840279	0	5.93918952710131	up
Os03g0149800	229	94	3.588368	1.507108	1.11870840536765e-05	-1.2074849775029	down
Os03g0158000	65	9	1.109226	0.153301	6.86667019023091e-07	-2.57650345246827	down
Os03g0158600	150	40	4.33485	1.162324	1.41841229872597e-08	-1.80097061025701	down
Os03g0160000	125	56	1.35747	0.45486	0.0108948274671279	-1.07309252495969	down
Os03g0165375	78	29	3.200885	1.211858	0.0167713284698109	-1.31476052116644	down
Os03g0167550	161	73	1.404314	0.650337	0.00250631405353019	-1.06124696556523	down
Os03g0167600	57	7	0.4334	0.051991	2.25175897716756e-06	-2.69017360642904	down
Os03g0167775	17	63	0.746675	2.99873	0.000382078998964919	1.84558953407142	up
Os03g0168100	478	126	5.567343	1.498965	0	-1.84719919642833	down
Os03g0168200	324	132	5.093174	2.115953	3.43171433270228e-07	-1.222529442476	down
Os03g0170900	76	1167	1.00751	10.50422	0	3.97115080204145	up
Os03g0171300	78	19	1.837935	0.460855	4.35333505957036e-05	-1.88275950868194	down
Os03g0171600	1872	3642	18.509302	37.486589	3.29035054758009e-09	1.0216264614688	up
Os03g0174400	33	114	0.604162	2.165437	3.98183364169746e-07	1.79562482168991	up
Os03g0175200	3005	7186	91.426094	224.018494	3.33066907387547e-16	1.31948614249522	up
Os03g0181400	11	86	0.177448	0.823084	6.55473453292643e-11	2.83872804872203	up
Os03g0181550	68	275	1.009005	4.645485	1.11022302462516e-16	2.04928449486505	up
Os03g0183100	1927	718	17.292536	4.343004	1.55431223447522e-15	-1.3600034818112	down
Os03g0183500	124	42	2.44511	0.847716	4.66395493933236e-05	-1.46239304117329	down
Os03g0184550	186	85	2.771917	1.139531	0.00110227664422102	-1.05248790076932	down
Os03g0185400	0	59	0	0.716152	2.02726724296554e-13	5.13611948663129	up
Os03g0187350	84	10	1.682708	0.204736	6.08044281591447e-10	-2.80903005194823	down
Os03g0188100	262	90	2.508077	0.882851	7.14188141959227e-09	-1.46186358539014	down
Os03g0189100	3671	1711	62.041206	29.632071	1.98276173257739e-09	-1.03840553167296	down
Os03g0191400	83	19	1.455736	0.343128	7.43880338083258e-06	-1.97043192963427	down
Os03g0191700	140	63	0.904254	0.416788	0.00556618821249888	-1.06927002422137	down
Os03g0191850	947	0	12.827787	0	0	-9.03964060127035	down
Os03g0191900	0	317	0	4.402622	0	7.52803359537089	up
Os03g0192750	84	27	1.630186	0.53991	0.00109888699591265	-1.51644581732122	down
Os03g0193700	139	271	3.900045	7.587301	0.000125976237632108	1.01596049695541	up
Os03g0196900	115	325	2.101038	6.11904	1.57336366157779e-11	1.54618971621782	up
Os03g0197125	563	121	6.588065	1.373952	0	-2.1401157299661	down
Os03g0197850	1799	768	22.928823	10.031896	3.06698000329675e-11	-1.16404094949096	down
Os03g0216000	190	413	2.100992	4.399776	9.25486228764427e-08	1.17471773814674	up
Os03g0216400	157	51	2.095288	0.694725	1.06975190516945e-06	-1.52844672224368	down
Os03g0218400	328	144	2.295012	1.226659	4.71789896949737e-06	-1.11615652729578	down
Os03g0221600	226	4	1.486379	0.025232	0	-5.25171954598528	down
Os03g0221700	33	78	0.205071	0.503107	0.0202563407668225	1.25803877326365	up
Os03g0231000	6	357	0.239132	15.389806	0	5.58491130256734	up
Os03g0231850	119	247	1.209615	2.576754	3.48586914704629e-05	1.10408796087402	up
Os03g0237100	87	197	1.101818	2.581398	1.80930858411088e-05	1.22428888299424	up
Os03g0237500	327	945	5.377207	17.262548	0	1.58790605198981	up
Os03g0239000	621	1262	9.323396	19.427214	2.63933319644138e-09	1.08301794510664	up
Os03g0241300	7319	1594	98.187092	25.610833	0	-2.13560730426013	down
Os03g0241400	4841	731	31.036573	4.801696	0	-2.66231403870198	down
Os03g0245200	697	1542	12.829857	29.102398	5.21060972147325e-12	1.20564085130739	up
Os03g0245800	8713	3009	154.396378	54.622108	0	-1.4711753504528	down
Os03g0247600	76	23	0.814059	0.247137	0.00125459740887157	-1.59156468621422	down
Os03g0253600	184	83	2.730049	1.205042	0.000866887298839436	-1.07070105694334	down
Os03g0255900	96	40	1.943711	0.856208	0.019137429261388	-1.16672043777319	down
Os03g0259900	1689	8709	8.513645	44.839901	0	2.42726547136919	up
Os03g0267200	633	281	16.052101	7.299199	6.24042487684662e-08	-1.1047189688333	down
Os03g0269700	72	145	0.756997	1.444453	0.0039240234913106	1.05356423944576	up
Os03g0270800	159	25	4.189793	0.655883	6.10622663543836e-15	-2.52675087270477	down
Os03g0275800	118	44	1.017299	0.383839	0.000531347283950323	-1.32736858064515	down
Os03g0277300	7557	1072	54.588688	7.934494	0	-2.75334988306462	down
Os03g0280750	395	10	5.406396	0.138645	0	-5.01835423070043	down
Os03g0287800	333	711	4.26129	9.151215	3.4870654141983e-09	1.15221808795891	up
Os03g0288400	474	934	7.857353	15.879242	5.43729438140517e-08	1.03790423067594	up
Os03g0291800	1816	6835	16.12625	90.721107	0	1.97329086283896	up
Os03g0292700	1546	3950	18.566656	48.621117	0	1.41444231721879	up
Os03g0293450	28110	2652	218.727801	14.885286	0	-3.34290333416425	down
Os03g0299700	475	178	6.659512	2.549681	2.07514339045645e-10	-1.34540620898351	down
Os03g0300000	2998	1113	40.147518	17.064067	1.11022302462516e-16	-1.36599661443296	down
Os03g0301200	10425	4338	79.530332	33.904137	2.60680366181987e-13	-1.20243985621406	down
Os03g0301500	104	37	1.471335	0.538023	0.000726931221177618	-1.3877923079891	down
Os03g0301900	216	100	3.924474	1.85877	0.000543219872181422	-1.03614181640508	down
Os03g0302800	4294	1129	67.021896	18.042248	0	-1.86349648191141	down
Os03g0305600	347	122	7.342309	2.64221	4.67282545990599e-10	-1.43307257820354	down
Os03g0306400	27	66	0.121607	0.31136	0.0428833149583259	1.29569440217005	up
Os03g0309250	3	77	0.057739	2.24505	1.47659662275146e-14	4.0970572072061	up
Os03g0309300	23	172	0.357684	2.547893	0	2.87042055401215	up
Os03g0310900	214	70	3.511508	1.175054	2.0906818165578e-08	-1.52694824126768	down
Os03g0313800	41	110	1.142433	3.144648	0.000113306722644424	1.44637615424437	up
Os03g0316200	8659	3846	110.873322	50.451389	3.95189436730448e-11	-1.1083135297701	down
Os03g0321300	10447	24171	124.437485	300.072279	3.33066907387547e-15	1.27222342396137	up
Os03g0323600	0	8278	0	306.337433	0	12.2272243030373	up
Os03g0324600	1951	868	8.850667	4.032541	3.41013217663999e-10	-1.10473120636891	down
Os03g0326100	145	28	0.965548	0.189096	9.52260492681489e-12	-2.24186113969712	down
Os03g0342400	135	35	1.718798	0.306919	4.0618937102721e-08	-1.83501092604359	down
Os03g0349200	1518	4664	12.705924	39.991794	0	1.68039846903067	up
Os03g0353400	57696	26806	1012.213685	480.258015	2.30917485133375e-09	-1.04368662984229	down
Os03g0360800	87	35	1.042545	0.404221	0.0225193723969708	-1.21159084169875	down
Os03g0368300	98	43	1.382077	0.62434	0.0364658692137737	-1.09575978799082	down
Os03g0370200	810	202	3.80154	0.956218	0	-1.93231250787739	down
Os03g0370500	1465	261	11.91957	1.702257	0	-2.41885861248838	down
Os03g0373500	657	1356	4.091797	6.275395	7.77644504346142e-10	1.10545530307996	up
Os03g0374400	1889	7263	18.724573	81.807989	0	2.00409042881599	up
Os03g0375300	26	81	0.325883	0.973522	0.000235278980620812	1.63530084608851	up
Os03g0381500	116	47	1.669806	0.632418	0.0029546572855712	-1.21140538489376	down
Os03g0391700	6608	3046	47.1887	22.280326	6.05009820020541e-10	-1.05469278353213	down
Os03g0397600	76	159	0.887035	1.900896	0.000864628319748872	1.10889587871772	up
Os03g0405900	15115	5932	122.482868	51.306402	1.99840144432528e-15	-1.28696176956562	down
Os03g0406100	101	26	1.535416	0.406145	3.02119202333362e-06	-1.82834452988379	down
Os03g0414100	601	225	7.68145	2.939492	1.7083889858327e-11	-1.34855025556169	down
Os03g0415351	227	89	5.556195	2.192443	3.01640928368485e-06	-1.2723230308155	down
Os03g0417833	437	127	14.692936	4.060933	2.1094237467878e-15	-1.70707920889471	down
Os03g0421250	75	15	1.453446	0.282132	4.98628237644017e-06	-2.13681421183328	down
Os03g0435200	598	143	2.664735	1.184484	0	-1.98897504728083	down
Os03g0436100	35	86	0.98304	2.514809	0.00538404324071751	1.31537965604672	up
Os03g0437200	249	63	4.059626	1.043472	2.31814567541733e-13	-1.89193699119181	down
Os03g0438400	268	566	2.02243	2.541839	2.93611172041963e-08	1.1354719501208	up
Os03g0438900	90	34	1.752215	0.676166	0.00690768328061953	-1.29935022079864	down
Os03g0445700	1890	5221	33.51834	94.953752	0	1.52722232204265	up
Os03g0561400	335	119	2.811036	1.083016	1.11312026263022e-09	-1.41797714722464	down
Os03g0562200	3004	881	7.805431	12.187276	0	-1.70553056480009	down
Os03g0562400	107	3	1.032413	0.028452	0	-4.46251319156212	down
Os03g0565300	934	331	2.768671	1.035011	8.77076189453874e-15	-1.42968555325803	down
Os03g0569000	398	42	2.872143	0.22044	0	-3.13051675292076	down
Os03g0578900	109	48	0.971984	0.43239	0.0197515728673969	-1.09371789159333	down
Os03g0579550	234	12	7.414858	0.363797	0	-4.04032808412448	down
Os03g0584050	333	79	2.389313	0.496092	0	-1.99001067639415	down
Os03g0593700	120	279	1.473623	3.345048	2.52990936422393e-07	1.26679936878281	up
Os03g0594500	162	74	2.030544	0.960859	0.00282933104681171	-1.05090325639741	down
Os03g0601000	108	36	1.133232	0.383087	0.00015233251866531	-1.47907180238737	down
Os03g0606100	2020	952	18.023375	8.706817	1.11784791423375e-08	-1.02181346311162	down
Os03g0621400	720	197	7.194474	2.009099	0	-1.79863727804597	down
Os03g0622500	1449	323	6.71914	1.377129	0	-2.0973720928123	down
Os03g0629800	0	1577	0	27.252529	0	9.83640270859248	up
Os03g0638400	1529	539	9.951356	3.588108	0	-1.43913578116116	down
Os03g0642300	221	69	2.680561	0.858252	2.9306139737173e-09	-1.59325726390218	down
Os03g0645900	1303	3476	11.354853	31.02758	0	1.47649358548875	up
Os03g0646300	162	26	1.143484	0.187916	5.99520433297585e-15	-2.5004244360089	down
Os03g0648450	1009	266	18.02738	5.202472	0	-1.85448711542694	down
Os03g0648800	2124	4269	39.823913	81.061632	3.08988612474081e-10	1.06865464628967	up
Os03g0650900	587	274	5.034284	2.859358	9.99494671360956e-07	-1.03236416508222	down
Os03g0659400	12299	2280	66.86281	14.388398	0	-2.36837362623798	down
Os03g0659450	645	214	3.9114	1.323603	9.10382880192628e-15	-1.52193954598773	down
Os03g0660000	500	206	13.658946	5.752605	1.09308920803741e-08	-1.21025225478607	down
Os03g0663100	228	72	1.869442	0.598714	2.6901173511007e-09	-1.57795414634298	down
Os03g0664800	89	38	1.844326	0.801592	0.0446541226124939	-1.13044318347945	down
Os03g0666600	81	19	0.846408	0.19357	1.51195615013533e-05	-1.9359996266369	down
Os03g0668033	236	99	1.371512	0.586006	1.64538264193492e-05	-1.17713717300994	down
Os03g0669450	74	157	2.477097	5.395589	0.000686227537064377	1.12840200032344	up
Os03g0679800	887	108	3.362623	0.416608	0	-2.95576607163853	down
Os03g0680100	68	20	1.046205	0.315388	0.00261598021744813	-1.62162717809113	down
Os03g0680200	962	179	13.695129	2.606122	0	-2.3527464270077	down
Os03g0680400	81	10	0.987928	0.117397	2.20425966368509e-09	-2.75768494217284	down
Os03g0680500	75	0	0.767293	0	3.33066907387547e-16	-5.41276497367724	down
Os03g0681750	88	3	2.89078	0.0858	9.99200722162641e-16	-4.18563013726211	down
Os03g0686100	53	104	0.595628	1.199353	0.0495698971262576	1.01019837654293	up
Os03g0700500	0	276	0	4.764218	0	7.32937969714894	up
Os03g0700750	27	103	0.598992	2.373268	2.61922564637196e-07	1.92452596617865	up
Os03g0708750	184	47	1.176193	0.307687	1.20373044865119e-10	-1.86880332330967	down
Os03g0711150	34	108	0.447265	1.455678	4.85281382378577e-06	1.67794887394361	up
Os03g0715600	74	23	1.081191	0.334375	0.00235122431118762	-1.55399380108788	down
Os03g0729000	610	232	5.518919	2.145893	3.40825145883628e-11	-1.32606261774043	down
Os03g0738600	2065	963	12.660418	6.048972	5.58976442910364e-09	-1.0370275303715	down
Os03g0741600	1025	455	13.944579	6.343597	3.86337928315328e-09	-1.10657491064008	down
Os03g0745600	5695	1190	102.331947	21.903452	0	-2.19491803124356	down
Os03g0746700	896	312	10.457397	3.733495	4.21884749357559e-15	-1.45470889604397	down
Os03g0748500	223	103	4.186907	1.986502	0.000409049413383822	-1.03984844654796	down
Os03g0749650	497	180	5.77569	2.231923	2.3804291870988e-11	-1.3945174122408	down
Os03g0757750	152	45	6.620696	1.986205	1.60034407725718e-07	-1.65657819567635	down
Os03g0758000	305	652	3.751179	8.249111	5.9188464129889e-09	1.15355666847666	up
Os03g0758300	11850	1090	299.920241	8.681716	0	-3.3782418334514	down
Os03g0760900	676	258	16.643991	6.486104	1.55666590728742e-11	-1.32168979342001	down
Os03g0764000	458	925	3.767665	7.809971	1.51052027552723e-08	1.07330945009275	up
Os03g0764600	10802	25190	129.881767	311.808415	1.77635683940025e-15	1.28359165511339	up
Os03g0766600	3398	9097	89.432762	245.320633	0	1.48239443758907	up
Os03g0768900	203	416	4.684083	9.839985	1.03386179906018e-06	1.09050455596738	up
Os03g0770000	161	45	4.855826	1.367851	1.51146247739931e-08	-1.73862188515317	down
Os03g0773000	10851	5067	112.336273	53.740875	1.41339617787395e-09	-1.03619150243925	down
Os03g0776900	860	387	16.802817	9.703635	2.01011413070162e-08	-1.08642033935728	down
Os03g0778400	341	728	5.165093	11.305273	2.99799385317101e-09	1.15215806178657	up
Os03g0784850	14	96	0.148899	0.930756	3.00246494333578e-11	2.6907459968656	up
Os03g0787000	3426	1623	51.075741	25.772748	6.17801798608042e-09	-1.01490610512953	down
Os03g0788650	88	463	1.35235	5.785296	0	2.43372983021814	up
Os03g0790500	4247	1550	57.666561	21.551767	0	-1.391000936686	down
Os03g0792850	284	94	4.8211	1.608832	6.06972472283474e-10	-1.51584417453223	down
Os03g0794200	128	50	3.412965	1.358794	0.000640675112270395	-1.2651565621569	down
Os03g0796400	26	72	0.311642	0.913855	0.00434135086439003	1.4691353162816	up
Os03g0799050	169	341	6.591033	12.690484	7.92923099401932e-06	1.0669075645004	up
Os03g0802400	150	54	1.843744	0.676748	2.27374194298191e-05	-1.38357402217784	down
Os03g0802500	13144	4509	131.780692	45.75979	0	-1.48098956806973	down
Os03g0803800	164	32	1.479051	0.367428	7.04436509124662e-13	-2.23531892428847	down
Os03g0805800	58	16	0.519865	0.142307	0.00582057784683898	-1.69209849011262	down
Os03g0808350	165	35	2.200121	0.472642	5.75806069491591e-12	-2.12105647309378	down
Os03g0811400	5	253	0.071203	3.767528	0	5.28883698007092	up
Os03g0815900	3609	6923	45.522415	89.472046	5.83930237496588e-09	1.00161835228663	up
Os03g0822000	3054	6574	39.931928	88.734116	1.41875400316849e-12	1.1677797385103	up
Os03g0822033	18	62	0.614322	2.301322	0.00112416283866468	1.74837008135823	up
Os03g0824000	303	6	9.344287	0.182955	0	-5.23967150766424	down
Os03g0825900	98	35	0.928818	0.330797	0.00135175948508603	-1.38006577742597	down
Os03g0829200	107	45	1.24565	0.487701	0.0104270746781875	-1.15721252242291	down
Os03g0835150	138	51	3.102473	1.169986	9.80524950900952e-05	-1.34460375826782	down
Os03g0836050	11	64	0.428633	1.750383	1.33218524278611e-06	2.42219242914002	up
Os03g0850200	101	45	1.040973	0.476956	0.0381645487386999	-1.07537647919877	down
Os03g0851400	69	179	0.717906	1.913765	1.01919032291509e-06	1.41411124793164	up
Os03g0860050	363	65	6.40409	1.857024	0	-2.38859704512025	down
Os03g0861400	31	119	0.460388	1.83119	2.03989301006402e-08	1.94203191359527	up
Os04g0101400	46	95	0.466663	0.998212	0.0384199284980061	1.07899896718654	up
Os04g0103500	173	53	1.125468	0.347629	6.06171234318609e-08	-1.61322756926747	down
Os04g0103700	93	27	0.616005	0.177676	7.20177806053934e-05	-1.66035059027243	down
Os04g0107900	15395	3760	201.558792	63.803308	0	-1.97098295022283	down
Os04g0108101	6547	2576	87.302609	42.747968	3.77475828372553e-15	-1.28295095442645	down
Os04g0115700	501	95	5.354832	0.736584	0	-2.31582379708072	down
Os04g0129900	94	216	0.788666	1.874586	4.85129635230397e-06	1.24655887549005	up
Os04g0147600	94	23	2.566709	0.553984	3.51740047677129e-06	-1.89181006295633	down
Os04g0150300	2163	965	17.939663	9.082505	3.04545944018741e-10	-1.10087460194014	down
Os04g0150500	393	86	1.549073	0.345142	0	-2.10786136740214	down
Os04g0163800	72	16	0.634394	0.136129	3.63499681917956e-05	-1.99556052382695	down
Os04g0165900	6	75	0.067686	0.918002	1.03418384966858e-11	3.35982900891812	up
Os04g0166000	45	126	0.219713	1.062294	9.94727134639994e-06	1.51057268991706	up
Os04g0173800	149	69	2.431224	1.147064	0.00658663085668021	-1.03015344339601	down
Os04g0174200	4	81	0.028399	1.919556	1.3988810110277e-14	3.89568910518576	up
Os04g0175400	561	1430	13.688568	35.77779	4.44089209850063e-16	1.40923545570295	up
Os04g0181901	60	20	1.099144	0.272967	0.0332848111952965	-1.44601475418102	down
Os04g0184100	70	15	1.155351	0.144166	3.35406168578967e-05	-2.03969554601603	down
Os04g0200000	27	76	0.479251	1.406304	0.00209248634543791	1.49437955384417	up
Os04g0201900	78	14	1.348431	0.308989	6.13886670275399e-07	-2.28103063950398	down
Os04g0204200	72	12	0.224763	0.038627	9.31802752845989e-07	-2.36449611224883	down
Os04g0210250	174	65	1.24316	0.486393	1.18262202719599e-05	-1.33543874052447	down
Os04g0210700	103	7	1.483419	0.340788	1.77635683940025e-15	-3.52389297048728	down
Os04g0217600	162	330	2.088522	3.549549	7.12320042495218e-06	1.08021570207978	up
Os04g0217900	235	481	1.1785	3.1736	3.88747254720379e-07	1.08970115235468	up
Os04g0271700	585	266	6.24236	2.927859	3.15111470916563e-07	-1.06993331889229	down
Os04g0277400	44	99	0.610111	1.428554	0.00739621478738273	1.19911813816164	up
Os04g0298700	403	819	2.073101	4.321222	2.02539243154831e-08	1.08186336773301	up
Os04g0309400	1767	627	22.820975	9.544434	0	-1.43008715754488	down
Os04g0310900	162	64	1.868978	0.742224	9.77154629150379e-05	-1.25522532876978	down
Os04g0316800	103	36	0.897634	0.316826	0.00058277212098945	-1.41183428644148	down
Os04g0323500	208	68	2.532133	0.871798	3.03794454037387e-08	-1.52706757604077	down
Os04g0357300	369	156	3.939592	3.829884	4.39573183630415e-07	-1.17104341162579	down
Os04g0378066	489	203	3.307664	1.473967	1.8658125378046e-08	-1.1992626011182	down
Os04g0386700	488	212	8.155747	3.623151	1.43511815986486e-07	-1.13425230657983	down
Os04g0393500	59	139	1.652472	4.010934	0.000172701082117754	1.27286630271964	up
Os04g0394100	421	92	4.59955	0.913216	0	-2.111270121366	down
Os04g0395800	47	107	0.913651	2.125265	0.00330866114707684	1.21785016849138	up
Os04g0401900	30	80	0.354094	0.596702	0.0028840891523898	1.42383241026883	up
Os04g0403701	6994	3165	50.041187	23.168965	1.62024393901561e-10	-1.08131635162315	down
Os04g0403900	21837	45588	546.986969	1176.583557	2.30874208639875e-11	1.12399584967341	up
Os04g0404000	58	143	1.989369	5.076244	4.56470592052893e-05	1.33722597304975	up
Os04g0407850	147	305	1.64265	3.491722	6.72409008550812e-06	1.10573262571486	up
Os04g0407900	98	279	1.035351	3.015524	1.12232889648567e-10	1.55419419429884	up
Os04g0416700	81	182	1.212414	2.78211	4.65660888738784e-05	1.21199004143287	up
Os04g0417600	1880	760	22.365391	9.262663	6.41597885930878e-13	-1.24258901524315	down
Os04g0420500	155	70	1.054968	0.487692	0.00298731647198669	-1.06618624538926	down
Os04g0423400	95	193	1.559283	3.236421	0.000422029724719053	1.07051042964328	up
Os04g0429050	248	90	6.034964	2.227856	9.52256953290487e-08	-1.38319338837315	down
Os04g0434400	140	16	1.31583	0.152394	2.22044604925031e-16	-2.93769809525764	down
Os04g0435000	235	11	2.797616	0.375756	0	-4.15555858110968	down
Os04g0438300	106	45	1.548742	0.674143	0.0130188143619226	-1.14389150134641	down
Os04g0445100	3178	1278	61.279564	25.235077	7.52731210695856e-14	-1.25092057508149	down
Os04g0445700	16	64	0.149624	0.615791	0.000121954299798777	1.94655097852586	up
Os04g0446050	171	0	1.260695	0	0	-6.58265965058249	down
Os04g0446401	537	220	6.460339	2.703498	4.57482207671944e-09	-1.21879328312059	down
Os04g0447700	1284	448	15.884961	5.42183	1.11022302462516e-16	-1.45336772856413	down
Os04g0449200	93	37	0.803666	0.321574	0.0118380757863711	-1.22941624231668	down
Os04g0454600	293	576	2.875178	5.795976	7.44607321245816e-07	1.03281766361238	up
Os04g0458250	788	278	5.76103	2.079723	3.574918139293e-14	-1.43529307222018	down
Os04g0460350	205	92	5.769707	2.638186	0.000346004334023431	-1.07954128657068	down
Os04g0463300	560	198	2.3031	1.037646	1.7466028623403e-12	-1.42985492926523	down
Os04g0464100	86	25	2.074133	0.617705	0.000183351555966715	-1.65379798665288	down
Os04g0464966	3066	1358	32.23436	14.6324	8.52697912279154e-11	-1.11170807304779	down
Os04g0467800	312	86	2.79366	0.481284	8.14903700074865e-14	-1.77658747080063	down
Os04g0474500	159	27	0.490658	0.085067	4.14113188185183e-14	-2.42264088246464	down
Os04g0476650	144	43	1.659027	0.498265	4.27584093243283e-07	-1.64262553444768	down
Os04g0477300	278	96	3.363062	1.18092	3.98711752502834e-09	-1.45540318145125	down
Os04g0480050	92	25	2.432937	0.664008	2.73673083455162e-05	-1.7491619155575	down
Os04g0481400	15	404	0.125784	3.7558	0	4.65590699174701	up
Os04g0481550	871	2396	9.164614	25.843191	0	1.52012036748352	up
Os04g0482300	2976	1289	32.547114	14.285146	1.9334756018452e-11	-1.14388368368595	down
Os04g0488100	2601	1147	18.348408	8.261244	8.92566021093444e-11	-1.11784941997338	down
Os04g0489800	110	45	0.810906	0.342008	0.00530001521488954	-1.19645312011493	down
Os04g0489900	125	34	1.639343	0.446184	3.95055132274003e-07	-1.76532630278017	down
Os04g0497900	1	333	0.0033	2.85077	0	6.96209807666175	up
Os04g0498000	830	367	2.977272	1.330873	9.73403635473602e-09	-1.11150838705715	down
Os04g0500900	910	376	7.363554	3.207741	1.31471389330784e-10	-1.2091978050643	down
Os04g0503550	485	1143	9.459675	21.015954	4.00568467284756e-13	1.2957745665743	up
Os04g0505500	0	281	0	2.621286	0	7.35512193625318	up
Os04g0512500	270	84	6.746875	2.126903	1.22693522008888e-10	-1.60256097243498	down
Os04g0514600	1226	233	7.575397	1.472517	0	-2.32484334129704	down
Os04g0515900	74	20	1.021717	0.277867	0.000353351699490911	-1.74059323616365	down
Os04g0516900	68	2	0.635793	0.00973	2.42028619368284e-12	-4.16507739644839	down
Os04g0517100	9229	2466	132.120507	37.030788	0	-1.84109256595211	down
Os04g0518100	1445	20	10.338908	0.146288	0	-5.99506467347201	down
Os04g0518200	976	2573	3.445733	9.011092	0	1.45898465029017	up
Os04g0521700	298	124	5.259737	2.241441	1.58924553139705e-06	-1.19154071777579	down
Os04g0524600	336	134	2.151609	1.251646	1.07770302015808e-07	-1.25329472364877	down
Os04g0524900	16	116	0.094567	0.70884	7.22755189030977e-14	2.7874396181185	up
Os04g0525000	96	21	1.268791	0.237679	3.78842734849449e-07	-2.0432987019898	down
Os04g0525200	116	224	0.783782	1.709965	0.000590975147207073	1.00038377432708	up
Os04g0530050	138	0	10.70885	0	0	-6.2769265203653	down
Os04g0530100	879	1887	8.649462	18.934509	1.78546066820218e-11	1.16270380070535	up
Os04g0530500	35910	72716	515.064766	1072.577652	3.37772587677421e-10	1.08002987964691	up
Os04g0531200	53	127	3.16298	7.833449	0.000275664970967759	1.29416957466997	up
Os04g0533900	67	20	0.73244	0.179752	0.00362983531526984	-1.60080957951012	down
Os04g0538850	114	244	1.226448	3.241703	1.46540914640614e-05	1.14756491557053	up
Os04g0539601	1871	4046	26.416905	55.543039	1.67299507580765e-12	1.17409372044877	up
Os04g0543500	117	461	3.545647	14.621554	0	2.02377155398951	up
Os04g0543650	752	23050	4.923493	153.105263	0	4.99672452462442	up
Os04g0543900	1191	496	10.863784	4.611135	4.14014378335992e-11	-1.19874869379961	down
Os04g0556350	460	192	10.834692	4.596919	3.97936599227933e-08	-1.19107246487391	down
Os04g0556400	713	211	5.212186	1.5779	0	-1.6863624955197	down
Os04g0557000	213	51	2.514638	0.587165	8.67750316047022e-13	-1.9642229207463	down
Os04g0561200	123	43	2.616425	0.924212	9.7693612321148e-05	-1.41825758711344	down
Os04g0562500	10	231	0.116044	2.853205	0	4.36360453986493	up
Os04g0564500	29	72	0.403409	1.035627	0.0188693809041913	1.32130453494625	up
Os04g0565200	651	226	6.672618	2.445228	1.11022302462516e-13	-1.45716221321824	down
Os04g0565500	383	104	4.580037	1.273934	7.7715611723761e-16	-1.80159702107985	down
Os04g0572400	235	66	6.37464	1.81181	2.97356583800479e-11	-1.74370611095211	down
Os04g0573300	184	74	1.337038	0.509606	4.71554142936759e-05	-1.23271537076948	down
Os04g0577375	8	56	0.193231	1.48962	1.96170817212682e-06	2.62014201211581	up
Os04g0578550	471	206	11.963983	5.261246	2.50585118211077e-07	-1.12437033197559	down
Os04g0581700	6381	17738	172.255936	490.589233	0	1.53690265243814	up
Os04g0581800	841	2053	26.648857	66.694679	1.22124532708767e-15	1.34786028690565	up
Os04g0582000	520	190	3.886195	1.454853	2.23240315122553e-11	-1.382271722878	down
Os04g0583101	148	33	1.175965	0.261719	2.06157202420343e-10	-2.04676127027224	down
Os04g0583200	20090	40535	374.509888	774.197693	2.90591106733018e-10	1.07480343626691	up
Os04g0584201	54	14	0.635776	0.166234	0.00609748635139817	-1.76492960919325	down
Os04g0584700	297	73	5.629162	1.417465	1.77635683940025e-15	-1.93731469381599	down
Os04g0584800	3190	861	13.636983	4.86846	0	-1.8252149438574	down
Os04g0585000	1160	6606	19.5186	102.331971	0	2.5699695680873	up
Os04g0586100	2105	10540	51.961441	266.65387	0	2.38516481744693	up
Os04g0586200	993	6301	28.057522	182.509338	0	2.72567437475917	up
Os04g0586500	1105	313	10.972012	3.177758	0	-1.75204530490655	down
Os04g0587400	64	18	0.84152	0.230659	0.00276671335464673	-1.67580979473488	down
Os04g0600300	634	205	8.371743	2.761168	2.44249065417534e-15	-1.55867296503102	down
Os04g0602300	215	82	1.726565	0.669736	2.28206643859696e-06	-1.31044097016219	down
Os04g0604300	6555	2664	111.955894	45.934699	5.11812814352197e-14	-1.2362827083394	down
Os04g0617500	23	85	0.832405	3.22767	8.34539155447622e-06	1.86815042933888	up
Os04g0618700	2178	999	9.845046	4.625555	1.75796088797142e-09	-1.06096859074487	down
Os04g0618800	86	2	0.501052	0.006345	3.33066907387547e-16	-4.49605898727781	down
Os04g0619600	774	242	4.203173	1.354073	0	-1.60824412210911	down
Os04g0622000	1223	153	14.639966	2.729868	0	-2.92257326818564	down
Os04g0630500	153	69	3.098494	1.418271	0.00317106070132078	-1.0679217679497	down
Os04g0634800	7915	19507	270.621521	683.396545	0	1.36331065132286	up
Os04g0634900	367	1123	12.975081	40.729202	0	1.67083360662388	up
Os04g0635000	1558	8692	50.300739	287.523956	0	2.54079188550005	up
Os04g0635100	1383	6109	48.253093	217.597252	0	2.20384419828384	up
Os04g0635400	1784	3533	36.013981	102.22388	1.04528830036088e-09	1.04720673211504	up
Os04g0635500	8862	30157	300.480085	1062.904637	0	1.82875868066273	up
Os04g0639100	9439	133	205.819799	3.123023	0	-6.06861939210292	down
Os04g0643700	151	55	0.983026	0.369627	2.79686224421427e-05	-1.36738744618361	down
Os04g0643750	41	104	0.324566	0.857733	0.00058269511199327	1.36674202591057	up
Os04g0644400	2015	3949	28.451127	57.745359	1.86368087629063e-09	1.0322288626411	up
Os04g0650300	62	2	2.074415	0.034481	5.54081225345726e-11	-4.03541243202057	down
Os04g0662200	137	328	2.565197	6.319334	1.50189624070762e-08	1.31041446473835	up
Os04g0662400	954	2507	16.295828	43.911224	0	1.45435120169026	up
Os04g0665600	92	32	0.840487	0.300566	0.00156736948851854	-1.41355415302155	down
Os04g0665666	134	38	3.028564	0.876776	3.57439271403415e-07	-1.71114716171412	down
Os04g0669100	360	31	5.521049	0.483458	0	-3.40447646025475	down
Os04g0671200	10460	4219	91.058321	40.768661	2.1094237467878e-14	-1.24738726282575	down
Os04g0671250	53	3	0.646483	0.027183	4.31924567223518e-08	-3.47312040031447	down
Os04g0677000	273	112	3.74372	1.562671	2.17459208173842e-06	-1.21064348901781	down
Os04g0677400	1192	48	9.075826	0.355035	0	-4.5232149405648	down
Os04g0679500	6306	14679	130.579222	258.559876	1.88737914186277e-15	1.28089477256726	up
Os04g0681500	82	22	1.084562	0.288171	9.46151271237206e-05	-1.7582988000545	down
Os04g0684000	54	15	0.534202	0.144249	0.0121399166686862	-1.6759935650075	down
Os04g0685151	376	78	5.721651	1.209062	0	-2.18231535365195	down
Os04g0686500	60	4	0.434133	0.024687	6.88544776750177e-09	-3.36967997241771	down
Os04g0687200	564	188	8.851863	3.937584	6.56141807553468e-14	-1.51419485881136	down
Os04g0689700	159	74	1.940721	0.924199	0.0048089412211394	-1.02423578341327	down
Os04g0691750	228	31	1.262511	0.175688	0	-2.74966950593193	down
Os05g0100600	542	253	2.753315	1.203828	1.59799401044936e-06	-1.03195195856554	down
Os05g0106900	76	155	0.836736	1.540036	0.00187302419501711	1.07253728167924	up
Os05g0112101	71	26	0.622832	0.230297	0.0278086362093368	-1.33053142523897	down
Os05g0114100	54	113	0.594207	1.444393	0.0101284819394563	1.10197178408671	up
Os05g0118900	32	93	0.407843	1.229896	0.000158517664302305	1.54880700888186	up
Os05g0119000	134	24	1.895498	0.28208	1.03727026967704e-11	-2.33798673313076	down
Os05g0119400	136	61	0.948595	0.458593	0.00634768874068503	-1.07327041723074	down
Os05g0124000	1239	526	10.077693	4.413643	1.093940493746e-10	-1.17122981463573	down
Os05g0126700	56	167	0.591748	1.211865	4.86161957358178e-08	1.60765651247099	up
Os05g0126800	900	429	16.690863	8.145085	3.07863128212738e-07	-1.00385803678501	down
Os05g0127300	277	3393	1.744903	21.962639	0	3.66815885436821	up
Os05g0128200	77897	34544	691.708968	314.020588	9.09077257915669e-11	-1.11091302991422	down
Os05g0129200	62	15	0.868135	0.226205	0.000672285890124136	-1.86927544688286	down
Os05g0131000	30	82	0.2929	0.836771	0.00157713666718184	1.45871262890314	up
Os05g0143300	834	1881	8.600022	19.975881	5.87641046934095e-13	1.23376988809457	up
Os05g0147700	106	7	2.293552	0.133396	4.44089209850063e-16	-3.56461031851281	down
Os05g0149500	35	113	0.295937	0.998345	1.87605171575456e-06	1.70249235315256	up
Os05g0162800	1860	776	28.009544	11.964982	5.83855186420124e-12	-1.19718404022082	down
Os05g0179300	1891	884	17.905952	8.577969	8.05470146136855e-09	-1.03340957282532	down
Os05g0181300	622	176	22.133366	6.402181	0	-1.74924775565304	down
Os05g0181650	60	15	1.506253	0.358292	0.00140332025995549	-1.82332798740058	down
Os05g0181700	784	285	20.024702	7.463216	2.31481500634345e-13	-1.39230962961175	down
Os05g0183100	220	100	4.974427	2.304022	0.000290862575164974	-1.06239688073391	down
Os05g0188700	96	194	0.985371	2.056817	0.000467116569961568	1.06307331017166	up
Os05g0190500	238	563	3.652137	8.853776	1.02850172822855e-10	1.29788494798666	up
Os05g0211100	106	48	1.169629	0.535251	0.0366503180577636	-1.05411824120594	down
Os05g0224900	103	282	0.830223	2.344599	4.51416681812589e-10	1.49900482973172	up
Os05g0242000	220	66	2.592643	0.792345	8.44067926664138e-10	-1.64929759272781	down
Os05g0243100	110	35	1.443871	0.465855	5.17481189714619e-05	-1.5438697363838	down
Os05g0250000	189	42	2.280656	0.487159	1.08568709578094e-12	-2.06331093794893	down
Os05g0250700	39	108	0.413777	0.619152	7.41284092709016e-05	1.48935365862828	up
Os05g0296800	1099	316	9.069022	3.000939	0	-1.73051640247084	down
Os05g0297800	17	1879	0.112709	18.090785	0	6.70637175086667	up
Os05g0312600	111	44	2.37579	0.949745	0.00282479425172755	-1.24050991176116	down
Os05g0322900	3221	1214	45.341021	17.07891	4.44089209850063e-16	-1.34431597960316	down
Os05g0335500	65	127	1.504158	3.027405	0.0167640828706085	1.0085111069379	up
Os05g0339200	725	325	12.328009	5.832018	4.33062710136767e-08	-1.09129830562624	down
Os05g0345137	2	84	0.024683	3.21582	0	4.55675389527201	up
Os05g0350900	114	49	2.438378	1.053167	0.00969896766603806	-1.12866909937272	down
Os05g0356700	23	62	0.255346	0.725607	0.0215111890372552	1.42357307215041	up
Os05g0369300	187	30	1.823387	0.291261	1.11022302462516e-16	-2.51092389103317	down
Os05g0373900	97	43	0.877455	0.394613	0.0450795121568246	-1.08123143938569	down
Os05g0374500	68	11	0.48494	0.077973	1.72839137146941e-06	-2.39323079695682	down
Os05g0381400	2872	512	60.070969	10.959974	0	-2.42170687464945	down
Os05g0386700	992	321	8.37701	1.555051	0	-1.56046528562571	down
Os05g0387300	142	385	3.983489	11.090543	9.21618337201835e-12	1.48940296733923	up
Os05g0394900	185	871	0.75001	3.5733	0	2.28619414848909	up
Os05g0395000	721	6	6.009975	0.040399	0	-6.48539715713776	down
Os05g0395400	78	31	2.361424	0.949387	0.0401668198227231	-1.22378564950639	down
Os05g0414300	2305	979	15.736502	8.400019	9.51261291959327e-12	-1.17179060166573	down
Os05g0415200	1080	507	9.679296	4.841489	6.4934713939202e-08	-1.02629367003311	down
Os05g0426200	6781	2852	47.19109	20.43286	7.28306304154103e-13	-1.18685345899663	down
Os05g0429900	494	174	8.674649	3.128718	6.32882635187570e-12	-1.43425121834558	down
Os05g0435500	196	441	0.865335	3.135201	1.14161351483233e-08	1.22453411395863	up
Os05g0437401	364	132	14.616165	5.392563	9.59805346312237e-10	-1.38959650667579	down
Os05g0438600	155	60	1.786272	0.638734	9.09631372976172e-05	-1.28280134710964	down
Os05g0440632	141	43	2.302579	0.714296	9.43338135939165e-07	-1.61263139819103	down
Os05g0442700	5	52	0.072949	0.829981	2.88358018463164e-07	3.04360111256503	up
Os05g0449100	17129	980	61.744089	3.588949	0	-4.06294642532208	down
Os05g0449200	68	18770	0.642944	183.336884	0	8.13323942381649	up
Os05g0450300	4043	8709	85.985107	189.792496	1.17639231689282e-12	1.16890456318992	up
Os05g0457800	89	25	0.764913	0.202715	7.11568863077661e-05	-1.70226776691875	down
Os05g0459200	2	80	0.056271	3.945399	3.33066907387547e-16	4.48781689230462	up
Os05g0463500	751	3237	2.86993	25.363383	0	2.16726355789283	up
Os05g0464200	105	40	7.46707	2.864177	0.00221909725697744	-1.29372210240811	down
Os05g0469701	7314	1975	86.862557	24.501728	0	-1.82572181745631	down
Os05g0473300	577	227	9.735587	3.903588	3.31615623849757e-10	-1.27726556831925	down
Os05g0473401	636	106	3.902071	0.663701	0	-2.50355192873951	down
Os05g0474800	144	20	1.153224	0.156468	5.6621374255883e-15	-2.68428765024667	down
Os05g0476700	10852	3277	164.495857	51.427563	0	-1.66481213328813	down
Os05g0484000	104	16	1.06047	0.158552	1.90996107818364e-10	-2.51519024948311	down
Os05g0484700	75	18	0.801874	0.190654	5.91124000314247e-05	-1.89881939683289	down
Os05g0486150	101	13	2.015243	0.257374	2.09881001467238e-11	-2.74117935424554	down
Os05g0492600	88	10	0.431925	0.050453	1.09439457496308e-10	-2.87476567287482	down
Os05g0494200	2875	1324	68.484025	34.993077	1.28557109402294e-09	-1.05550196512154	down
Os05g0494500	1595	5169	20.356833	62.323069	0	1.75736170506899	up
Os05g0495300	8107	3273	46.265924	17.61953	2.55351295663786e-14	-1.24593351072954	down
Os05g0501500	280	18	2.887395	0.301302	0	-3.77427308415109	down
Os05g0508900	173	358	2.588011	5.493946	2.14467707626564e-06	1.10335354208553	up
Os05g0521900	395	947	4.443311	9.481626	5.11812814352197e-13	1.31975104901934	up
Os05g0524500	1035	5	5.918423	0.023603	0	-7.20581390298925	down
Os05g0524900	305	61	2.683211	0.548717	0	-2.22797625429632	down
Os05g0527000	87	35	0.955183	0.387432	0.0225193723969708	-1.21159084169875	down
Os05g0528050	136	6	2.632086	0.082915	0	-4.09440116094897	down
Os05g0533301	87	7	2.00618	0.151035	2.34934294240929e-12	-3.28489304259628	down
Os05g0533400	71	11	0.716921	0.106465	4.92531970208709e-07	-2.45393973605235	down
Os05g0538900	96	208	1.76571	3.957723	3.94963377844393e-05	1.1627432024582	up
Os05g0539300	119	36	1.311751	0.400484	7.34814968172959e-06	-1.61681072612737	down
Os05g0540900	1850	762	23.936592	10.097938	2.4953372701475e-12	-1.21562104325939	down
Os05g0541000	3335	1210	33.743351	12.538665	0	-1.39922109161759	down
Os05g0542732	179	76	4.610988	2.007108	0.000240201924465389	-1.15575203935808	down
Os05g0549800	157	49	2.382759	0.76015	3.86865759316457e-07	-1.58423495596105	down
Os05g0554601	65	20	1.699218	0.53717	0.00694237919470264	-1.55825094154004	down
Os05g0560600	12591	5383	141.973808	51.598025	2.14528395048319e-12	-1.16347350388886	down
Os05g0564000	10321	1809	51.385988	9.387228	0	-2.44901305511703	down
Os05g0565701	117	39	3.022374	1.014381	6.39581361845387e-05	-1.48233710654673	down
Os05g0569700	315	82	2.067833	0.546149	5.88418203051333e-15	-1.85764244522673	down
Os05g0569800	71	158	1.059022	2.426619	0.000208638217591761	1.19571977570818	up
Os05g0570350	102	45	1.213899	0.544269	0.0309431931577475	-1.08934226550343	down
Os05g0574800	1128	438	5.713452	2.254056	7.02216063075412e-13	-1.29921072120238	down
Os05g0576300	227	106	2.531265	1.201939	0.000487771020910466	-1.02454663274974	down
Os05g0577100	9	206	0.162022	4.231469	0	4.32737724024565	up
Os05g0577200	335	142	2.424144	1.419943	1.10907748585021e-06	-1.16639411870586	down
Os05g0578900	38	122	0.596363	2.000334	7.17480271195114e-07	1.69839381756567	up
Os05g0581600	107	273	1.637851	4.312731	1.0435719288715e-08	1.39846169353534	up
Os05g0583000	398	184	4.546396	2.282315	7.6845831054051e-06	-1.04392569611648	down
Os05g0583100	946	450	14.703442	6.968396	2.24047860042376e-07	-1.00695555310345	down
Os05g0588900	704	291	10.211628	4.329642	8.22276025047586e-10	-1.20752942486421	down
Os05g0589200	752	350	6.544528	3.649119	2.23631170581662e-07	-1.03755102199398	down
Os05g0593550	80	287	0.754454	2.792503	4.88498130835069e-15	1.88166214366697	up
Os05g0595100	10533	4946	126.991916	61.059736	2.07455141953972e-09	-1.0281447011803	down
Os06g0107100	29	86	0.320985	0.990288	0.000266076212744326	1.57213288153382	up
Os06g0118800	53	130	1.291125	3.290969	0.00013311560100715	1.32740601192391	up
Os06g0118900	52	109	1.05939	2.292152	0.012543434103915	1.103429971721	up
Os06g0122600	247	560	0.65974	2.376417	9.60924673165664e-10	1.23704629160387	up
Os06g0125500	122	238	2.157525	3.925323	0.000296093133270281	1.01552719094721	up
Os06g0128150	33	92	0.302152	0.906953	0.000365176365094588	1.49143549953768	up
Os06g0128700	127	58	1.531284	0.714757	0.0139633999951905	-1.04653272752947	down
Os06g0134900	2914	1266	34.440219	14.175482	2.5000890246929e-11	-1.13946841227742	down
Os06g0136201	21	74	0.04531	0.16696	0.00010766652076577	1.79376810836275	up
Os06g0139150	2577	773	34.655035	10.639583	0	-1.67276100630365	down
Os06g0140400	73	12	1.156195	0.187969	6.18559278464659e-07	-2.38391280668615	down
Os06g0140700	1166	276	15.036109	3.640111	0	-2.00987737677818	down
Os06g0141200	187	55	2.577299	0.81036	5.88193060924169e-09	-1.67259643621174	down
Os06g0141400	9	271	0.201639	7.134987	0	4.72014627464594	up
Os06g0144000	65	159	0.874211	2.209329	1.86031508465634e-05	1.32880905846767	up
Os06g0146800	2138	660	62.079685	19.640659	0	-1.63098933161081	down
Os06g0146900	480	4872	2.955056	25.829658	0	3.40069125868737	up
Os06g0147200	88	27	2.546989	0.782718	0.000331242150762745	-1.58218143824781	down
Os06g0151025	84	0	1.017931	0	0	-5.57263058489255	down
Os06g0151100	12	91	0.134314	1.111401	2.43938202970639e-11	2.81019599879898	up
Os06g0152500	267	127	2.149395	1.043093	0.000281168300158674	-1.00005486338581	down
Os06g0160001	35	103	1.503162	4.602772	3.92920344457481e-05	1.57092065257838	up
Os06g0160100	252	85	5.25312	1.736023	6.27505269967799e-09	-1.48697710211128	down
Os06g0160200	167	28	0.941808	0.276007	7.99360577730113e-15	-2.44332035373635	down
Os06g0161900	896	263	8.275554	2.576068	0	-1.69971337370521	down
Os06g0174350	81	26	0.524248	0.164205	0.00153852037237845	-1.51621678810594	down
Os06g0177250	50	162	0.790951	2.72374	7.55059459400798e-09	1.72236686720123	up
Os06g0178400	1251	74	22.75201	1.38113	0	-3.98602986524215	down
Os06g0184200	193	430	1.914361	4.382132	2.22529423776763e-08	1.21028448507236	up
Os06g0184866	131	327	0.575135	1.47297	2.81924650291643e-09	1.36978344822927	up
Os06g0185966	141	30	0.64721	0.141382	1.7671752949866e-10	-2.10806825822972	down
Os06g0187500	18	80	0.197831	0.937072	1.13589365657862e-06	2.10727885831017	up
Os06g0193200	197	442	1.852907	4.283511	1.27123717108546e-08	1.22051387228872	up
Os06g0197575	461	15	25.920588	0.837739	0	-4.72797933385973	down
Os06g0199400	6775	3053	124.610458	57.515953	1.21545551401425e-10	-1.08738056985002	down
Os06g0199402	2487	821	71.543339	28.981821	0	-1.53478568991803	down
Os06g0200250	13	322	0.100418	1.820882	0	4.51300558303166	up
Os06g0200350	304	137	5.966149	2.74783	2.08086003135044e-05	-1.07817420708457	down
Os06g0200800	16	58	0.26157	0.982457	0.00126812116802855	1.80844777079413	up
Os06g0206300	106	283	3.15123	8.662902	1.15621090479578e-09	1.46336334461908	up
Os06g0206700	238	82	1.214424	0.428976	2.75696770968281e-08	-1.45590601760822	down
Os06g0210000	79	236	1.11671	3.4345	2.37434516492385e-10	1.61900664094607	up
Os06g0217300	115	37	1.689433	0.552908	3.85032382871353e-05	-1.53048922317661	down
Os06g0222400	2196	1042	18.677074	9.082496	1.40232607748203e-08	-1.01213695351943	down
Os06g0224650	119	296	1.195266	3.063395	1.04573387726958e-08	1.36351504040378	up
Os06g0229066	399	189	3.30837	1.645806	1.87182987538836e-05	-1.00920414657203	down
Os06g0234633	50	109	1.155795	1.667849	0.00627401729887722	1.15808103820323	up
Os06g0235400	98	4	3.691254	0.133819	0	-4.0610871220265	down
Os06g0241200	87	26	0.634635	0.191092	0.000248039932511879	-1.6171422761149	down
Os06g0246200	43	652	0.835696	8.820324	0	3.9292046056842	up
Os06g0247000	908	9	11.156643	0.057441	0	-6.34407473128178	down
Os06g0255300	7825	101	82.778178	0.724045	0	-6.1893570303597	down
Os06g0261300	27	113	0.707404	3.135383	8.15284950661521e-09	2.05609766675283	up
Os06g0273200	43	94	0.574604	1.299856	0.0171562971598834	1.15751220027631	up
Os06g0284500	9	57	0.138521	0.992758	3.82764560480364e-06	2.50478170424376	up
Os06g0288100	963	177	9.369244	1.755853	0	-2.37029700160176	down
Os06g0289200	65	19	0.66422	0.199518	0.00376218874920753	-1.62622908812331	down
Os06g0295900	908	291	9.316654	3.055379	0	-1.57381809757076	down
Os06g0296100	212	88	2.335982	1.014285	3.10660280663511e-05	-1.19048892294188	down
Os06g0309200	186	370	1.691871	3.768984	7.58574905979081e-06	1.04720437627429	up
Os06g0314000	287	97	0.880035	0.433395	1.1642996566863e-09	-1.48638998779548	down
Os06g0318533	248	808	6.464997	22.140565	0	1.75882592034453	up
Os06g0320300	1024	419	13.019623	5.25087	3.45340422924778e-11	-1.2236169039381	down
Os06g0340301	215	14	3.530778	0.231359	0	-3.72290154851347	down
Os06g0343000	131	17	1.651438	0.220005	2.1316282072803e-14	-2.76392566439315	down
Os06g0343600	0	230	0	2.207023	0	7.06813825502869	up
Os06g0493700	196	70	0.873663	0.365151	9.18079138934047e-07	-1.40129757031967	down
Os06g0502900	20	59	0.630835	0.559894	0.0114155587414544	1.5399949845705	up
Os06g0503100	49	598	0.405929	5.995538	0	3.62350350380686	up
Os06g0507150	113	24	2.594803	0.548014	1.28061383719569e-08	-2.09563154242491	down
Os06g0520600	138	50	1.118722	0.321364	6.33007064673174e-05	-1.37222822933876	down
Os06g0527500	118	36	1.279706	0.393875	9.71698905161134e-06	-1.60481846926242	down
Os06g0530600	110	48	4.519632	2.017658	0.0159960323401475	-1.10667985997446	down
Os06g0536333	0	58	0	1.382151	3.65929508916452e-13	5.11216458651859	up
Os06g0539066	223	90	2.904286	1.177986	8.62013265956474e-06	-1.23106381330439	down
Os06g0539400	478	197	3.812775	1.607889	1.63155131627235e-08	-1.20947422182295	down
Os06g0547400	714	322	9.529801	4.406391	6.3813210049446e-08	-1.08260450887324	down
Os06g0553001	314	108	8.933939	3.119785	6.92043755634586e-10	-1.46292698417336	down
Os06g0554100	74	148	1.23433	2.533932	0.00396283138541464	1.04418876571746	up
Os06g0559400	4590	12627	70.828206	198.536441	0	1.52175744074728	up
Os06g0565200	3691	733	66.519577	13.520118	0	-2.26725549920441	down
Os06g0565300	1413	636	10.607567	13.620823	2.09328621103566e-09	-1.08740969590901	down
Os06g0566850	28	79	2.03314	5.853517	0.00139313728062862	1.49977646680657	up
Os06g0567433	3	2266	0.012886	12.877708	0	8.94530451089618	up
Os06g0567950	1908	8	9.027151	0.035573	0	-7.55505444307334	down
Os06g0575100	181	68	3.194612	1.305184	9.091028451369e-06	-1.32832191983546	down
Os06g0579600	1505	677	7.073405	3.065765	1.59676816213761e-09	-1.08840686673875	down
Os06g0579800	84	25	1.982736	0.583269	0.000342681025431224	-1.62055580756135	down
Os06g0585982	233	85	1.720319	0.742934	2.34705700097315e-07	-1.37471877797109	down
Os06g0593200	3129	1285	32.448112	13.646004	3.76032538440541e-13	-1.22064600039807	down
Os06g0594300	4320	13291	46.992176	148.153793	0	1.68311276346475	up
Os06g0594400	16278	41707	201.238111	527.756575	0	1.41944690287203	up
Os06g0602500	369	148	2.81124	1.146812	5.42662603741917e-08	-1.24613872573445	down
Os06g0614050	19	861	0.927787	6.78708	0	5.43622775230494	up
Os06g0622700	4314	1650	68.715225	26.925631	6.66133814775094e-16	-1.32347299492956	down
Os06g0625800	150	17	1.128112	0.128828	0	-2.95683835739265	down
Os06g0633100	1124	2842	28.777452	74.547729	0	1.3990094802415	up
Os06g0634700	135	35	1.887251	0.490783	4.0618937102721e-08	-1.83501092604359	down
Os06g0642500	209	92	1.760087	0.749825	0.000178339190319954	-1.1071795832369	down
Os06g0644700	188	66	1.487119	0.529646	9.18343270206456e-07	-1.42452140617458	down
Os06g0650900	1299	372	27.152721	8.190589	0	-1.73716540070819	down
Os06g0651000	1497	682	19.118048	8.906867	3.47885253937363e-09	-1.07013783115478	down
Os06g0652100	332	94	2.898812	0.841544	8.20454815197991e-14	-1.73982010354757	down
Os06g0654400	61	20	1.238051	0.417927	0.0245235938060091	-1.4691713950498	down
Os06g0661800	439	43	6.036494	0.498084	0	-3.23873979639466	down
Os06g0666400	3756	1743	85.006683	40.418396	1.44827694281702e-09	-1.04470734915121	down
Os06g0666800	837	2286	22.090185	61.819645	0	1.50969190481874	up
Os06g0673300	409	195	3.855574	2.779984	2.04347298092822e-05	-1.00007164641626	down
Os06g0673800	74	10	0.982635	0.12483	4.45974709384345e-08	-2.63025669828285	down
Os06g0675300	293	102	2.705198	0.968585	2.73293521146911e-09	-1.44478048864115	down
Os06g0678700	893	399	2.309614	1.125314	1.12784788175446e-08	-1.09676990012654	down
Os06g0680800	3022	899	19.180843	6.956858	0	-1.6850216714643	down
Os06g0683000	193	70	2.006071	0.555686	1.70715386860198e-06	-1.37924914803479	down
Os06g0683100	399	162	5.379191	2.21174	4.2880815454005e-08	-1.22942116997878	down
Os06g0683400	8841	2988	234.427322	81.165833	0	-1.502309190259	down
Os06g0683700	3872	12350	107.583954	351.628235	0	1.73507115688457	up
Os06g0685300	3266	1515	28.853371	13.67059	1.68765557084782e-09	-1.04517881809965	down
Os06g0686900	26	82	0.518214	1.712997	0.000168845616791424	1.65263554504633	up
Os06g0689600	117	42	1.20469	0.44506	0.000275389219677069	-1.3797979185925	down
Os06g0692300	62	16	0.344034	0.090395	0.00140919044467269	-1.78550503469375	down
Os06g0696450	2062	441	41.263084	9.037097	0	-2.15863556020655	down
Os06g0697200	163	64	1.468556	0.592963	7.94696350546742e-05	-1.26400605901574	down
Os06g0698600	3028	1333	22.851723	10.304914	5.7457927304938e-11	-1.120498558339	down
Os06g0698748	443	208	5.179689	2.487895	6.96565400082338e-06	-1.02247377596952	down
Os06g0700601	82	232	1.335554	3.857723	2.1353566692639e-09	1.54193216717663	up
Os06g0705100	105	258	1.767729	4.685024	8.06292129729158e-08	1.34422512926765	up
Os06g0707300	989	1925	9.460732	18.867188	9.333685824231e-09	1.02166291374255	up
Os06g0707400	171	507	1.411016	2.292406	1.66533453693773e-15	1.61994462505129	up
Os06g0711700	62	15	0.811175	0.19071	0.000672285890124136	-1.86927544688286	down
Os06g0713400	309	46	2.713374	0.412928	0	-2.64094609079999	down
Os06g0716000	373	161	3.043148	1.42023	9.00252266178292e-07	-1.14149895663839	down
Os06g0718100	134	389	2.246452	6.708317	3.02202707302968e-13	1.58682691176467	up
Os06g0720400	241	1127	2.329167	11.104887	0	2.27901966797766	up
Os06g0723900	147	36	1.408058	0.354468	2.40166053711022e-09	-1.91755826783074	down
Os06g0730150	89	26	6.844675	2.020851	0.000133651757079134	-1.64927385723874	down
Os07g0100600	401	116	3.841679	1.133475	7.66053886991358e-15	-1.71244983004995	down
Os07g0105200	55	121	0.667259	1.500349	0.00240102613371795	1.17359514212112	up
Os07g0107300	89	231	1.66732	4.417174	4.47296985006673e-08	1.42000815894024	up
Os07g0110650	351	161	5.628366	2.523881	1.36011313509599e-05	-1.05422926201522	down
Os07g0115500	466	207	12.264839	5.572891	5.23316649569949e-07	-1.10210376213946	down
Os07g0119300	1300	2573	15.881106	32.215576	1.76320169575916e-09	1.04608920847067	up
Os07g0122000	180	44	1.284774	0.315399	5.04726260786015e-11	-1.92908093843536	down
Os07g0123300	498	1770	6.836014	24.925417	0	1.88790586594625	up
Os07g0138400	181	64	2.059483	0.745295	1.75424345505437e-06	-1.41355338209899	down
Os07g0139000	102	32	0.996203	0.309357	9.42291046488464e-05	-1.55969646333252	down
Os07g0146700	78	24	2.226509	0.684603	0.00121734450384658	-1.57098556780833	down
Os07g0147600	182	85	0.979984	0.742677	0.00215019889000989	-1.02142809019828	down
Os07g0150700	572	249	5.360532	2.359428	4.92492001624711e-08	-1.13225790933067	down
Os07g0158800	283	121	3.070928	1.339942	6.31500232217697e-06	-1.15233208492094	down
Os07g0159700	46	103	0.570914	1.325427	0.0059641557163308	1.19364201423822	up
Os07g0162450	0	2196	0	32.665813	0	10.3136532180279	up
Os07g0164200	134	60	2.309125	1.121972	0.00678563516296371	-1.07536340156373	down
Os07g0168900	379	133	10.441049	3.742229	1.41234468564733e-10	-1.43682622394425	down
Os07g0173700	0	203	0	6.727768	0	6.88941336237096	up
Os07g0176300	1235	555	11.659721	5.370755	3.28012317307724e-09	-1.0893931825722	down
Os07g0176500	2485	600	21.400124	5.28861	0	-1.9849306686213	down
Os07g0178800	1345	491	28.498829	10.65882	3.21964677141295e-15	-1.38849788102591	down
Os07g0178950	147	0	1.114815	0	0	-6.36693487240636	down
Os07g0181500	360	907	3.642568	9.376954	3.00870439673417e-14	1.39082357375792	up
Os07g0184200	331	102	3.674542	1.156468	3.39539507621112e-12	-1.61969777397691	down
Os07g0190600	143	24	0.977528	0.166764	4.88720175439994e-13	-2.43056293727865	down
Os07g0191650	24	61	0.633513	1.637444	0.0473491799818615	1.34373044353389	up
Os07g0192000	1300	388	13.427118	4.100474	0	-1.67779494287175	down
Os07g0200900	128	53	2.04411	0.867197	0.00205384000196507	-1.18382108210436	down
Os07g0206750	121	324	0.468144	1.291165	1.6695123061794e-10	1.46949881233942	up
Os07g0227600	1827	8231	37.651923	172.793528	0	2.2326516208404	up
Os07g0228300	55	16	1.321247	0.378159	0.0164042679843646	-1.61784763787469	down
Os07g0228400	79	17	0.854566	0.200673	6.23211640837784e-06	-2.04711803099882	down
Os07g0238800	10	62	0.073269	0.481057	1.13311878291444e-06	2.49494013709798	up
Os07g0250300	2619	1061	32.058826	22.741741	2.24598117881669e-13	-1.24005716740297	down
Os07g0252300	199	65	3.197945	1.103177	5.40887621358621e-08	-1.5272599704667	down
Os07g0267200	657	281	3.890343	1.885499	7.85803688785336e-09	-1.15825715514501	down
Os07g0271000	66	140	0.627371	1.366026	0.00166068926047869	1.12587495856507	up
Os07g0296100	120	21	1.043813	0.185544	8.01221311519384e-11	-2.35989801890187	down
Os07g0409500	312	116	6.108588	2.325072	1.58458558496832e-08	-1.35223445079001	down
Os07g0419300	353	148	3.56771	1.750381	4.67071317400425e-07	-1.18250400124885	down
Os07g0421800	180	72	7.100264	2.886505	5.01709973150799e-05	-1.23993236438349	down
Os07g0446600	829	322	16.563913	7.353995	7.18525239307155e-12	-1.29754837062462	down
Os07g0446800	78	192	0.857162	2.171417	2.08824689296172e-06	1.34169160194927	up
Os07g0452700	372	987	1.732146	3.98934	3.33066907387547e-16	1.46547508878638	up
Os07g0452801	179	21	1.294093	0.143697	0	-2.9297673319201	down
Os07g0486400	162	27	1.951401	0.639959	1.55431223447522e-14	-2.44930835544879	down
Os07g0489950	45	181	0.174121	1.557712	1.60038648999716e-12	2.02719949649246	up
Os07g0490100	172	5635	1.828648	54.582953	0	5.08151441139333	up
Os07g0493850	54	16	0.901968	0.265619	0.0229968175333781	-1.59222315281839	down
Os07g0494800	67	5	0.44725	0.027928	1.14385045879573e-09	-3.2922855429714	down
Os07g0502900	79	168	0.858761	1.875737	0.000380773166693715	1.13291659534399	up
Os07g0503200	58	130	0.622917	1.439206	0.000924347003596226	1.20144281664971	up
Os07g0503300	352	129	3.731124	1.393468	2.2166131152801e-09	-1.37420954367815	down
Os07g0504500	15	86	0.230787	1.449353	6.10024375458096e-09	2.44648858986311	up
Os07g0510400	75	191	0.812399	2.135155	8.1295399545489e-07	1.38950564078552	up
Os07g0511100	21	159	0.292347	2.322668	0	2.87950223681128	up
Os07g0511400	965	29	20.009571	0.736653	0	-4.9134691462321	down
Os07g0513000	1142	2	13.868074	8.2e-05	0	-8.19948496695532	down
Os07g0513100	868	2240	2.949406	7.881462	0	1.42803092738204	up
Os07g0516300	4496	9424	86.305183	185.372253	9.51949630234594e-12	1.12956429182728	up
Os07g0516400	147	60	6.813977	2.83122	0.00049158844774011	-1.20725175148546	down
Os07g0523100	4	656	0.085544	15.841174	0	6.88675010930205	up
Os07g0523150	1249	2	36.291766	0.029379	0	-8.32850096714315	down
Os07g0523400	1616	47	12.552032	3.899168	0	-4.99099421116375	down
Os07g0523965	1913	4274	30.781835	61.367473	1.26898491714655e-13	1.22115465207573	up
Os07g0536300	109	46	2.778302	1.107309	0.00969370433860328	-1.15294181520693	down
Os07g0537900	405	117	3.190297	0.945941	5.99520433297585e-15	-1.7145028810078	down
Os07g0539200	260	115	1.41438	0.6378	3.74295917463519e-05	-1.10316378903222	down
Os07g0543300	120	43	1.575442	0.545526	0.000206947375046673	-1.38315461350685	down
Os07g0558400	5723	11155	84.134148	168.029083	1.95923777202012e-09	1.02479676428523	up
Os07g0558900	124	297	6.516709	16.094011	4.32963782603935e-08	1.30984253261561	up
Os07g0569166	3473	258	27.13997	1.784153	0	-3.6796832156098	down
Os07g0569550	108	17	0.933946	0.143123	1.19687149080505e-10	-2.48955518441454	down
Os07g0570550	1602	715	74.275574	33.955364	7.91469667582589e-10	-1.099820688158	down
Os07g0571300	1377	554	31.037968	12.79638	2.07900363591307e-12	-1.24878753063747	down
Os07g0572400	92	39	1.673825	0.725261	0.0327690118105688	-1.1414715030375	down
Os07g0572500	166	72	1.878756	0.828833	0.000731697398971831	-1.12432480449486	down
Os07g0574100	136	42	1.082898	0.337298	2.04256446201256e-06	-1.59383410510416	down
Os07g0576100	55	12	0.629855	0.137269	0.000886662900667745	-1.98678322629657	down
Os07g0581700	9522	4487	150.832521	72.863819	2.62151700347601e-09	-1.0230505955338	down
Os07g0595900	97	40	1.304417	0.539276	0.0151826320153339	-1.1813965805641	down
Os07g0598000	34	81	0.482149	1.190896	0.013711822256034	1.27045983624945	up
Os07g0604550	129	57	4.378004	1.96263	0.00681784422811604	-1.09312155655813	down
Os07g0609100	229	98	5.189774	2.275955	3.85740212007768e-05	-1.14842663287054	down
Os07g0620600	106	30	1.090962	0.318954	8.89258623526512e-06	-1.70243898821883	down
Os07g0620700	759	222	5.607054	1.789637	0	-1.70360348394622	down
Os07g0623200	235	76	3.959741	1.304831	3.87057441653127e-09	-1.545020959278	down
Os07g0624900	322	67	9.564303	2.031184	0	-2.17398931928298	down
Os07g0625400	110	20	2.321904	0.416749	1.10520437246464e-09	-2.30122586274764	down
Os07g0629000	2238	720	20.334768	6.703249	0	-1.57166609118594	down
Os07g0629500	1078	449	11.370302	5.236597	7.33815230802293e-11	-1.19826184168047	down
Os07g0631700	272	55	5.312653	1.087079	0	-2.20885322495958	down
Os07g0634400	34	117	0.523654	1.898151	2.9113722588292e-07	1.79167851559812	up
Os07g0638400	224	79	3.824037	1.378272	1.26706642067376e-07	-1.42176267900299	down
Os07g0640900	677	1479	8.566157	19.077739	1.45373713067443e-11	1.18742174690047	up
Os07g0649500	100	43	0.614038	0.272101	0.0236336050381033	-1.12438480349181	down
Os07g0650100	60	6	0.359169	0.031605	1.47662368554791e-07	-2.93754142728393	down
Os07g0650600	160	27	1.855614	0.285987	2.99760216648792e-14	-2.43158492258904	down
Os07g0653900	17	88	0.092497	0.51428	1.91968305696122e-08	2.31676499992249	up
Os07g0654700	22	67	0.131989	0.413216	0.00239302568664623	1.59191700326394	up
Os07g0656500	197	90	1.265309	0.594756	0.000731117238867429	-1.05374197354832	down
Os07g0657300	0	128	0	1.10105	0	6.23119014941478	up
Os07g0667900	171	68	3.289618	1.241131	6.95453630713549e-05	-1.24716039406864	down
Os07g0668100	10	56	0.072336	0.599815	1.75797500819863e-05	2.35228129115114	up
Os07g0675200	1528	292	29.543627	5.772434	0	-2.31861787403038	down
Os07g0677900	149	68	1.782992	0.925112	0.00487563417134618	-1.05069714440995	down
Os07g0679200	20	58	0.282815	0.838063	0.0160118144349745	1.5160400844578	up
Os07g0680000	246	50	1.799077	0.375169	1.11022302462516e-16	-2.19802698693432	down
Os07g0681400	828	340	10.710675	4.48292	1.76060832579594e-10	-1.21774423892924	down
Os07g0684100	13481	47020	201.497803	720.0896	0	1.86438793772065	up
Os07g0685600	56	11	0.319031	0.06531	0.000247919240638939	-2.12108572185095	down
Os07g0686600	2338	795	36.548294	12.722286	0	-1.49204904649994	down
Os07g0687100	95	0	1.66907	0	0	-5.74665443258473	down
Os07g0692600	180	23	2.005782	0.255316	0	-2.81604400148896	down
Os08g0101500	131	54	1.59724	0.670986	0.00156348070258228	-1.19066132917834	down
Os08g0104900	102	44	1.081576	0.477179	0.0218235243138429	-1.12055251000678	down
Os08g0110300	1820	723	20.445223	8.31357	2.17492690524068e-13	-1.26767677533821	down
Os08g0110600	216	82	4.89127	1.893731	1.88951341106858e-06	-1.31708007874488	down
Os08g0112700	20	76	0.278315	1.088141	2.53903337438244e-05	1.89607349596872	up
Os08g0113600	187	546	3.219969	9.626011	1.33226762955019e-15	1.59875649788304	up
Os08g0113700	3	69	0.091275	2.289512	1.05448982878897e-12	3.94245946219536	up
Os08g0114200	3120	6949	31.426834	71.719482	9.33697563709757e-14	1.21696525640639	up
Os08g0114300	94	24	0.813889	0.214332	7.22214733195337e-06	-1.83461370374175	down
Os08g0119500	257	59	4.661563	1.083696	3.10862446895044e-15	-2.02926650212682	down
Os08g0124000	213	454	1.768921	3.45422	1.00530484492545e-07	1.14733672514066	up
Os08g0124050	115	24	1.091692	0.192403	6.51980924804008e-09	-2.12054854934982	down
Os08g0126700	178	70	1.362021	0.631733	3.58761082821513e-05	-1.26365028680249	down
Os08g0130550	82	0	1.260942	0	0	-5.53860434715955	down
Os08g0136366	146	65	3.78967	1.78331	0.00334924604950171	-1.0851544570114	down
Os08g0143600	106	26	1.127748	0.274066	6.03929618758769e-07	-1.89685955203142	down
Os08g0148600	220	84	1.467131	0.473019	1.85205292557722e-06	-1.30927835874064	down
Os08g0154250	537	253	4.792179	2.311968	2.50493765108217e-06	-1.01862572954172	down
Os08g0163300	128	299	2.476159	5.908934	1.04595891170511e-07	1.27431186619475	up
Os08g0163900	107	21	1.198643	0.234268	7.96296195648694e-09	-2.19706655465165	down
Os08g0164000	184	41	1.536368	0.344648	2.12019291012666e-12	-2.05837732286003	down
Os08g0169100	237	50	0.780493	0.16655	8.88178419700125e-16	-2.14465427364848	down
Os08g0170800	2005	676	15.410528	4.363549	0	-1.50394223582701	down
Os08g0178500	962	3041	34.325165	111.173759	0	1.72073563263169	up
Os08g0178650	372	1008	20.440729	56.82177	0	1.49579624262862	up
Os08g0180950	97	188	7.434927	14.745663	0.00168290207992294	1.00347934994213	up
Os08g0197050	29	70	0.319714	0.792925	0.0332352627877607	1.28162769034277	up
Os08g0208200	78	13	0.896286	0.152925	2.27029956390012e-07	-2.37581149451272	down
Os08g0208700	79	177	0.361529	0.839004	6.4628776525355e-05	1.20745817020197	up
Os08g0246700	78	1	2.803301	3e-06	1.22124532708767e-15	-4.80895292719695	down
Os08g0246800	338	1503	2.048843	6.467668	0	2.20891238831778	up
Os08g0250100	15	58	0.064909	0.295275	0.000607553671842065	1.89184976254937	up
Os08g0256000	2035	917	29.217225	13.337923	6.81750322861774e-10	-1.08641762295172	down
Os08g0260400	255	494	3.67338	7.295794	3.45775642651702e-06	1.0110647371416	up
Os08g0289400	70	10	0.410629	0.059926	2.48322392315536e-07	-2.55204577491568	down
Os08g0290500	197	655	2.080058	6.150019	0	1.78613545866349	up
Os08g0293200	101	11	0.987298	0.110488	1.67832414632585e-12	-2.95175284069718	down
Os08g0299400	223	101	2.987221	1.372698	0.000238808492480924	-1.06766650394028	down
Os08g0315200	1808	413	3.192115	0.635326	0	-2.06341837057771	down
Os08g0324300	93	13	0.964864	0.104933	5.31130139869163e-10	-2.62430149519428	down
Os08g0340601	76	29	1.750048	0.754242	0.0285179774710801	-1.27814328035775	down
Os08g0364500	36	118	1.340404	4.575786	7.35222562830984e-07	1.7253585554837	up
Os08g0374000	15	59	0.300966	1.551459	0.00040828336900256	1.91580466266207	up
Os08g0374900	287	782	4.805539	12.389341	7.7715611723761e-16	1.5024465279431	up
Os08g0382800	29	72	0.309951	0.799108	0.0188693809041913	1.32130453494625	up
Os08g0383750	102	0	3.469641	0	0	-5.84737900319967	down
Os08g0387050	3455	744	21.623173	4.765778	0	-2.15053829448137	down
Os08g0390200	471	1000	5.730422	12.484443	6.01602101468757e-10	1.14535922408684	up
Os08g0390600	168	349	5.587816	12.362152	2.25044866186686e-06	1.10866759645939	up
Os08g0412700	556	244	6.689378	3.008074	8.74956362917345e-08	-1.12051907957437	down
Os08g0421850	75	0	0.778796	0	3.33066907387547e-16	-5.41276497367724	down
Os08g0433500	62	19	1.088281	0.345038	0.0100881331924899	-1.55994036024657	down
Os08g0440850	33	107	2.314341	7.652712	3.64713086986601e-06	1.70560945307439	up
Os08g0448100	1274	486	24.110432	9.428432	9.62563362350011e-14	-1.32507930487539	down
Os08g0451000	4071	47463	53.391868	676.97168	0	3.60494273702565	up
Os08g0453200	164	44	5.359145	1.023359	3.73780173479332e-09	-1.79617497096273	down
Os08g0455700	90	17	4.128796	0.761393	1.04358488406397e-07	-2.23125067490611	down
Os08g0467100	112	232	0.945764	2.023523	6.06251361242593e-05	1.10046694604508	up
Os08g0476050	243	94	3.806113	1.508265	9.83700427115153e-07	-1.29244427278992	down
Os08g0480400	3140	6767	51.753933	114.287636	1.27309274233767e-12	1.16947268087875	up
Os08g0483800	203	78	3.984108	1.55452	5.15991285998663e-06	-1.29891774049238	down
Os08g0484300	44	92	1.935509	4.272652	0.0388480670759113	1.09520413778201	up
Os08g0491100	2198	859	5.367052	2.220365	2.97539770599542e-14	-1.29156602835018	down
Os08g0491200	190	1322	1.374583	9.85688	0	2.84908983342263	up
Os08g0492600	73	293	1.906347	9.208154	0	2.04039314218694	up
Os08g0495500	180	75	2.035926	0.909487	0.000142843214974486	-1.18239095681543	down
Os08g0496700	95	287	0.646584	2.193784	6.53133103156733e-12	1.63876388057077	up
Os08g0503600	35	91	0.244902	0.621418	0.0013224122116845	1.39534833519833	up
Os08g0503700	81	12	0.681511	0.094465	2.30701995285187e-08	-2.53049988950597	down
Os08g0504800	22	85	0.25652	1.045676	4.03923001346396e-06	1.92752187476916	up
Os08g0506000	528	209	4.982877	1.918069	1.01472896751886e-09	-1.26790074341181	down
Os08g0507701	111	11	1.375248	0.12881	2.64233079860787e-14	-3.08567602875622	down
Os08g0510300	287	126	1.596576	0.713291	1.35597729231662e-05	-1.11484255948333	down
Os08g0510800	108	252	1.350712	3.252378	6.31164439601761e-07	1.27054082706027	up
Os08g0511200	50	118	0.639887	1.562459	0.000735145548769855	1.27082266413218	up
Os08g0514300	91	0	1.272544	0	0	-5.68577405708864	down
Os08g0515900	100	42	1.204635	0.534172	0.0163662265920909	-1.15700653654889	down
Os08g0526150	1698	439	21.488679	5.482427	0	-1.88522991452663	down
Os08g0526200	270	108	3.528526	1.548864	1.02807628266088e-06	-1.24646341803171	down
Os08g0527900	169	72	1.251893	0.499963	0.000416378777451487	-1.14988962486832	down
Os08g0529501	56	138	0.581401	1.451994	6.62458515346964e-05	1.33557621766722	up
Os08g0536200	242	12	8.542642	0.426086	0	-4.08846190839103	down
Os08g0537002	90	34	0.302646	0.117698	0.00690768328061953	-1.29935022079864	down
Os08g0538600	1354	571	14.143346	6.110728	4.66923166797528e-11	-1.18104746025097	down
Os08g0543400	453	941	4.598701	9.833291	2.91843427202565e-09	1.11377920863622	up
Os08g0545500	2436	5401	44.56525	101.253197	1.68309810533174e-13	1.21028711577454	up
Os08g0548400	3206	7226	77.349373	178.620361	3.47499806707674e-14	1.23413734415907	up
Os08g0550400	1474	704	21.231096	10.390036	5.61767575790739e-08	-1.00213739454589	down
Os08g0555300	57	13	0.408797	0.09327	0.000924409054450126	-1.93525766430939	down
Os08g0557850	6	80	0.069901	2.470213	8.52873327517045e-13	3.45090761148049	up
Os08g0558200	715	339	9.550243	4.63105	7.00042091295039e-07	-1.0107799831566	down
Os08g0563500	102	34	2.516201	0.856961	0.000277799504175169	-1.47658532654373	down
Os08g0564400	40	126	0.27278	0.898365	6.95941976380787e-07	1.67356756323647	up
Os09g0106700	3122	794	35.871363	9.206717	0	-1.91077738286496	down
Os09g0107400	174	47	9.586572	2.621644	1.64373181732458e-09	-1.78898917548865	down
Os09g0112100	30	96	0.275789	0.527962	1.95843414887431e-05	1.68177726962804	up
Os09g0120033	2203	960	16.509421	6.587476	6.17158546489804e-11	-1.13476972992737	down
Os09g0130700	43	93	0.667517	1.489548	0.0217849729337815	1.14236197434708	up
Os09g0132900	109	239	1.609843	3.850044	8.14811570926111e-06	1.18158221267216	up
Os09g0135100	106	35	2.079116	0.695832	0.000156102207411135	-1.49130811761527	down
Os09g0135800	3191	1258	21.023524	10.250875	1.63202784619898e-14	-1.27953169090691	down
Os09g0135850	71	1	2.409186	0.008495	4.54081217071689e-14	-4.67650768228494	down
Os09g0243200	689	1972	17.689785	51.882542	0	1.5767571498764	up
Os09g0249100	57	0	0.735443	0	5.69644331704922e-12	-5.02749152695886	down
Os09g0260000	262	97	3.091733	1.165753	9.97174633976528e-08	-1.35576518579487	down
Os09g0260200	283	107	6.657233	2.558936	8.82201175445019e-08	-1.32707474182438	down
Os09g0262000	32	80	0.452242	1.15809	0.00749865585911991	1.33584372914233	up
Os09g0271000	122	49	1.464273	0.473829	0.00166911156890692	-1.22504282127572	down
Os09g0274025	566	132	16.933397	4.017579	0	-2.02392020357163	down
Os09g0277100	7	94	0.067602	1.039445	4.77395900588817e-15	3.50505277078419	up
Os09g0340400	4464	1675	30.147125	11.574734	1.11022302462516e-16	-1.35109103533797	down
Os09g0341500	1550	527	17.472818	6.082681	0	-1.49116997292082	down
Os09g0346500	13101	27201	190.535182	412.814134	2.58195687052876e-11	1.11605667741635	up
Os09g0363950	56	110	1.68823	3.410705	0.0355708580954505	1.01294287569943	up
Os09g0364400	588	249	12.160573	5.267908	1.08440053603331e-08	-1.17193556542894	down
Os09g0364800	1442	292	19.814547	4.102266	0	-2.2351458933831	down
Os09g0365000	513	114	2.366108	0.535693	0	-2.09111570410219	down
Os09g0367700	500	191	9.415385	3.6749	3.06371927827342e-10	-1.31838238353436	down
Os09g0380600	244	80	3.552381	1.196836	3.63733321240289e-09	-1.5264390664694	down
Os09g0381400	25	64	0.263184	0.799738	0.03097176292369	1.35627429936875	up
Os09g0385700	2111	630	51.189438	15.838737	0	-1.67960453150678	down
Os09g0385900	278	86	3.778208	1.187977	6.27755625259852e-11	-1.6111397043533	down
Os09g0386200	9518	3515	80.062294	30.2901	0	-1.37451756047716	down
Os09g0387000	45	173	0.642726	1.40069	1.63001834252441e-11	1.96261217855275	up
Os09g0400700	5338	261	153.421212	7.661411	0	-4.28297007574542	down
Os09g0401550	240	488	2.525532	5.266177	4.69904999911286e-07	1.08032657699274	up
Os09g0403000	67	276	1.279779	5.440532	0	2.0753061225753	up
Os09g0406900	253	1945	4.438016	9.038277	0	2.99577769649334	up
Os09g0407050	324	4	10.04745	0.113154	0	-5.76793286730924	down
Os09g0409950	262	2	6.297621	0.047613	0	-6.08317885229145	down
Os09g0412300	672	131	14.404975	2.872968	0	-2.28168553328468	down
Os09g0415050	1174	326	4.441058	1.260292	0	-1.78089960503922	down
Os09g0415300	291	47	2.608528	0.451403	0	-2.52496013001064	down
Os09g0415700	4142	10812	30.637552	134.219002	0	1.44601739161003	up
Os09g0416800	7299	181	80.5954	1.686805	0	-5.25811372289371	down
Os09g0416900	1957	3876	15.545353	31.554194	9.33810473391361e-10	1.04741980272756	up
Os09g0417800	322	149	4.009133	1.997189	3.35489661378308e-05	-1.04099862968126	down
Os09g0418000	6072	16742	70.995557	200.799842	0	1.52512954373043	up
Os09g0419200	183	86	2.493604	1.200318	0.00240122963901468	-1.0127162006847	down
Os09g0423700	86	4	2.030091	0.082073	1.97619698383278e-14	-3.87627398715725	down
Os09g0425400	10	53	0.280779	1.667338	6.85139316891625e-05	2.27528760775381	up
Os09g0425900	2582	857	35.929524	12.1445	0	-1.52704395567377	down
Os09g0429000	48	106	0.802573	1.932206	0.00612831248573387	1.17525691646651	up
Os09g0432900	85	29	1.2702	0.430918	0.00240690445472558	-1.43606258095872	down
Os09g0434900	157	34	2.919673	0.530513	2.91409119057562e-11	-2.08997580768523	down
Os09g0439050	47	239	0.524381	2.694728	0	2.36453897346813	up
Os09g0439100	3871	1170	13.183621	4.192012	0	-1.66256092828359	down
Os09g0442100	601	1192	6.09123	12.387134	1.36053290855642e-08	1.04789534057519	up
Os09g0442600	3472	1454	28.51129	12.229689	1.26010313294955e-12	-1.19259536370185	down
Os09g0443000	490	1683	1.836659	6.572663	0	1.83854339934855	up
Os09g0444550	1993	295	46.277272	4.628732	0	-2.68685796267707	down
Os09g0445600	1195	317	28.782799	7.820997	0	-1.84661225566593	down
Os09g0447900	146	32	1.416785	0.310112	1.7759982373633e-10	-2.06952426619094	down
Os09g0451133	425	152	6.836654	2.507518	8.12282463513725e-11	-1.4110199639726	down
Os09g0452200	214	551	2.511087	6.670962	1.38400402249772e-12	1.41903326821868	up
Os09g0456700	815	261	10.060583	3.261611	0	-1.57424348704639	down
Os09g0457532	13	82	0.15153	0.973237	4.03534849979792e-09	2.56199081454554	up
Os09g0457700	317	112	3.582387	1.295134	1.78526915473043e-09	-1.42491100870043	down
Os09g0462875	0	124	0	0.802134	0	6.18600582168543	up
Os09g0463232	640	254	4.116708	1.676514	2.07842631994026e-10	-1.26534581345561	down
Os09g0463600	57	120	0.282225	0.606648	0.00597275595797364	1.11186893967734	up
Os09g0467200	152	65	2.881346	1.256734	0.00104871460746192	-1.14256258432589	down
Os09g0468300	263	684	2.72223	7.270791	6.85007606193722e-14	1.43489592161474	up
Os09g0474051	201	70	1.803082	0.637804	3.2422094042861e-07	-1.4373122740363	down
Os09g0478600	2605	1139	76.774704	34.38512	4.99275065735105e-11	-1.13014727034741	down
Os09g0480600	2170	968	50.069004	22.875076	2.99448688068082e-10	-1.1010619851266	down
Os09g0482840	2685	5777	68.463646	150.920898	1.61992641523057e-12	1.16704204512871	up
Os09g0482860	124	44	1.393454	0.499688	0.000121882111793536	-1.39787092578583	down
Os09g0483300	471	1209	11.988056	31.562263	6.66133814775094e-16	1.41874347243261	up
Os09g0486375	1385	597	6.363656	2.810112	1.645734659661e-10	-1.14961202737325	down
Os09g0491652	386	137	4.304044	4.318632	1.85454318568645e-10	-1.42089570512136	down
Os09g0493700	2994	1382	20.86444	9.850164	1.3965322231968e-09	-1.05220266932053	down
Os09g0494500	3215	1246	34.534627	13.66144	4.21884749357559e-15	-1.30414454584114	down
Os09g0498200	118	22	0.972857	0.185022	4.10310008192027e-10	-2.27388952673299	down
Os09g0501600	392	147	4.526997	1.731226	1.73288428051421e-09	-1.34262776684076	down
Os09g0501650	111	34	2.475938	0.873329	2.23916490226239e-05	-1.59654272829812	down
Os09g0504000	454	0	4.311481	0	0	-7.98194229497439	down
Os09g0505100	636	1376	2.931658	6.502866	3.79789533155872e-11	1.17328817202424	up
Os09g0510500	80	155	1.121047	2.227337	0.00582073389821214	1.00020922854421	up
Os09g0511600	127	16	1.121655	0.147242	2.94209101525666e-14	-2.79897614001499	down
Os09g0517100	9226	3939	49.242477	22.000786	1.99684713209081e-12	-1.16534457556994	down
Os09g0520550	76	28	0.806281	0.30353	0.0180960146865776	-1.32587655808498	down
Os09g0521300	122	7	1.906279	0.096945	0	-3.764259429126	down
Os09g0522000	1254	453	50.931282	18.809175	2.55351295663786e-15	-1.40335709511345	down
Os09g0522200	4647	9293	90.665474	185.787811	3.11158432353409e-10	1.06173406829146	up
Os09g0535200	16	206	0.074429	1.040295	0	3.60668392748659	up
Os09g0535400	50	108	0.65045	1.436242	0.00790218911312512	1.14499253091077	up
Os09g0537100	1881	204	21.643877	2.405182	0	-3.13189911856218	down
Os09g0539700	105	264	2.180347	5.653067	2.69257113272303e-08	1.3771739750988	up
Os09g0540000	98	20	3.194756	0.640845	8.11440759029836e-08	-2.13742190378981	down
Os09g0544750	56	120	1.373615	3.021901	0.00426176030966086	1.13661436858742	up
Os09g0545650	21	70	0.466083	1.637396	0.000451784728860649	1.71547646438133	up
Os09g0549700	18	59	0.348698	1.239717	0.00338696506248604	1.67880326756629	up
Os09g0554101	2	432	0.062423	22.087399	0	6.89572160731062	up
Os09g0560500	16	159	0.330145	3.011173	0	3.23660717934677	up
Os09g0562600	1082	494	7.551859	3.536516	1.42350476961539e-08	-1.0663042509635	down
Os09g0563700	492	219	2.946146	1.475476	3.88395628103666e-07	-1.09949232682993	down
Os09g0573000	378	772	1.391477	2.464087	2.16520902318607e-08	1.08875425831138	up
Os10g0109900	23	67	0.196164	0.584637	0.00426353753632125	1.53254555783366	up
Os10g0113000	30	73	0.429009	1.097579	0.0221817325381167	1.29464899017783	up
Os10g0116300	98	27	1.792505	0.489746	1.52770216883535e-05	-1.73450113128201	down
Os10g0124100	15532	5378	102.490851	37.966389	0	-1.46762537621205	down
Os10g0130500	906	356	10.881139	4.651096	7.10764780365025e-12	-1.28133983582881	down
Os10g0131200	1082	461	8.004493	3.941456	2.76615397254432e-10	-1.1656888377609	down
Os10g0148100	104	257	1.724397	4.354169	6.88377181923272e-08	1.35223139436806	up
Os10g0149000	66	185	1.780614	5.15391	6.964791321451e-08	1.52369124807701	up
Os10g0161800	9180	19659	269.671398	590.443103	1.97064586870965e-12	1.1606481510303	up
Os10g0167250	77	26	0.782764	0.348008	0.00503565596672539	-1.4447842200302	down
Os10g0177200	107	47	1.254764	0.751242	0.0213524382044346	-1.09674734603664	down
Os10g0195600	29	69	0.235673	0.568297	0.0437952179077552	1.26137242522928	up
Os10g0204300	3170	1448	17.717258	8.05884	6.40700714704678e-10	-1.06734116290607	down
Os10g0205500	81	21	0.814703	0.172348	6.61946847375638e-05	-1.80310276964967	down
Os10g0207500	21	57	0.45151	1.297543	0.0378020349995312	1.4269834489492	up
Os10g0208500	3581	10785	15.673931	41.857752	0	1.65227743138599	up
Os10g0318000	433	166	3.546931	1.243739	1.58799717819846e-09	-1.31206706013711	down
Os10g0318700	357	40	2.741782	0.265065	0	-3.04196277740501	down
Os10g0329400	760	338	2.719864	1.694616	2.19786628896657e-08	-1.10286168273267	down
Os10g0331600	53	16	1.359983	0.399636	0.0320776955047779	-1.56613529483842	down
Os10g0340301	261	60	2.084713	0.507757	2.33146835171283e-15	-2.02783027961687	down
Os10g0348900	299	136	2.028542	0.853598	3.19483101614004e-05	-1.0648277956319	down
Os10g0357850	151	70	1.253962	0.589072	0.00617712001868975	-1.02890592918757	down
Os10g0358700	486	191	2.202274	0.997931	1.57195478855954e-09	-1.27755991069025	down
Os10g0359200	1761	641	24.286797	9.04836	4.44089209850063e-16	-1.39341266991278	down
Os10g0360800	4	75	0.016529	0.623377	3.13526982154144e-13	3.7870649829469	up
Os10g0365050	267	109	4.925164	1.972244	2.26854691820488e-06	-1.21736276488897	down
Os10g0374200	139	50	2.307468	0.558811	5.00058215705534e-05	-1.38251098962939	down
Os10g0381601	4	56	0.087855	1.272922	7.27065763150847e-09	3.37657596261049	up
Os10g0384600	56	11	0.760623	0.153392	0.000247919240638939	-2.12108572185095	down
Os10g0406900	101	25	1.600017	0.399671	1.49001326776865e-06	-1.88133843956381	down
Os10g0413700	606	217	6.331913	2.319971	1.41719969093401e-12	-1.41229237720517	down
Os10g0413900	94	17	1.076487	0.189971	2.3291657269553e-08	-2.29278027054716	down
Os10g0414000	90	27	0.866758	0.26823	0.000180505404119069	-1.61395912988324	down
Os10g0415300	1062	439	9.078175	4.068521	5.08822983746882e-11	-1.2090933235246	down
Os10g0432200	82	740	0.235066	2.393779	0	3.20799668264521	up
Os10g0433700	273	111	0.84744	0.504279	1.60745353650071e-06	-1.22338520542866	down
Os10g0443800	83	31	1.137389	0.420002	0.0110749313296573	-1.31145807045871	down
Os10g0460000	151	63	1.294035	0.55064	0.000639944165018447	-1.17705490675951	down
Os10g0461400	232	94	3.74577	1.457277	6.68003715864618e-06	-1.22611645032502	down
Os10g0468600	861	371	16.515306	7.289488	1.96196403567939e-09	-1.1487314223709	down
Os10g0469000	132	51	0.620725	0.253204	0.000388361852776242	-1.28131885821249	down
Os10g0469600	303	48	1.30039	0.209886	0	-2.55359883178815	down
Os10g0472400	66	161	0.775434	2.156918	1.75437679653667e-05	1.32521417273216	up
Os10g0475900	986	330	13.050386	4.474566	1.11022302462516e-16	-1.51204656055756	down
Os10g0480900	84	30	2.865508	1.054943	0.00526503701074355	-1.37314133406874	down
Os10g0495200	290	121	1.908666	0.831594	2.22909414482331e-06	-1.18736246876394	down
Os10g0497750	3311	1384	31.361421	13.428954	1.21336274361283e-12	-1.19522860528334	down
Os10g0499500	113	18	1.401596	0.135277	5.20147258598058e-11	-2.47874575493442	down
Os10g0504100	226	827	9.094838	34.092197	0	1.92529137731967	up
Os10g0505500	35	91	1.079162	2.853854	0.0013224122116845	1.39534833519833	up
Os10g0508050	473	220	4.807717	2.570975	3.17063556920516e-06	-1.03636441606704	down
Os10g0517050	182	16	2.514639	0.226535	0	-3.31197057377692	down
Os10g0517800	186	66	7.528957	2.726061	1.40737513354416e-06	-1.40923871202564	down
Os10g0520100	261	118	3.705136	1.716743	7.13489890595831e-05	-1.07205363257053	down
Os10g0521900	2391	496	31.532022	6.9474	0	-2.20309458406625	down
Os10g0540200	15	98	0.115925	0.782549	3.99386079763531e-11	2.63145210370707	up
Os10g0550775	57	17	0.786433	0.230877	0.0155784549796087	-1.5885983044104	down
Os10g0554001	70	155	0.705279	1.594487	0.000277185650606082	1.18831909017275	up
Os10g0555100	7445	2689	66.99218	24.786566	0	-1.40644436990905	down
Os10g0555200	547	231	8.511785	3.944367	1.65722260359047e-08	-1.17546959010215	down
Os10g0555900	101	260	1.468978	3.807642	1.3699581913329e-08	1.41036175501554	up
Os10g0558200	20	55	0.331929	0.954018	0.0429152251184407	1.44169220358444	up
Os10g0560700	916	2199	9.242304	22.725489	2.99760216648792e-15	1.32390467399703	up
Os10g0562550	224	0	4.25352	0	0	-6.96859622487661	down
Os10g0563900	86	219	1.80981	4.74767	1.6176147044078e-07	1.39210240826274	up
Os10g0568300	59	150	0.501312	1.477252	1.30928494401772e-05	1.38144509978183	up
Os10g0568900	121	54	1.702351	0.75099	0.012583235832057	-1.07771931379531	down
Os10g0574750	573	1753	5.469123	16.97368	0	1.67228807211745	up
Os10g0575100	235	20	1.95247	0.167833	0	-3.38395496224399	down
Os10g0578600	71	255	0.758912	3.133992	5.48450174164827e-14	1.88034711403542	up
Os10g0579900	90	33	0.961401	0.37652	0.00436785086887381	-1.34030738603844	down
Os11g0100600	593	7	8.863066	0.100009	0	-6.02862594788315	down
Os11g0102200	18	210	0.093873	1.646366	0	3.48060105381691	up
Os11g0103400	93	5	0.759785	0.032947	4.77395900588817e-15	-3.75474732624151	down
Os11g0106800	778	1531	6.567357	11.310959	8.98879382038587e-09	1.03710004065482	up
Os11g0107000	66	129	0.658038	1.324304	0.0151516747519982	1.00931734461681	up
Os11g0107600	365	165	6.642566	3.062544	6.0786136737434e-06	-1.07533774526246	down
Os11g0108932	1497	644	10.947752	4.818621	1.03908437409928e-10	-1.15263389516089	down
Os11g0109700	53	11	0.49806	0.105865	0.000838826266010839	-2.04419609267366	down
Os11g0112050	196	460	7.581872	9.078788	1.08073816562637e-09	1.28515687222887	up
Os11g0114600	224	100	1.246672	0.536369	0.000154572468235692	-1.08818266652731	down
Os11g0118500	240	614	2.227013	5.841425	5.85531623187308e-13	1.41063976213316	up
Os11g0119100	395	179	3.301863	1.497427	3.79064999922463e-06	-1.07243086695322	down
Os11g0119900	40	87	0.530652	1.123412	0.0310704762274697	1.14794838922709	up
Os11g0125900	348	710	3.288959	6.947778	3.69864554539134e-08	1.08696225149094	up
Os11g0126900	1019	468	9.841662	4.628324	2.57194742170341e-08	-1.05762951137865	down
Os11g0129000	19	55	0.226207	0.669224	0.0251952693484422	1.50942756620473	up
Os11g0139600	1226	313	9.034882	2.359616	0	-1.90172595752533	down
Os11g0141400	1423	652	34.467049	16.182724	5.8258499135988e-09	-1.06182164326987	down
Os11g0141500	122	55	1.4706	0.678312	0.014285035862913	-1.06376064401059	down
Os11g0143300	151	47	2.934657	0.940197	6.12624959206443e-07	-1.58670223774634	down
Os11g0147150	720	251	15.897666	5.66442	4.56301663120939e-14	-1.45184514109869	down
Os11g0149400	93	180	1.898149	3.756729	0.00230513847560443	1.00094927257905	up
Os11g0151200	88	29	0.90338	0.295995	0.00101861731278885	-1.48508136982338	down
Os11g0151400	6190	2011	59.384735	19.765892	0	-1.55902729201904	down
Os11g0154900	114	52	1.173864	0.519994	0.0266540895825153	-1.04577542044487	down
Os11g0156300	50	153	0.651631	2.051905	8.63139528739509e-08	1.64079950655085	up
Os11g0184800	147	43	1.548453	0.417236	1.93044163321332e-07	-1.67200876154386	down
Os11g0187500	385	168	3.628774	1.618358	1.06769523522399e-06	-1.12620295697911	down
Os11g0195500	4286	1774	25.829978	13.519375	3.59601237676088e-13	-1.20964805312724	down
Os11g0202450	9	73	0.140178	1.208475	2.05450301216104e-09	2.85238815431878	up
Os11g0202600	715	1650	2.983086	5.995887	2.06723527185204e-13	1.26650759540511	up
Os11g0208300	54	17	0.686877	0.167535	0.0414597334750558	-1.513051104303	down
Os11g0210201	166	20	5.215976	0.640036	0	-2.8870358766761	down
Os11g0222200	91	191	1.09241	2.351123	0.000192719223482962	1.11649655737412	up
Os11g0223400	21	146	0.264066	1.946686	1.11022302462516e-16	2.75782334667675	up
Os11g0226933	2133	790	12.525393	6.37594	6.66133814775094e-16	-1.36884733419068	down
Os11g0227200	77	28	1.201392	0.161786	0.0137647803650117	-1.34430134877289	down
Os11g0229333	471	224	5.569279	2.808633	7.95133429620787e-06	-1.00448000188328	down
Os11g0230400	193	80	4.51404	2.053419	6.82928076403133e-05	-1.19095229330089	down
Os11g0244200	1083	408	26.126972	10.06726	1.33004718350094e-13	-1.34251774209462	down
Os11g0275500	55	0	0.473205	0	1.75041092731476e-11	-4.97756881190776	down
Os11g0282700	16	127	0.168123	1.444232	7.7715611723761e-16	2.916309227817	up
Os11g0300600	136	327	0.988957	2.360165	1.30583965862741e-08	1.31646385226129	up
Os11g0303800	188	85	2.212462	0.869901	0.00078606505248735	-1.06777059491826	down
Os11g0308432	7	661	0.04249	4.653332	0	6.29647159369141	up
Os11g0351555	479	8	5.501741	0.091422	0	-5.5651482054884	down
Os11g0368172	0	468	0	12.679673	0	8.0875350974688	up
Os11g0373711	19	86	0.547209	2.514689	2.55464799425731e-07	2.13841427439183	up
Os11g0384789	560	1367	9.341227	23.414211	1.11022302462516e-14	1.34687943412901	up
Os11g0427700	99	41	0.919316	0.384709	0.0140625693970509	-1.17614148577173	down
Os11g0438000	77	153	0.716058	1.380281	0.00365586415107533	1.0355837033445	up
Os11g0444800	1055	2220	23.833479	44.772526	4.198397185462e-11	1.13415597876114	up
Os11g0451700	345	152	4.830611	2.182438	3.61059734665936e-06	-1.11156595217725	down
Os11g0482901	137	64	1.182326	0.562286	0.0132693427234353	-1.01630214935775	down
Os11g0484450	0	58	0	0.581212	3.65929508916452e-13	5.11216458651859	up
Os11g0490600	71	24	0.800314	0.27051	0.0102427580186949	-1.43854032289632	down
Os11g0491600	2	159	0.013504	0.936771	0	5.46354581000067	up
Os11g0502700	612	255	12.344362	5.25744	3.60716234659719e-09	-1.19536042237225	down
Os11g0508301	158	74	2.582364	1.305457	0.00572808524276991	-1.01523594830556	down
Os11g0519500	109	32	0.617149	0.16711	1.24041500852989e-05	-1.65384534956289	down
Os11g0527100	22	61	0.426923	1.180508	0.0176342038760712	1.46012628283629	up
Os11g0533400	1474	305	34.346699	7.280424	0	-2.20429283138996	down
Os11g0542100	170	33	2.092851	0.407057	2.58570942435199e-13	-2.24445009935139	down
Os11g0544300	331	650	3.266433	6.579721	3.96245736000722e-07	1.03178026497379	up
Os11g0546750	4	135	0.090197	3.253186	0	4.62055813017306	up
Os11g0549670	1342	235	8.540398	1.718547	0	-2.44284543720106	down
Os11g0549675	3120	782	22.216184	6.907898	0	-1.9317757649585	down
Os11g0551350	232	562	1.511411	2.570014	2.99180680229938e-11	1.3318842860811	up
Os11g0556132	264	89	1.103459	0.372313	3.28662064230656e-09	-1.48857453281305	down
Os11g0557000	55	243	1.164139	5.743308	0	2.1693166193608	up
Os11g0570000	1590	359	8.240016	1.89248	0	-2.07950213534576	down
Os11g0572301	69	11	0.391973	0.064321	1.13783701782832e-06	-2.41375227256206	down
Os11g0579100	135	59	1.65967	0.386981	0.00400607948108589	-1.10951156083966	down
Os11g0587100	507	226	2.99559	1.572562	3.34997104611823e-07	-1.09762164402436	down
Os11g0598900	68	25	0.396074	0.143577	0.0396967109298176	-1.32281639582345	down
Os11g0600900	221	101	2.47321	1.001437	0.000326443682948652	-1.0547738684583	down
Os11g0601950	1141	378	7.555146	2.619858	0	-1.52736182778327	down
Os11g0602500	4626	100	100.903313	2.224729	0	-5.4453741321254	down
Os11g0629550	152	488	1.20158	2.523544	0	1.73307539847584	up
Os11g0629600	582	268	4.564017	2.892189	5.74381482154607e-07	-1.05180138579811	down
Os11g0631825	68	16	0.319758	0.076777	0.000159373633943694	-1.91516999912159	down
Os11g0631900	419	85	2.517355	0.502043	0	-2.21641318237814	down
Os11g0638200	328	87	2.941314	0.799386	5.88418203051333e-15	-1.83198058548149	down
Os11g0661800	61	19	0.611001	0.187765	0.0139349985107273	-1.53714954163306	down
Os11g0665600	174	74	4.681104	2.029214	0.00031532925609401	-1.15290122294847	down
Os11g0666200	141	39	1.938923	0.43425	9.30788451869446e-08	-1.74779231920234	down
Os11g0668300	106	38	0.861215	0.31619	0.000695425974545638	-1.37802887827213	down
Os11g0669200	0	194	0	1.419313	0	6.82455471762895	up
Os11g0670100	199	78	1.121746	0.448501	1.11011647071502e-05	-1.2704617021987	down
Os11g0670700	226	61	3.366242	0.876124	1.52009516085627e-11	-1.79845025713327	down
Os11g0703600	100	39	1.087199	0.460545	0.00493741319698771	-1.25954572450312	down
Os11g0704800	349	103	4.310662	1.325258	2.13939976845268e-13	-1.68184846069964	down
Os12g0100500	584	1130	8.72864	17.297882	6.63061779926366e-08	1.01221940322454	up
Os12g0101800	40	184	0.206085	1.120632	1.73194791841524e-14	2.2136881263312	up
Os12g0102900	107	47	0.978954	0.442246	0.0213524382044346	-1.09674734603664	down
Os12g0103500	585	41	10.291112	0.722459	0	-3.71748027358922	down
Os12g0105962	22	61	0.126831	0.370065	0.0176342038760712	1.46012628283629	up
Os12g0107300	222	461	3.035912	4.796578	2.80356946547045e-07	1.11011290939454	up
Os12g0108500	1236	518	9.008018	3.865243	5.01046981682407e-11	-1.18977525298419	down
Os12g0111500	2159	319	8.895131	1.251792	0	-2.68996958085515	down
Os12g0114000	215	80	4.713303	1.800062	1.08291880540623e-06	-1.3453211887965	down
Os12g0117850	595	247	7.650526	3.258076	3.74512332257382e-09	-1.20051144141943	down
Os12g0118400	892	1916	3.673587	7.117808	1.63010716036638e-11	1.16354946740576	up
Os12g0119350	109	44	0.486559	0.201901	0.00450213957274515	-1.21470139623714	down
Os12g0119800	386	164	6.196293	2.71189	3.65593369577866e-07	-1.16433539048047	down
Os12g0123700	388	139	3.598539	1.320153	2.6307722666985e-10	-1.40766636508802	down
Os12g0133800	68	142	0.972526	2.080368	0.00209354960502661	1.1041514665686	up
Os12g0136300	2531	457	21.341568	3.78711	0	-2.40284669470179	down
Os12g0139400	85	30	1.628657	0.582042	0.00399456699467282	-1.38985816613067	down
Os12g0143800	145	52	2.930597	1.064128	2.98621858080272e-05	-1.38798449065769	down
Os12g0158300	258	544	3.360806	7.279197	4.21573774778139e-08	1.13294232242186	up
Os12g0169300	0	121	0	1.560454	0	6.15116395402888	up
Os12g0174700	43	90	1.351568	2.889309	0.0437425959708515	1.09593266083995	up
Os12g0181533	877	284	8.357447	2.475665	0	-1.55872216243241	down
Os12g0182500	207	87	4.821444	1.756913	5.42461535733008e-05	-1.17251826473852	down
Os12g0194900	65	144	0.639614	1.451446	0.000509380252102454	1.18746481908775	up
Os12g0240000	27	161	0.09629	0.634372	4.44089209850063e-16	2.56034691023075	up
Os12g0265400	192	82	1.370053	0.635104	0.000157064732647094	-1.14864707904216	down
Os12g0267500	100	36	1.125269	0.41558	0.00128600249592137	-1.36993430977869	down
Os12g0273900	117	14	1.587459	0.485276	1.2179146580138e-13	-2.85508757873972	down
Os12g0291066	86	213	1.648132	4.219815	5.44507228972257e-07	1.35234287428356	up
Os12g0291100	176	577	3.568345	11.925037	0	1.76478453992454	up
Os12g0299150	91	191	0.579674	1.328723	0.000192719223482962	1.11649655737412	up
Os12g0405300	812	1610	1.811538	2.966559	4.90120832807861e-09	1.04803678644717	up
Os12g0406000	95	15	0.666763	0.085189	2.15047590845785e-09	-2.47070367074077	down
Os12g0418200	63	16	1.523431	0.392214	0.000983663912035748	-1.80794140984502	down
Os12g0432750	412	145	3.435878	1.984917	5.64684965453921e-11	-1.43363001177842	down
Os12g0437800	65	21	2.631784	0.825595	0.0123665073213396	-1.49333223113607	down
Os12g0442700	40	93	1.15378	2.764647	0.00692950841810303	1.2423510488362	up
Os12g0468500	150	67	0.869504	0.394264	0.00296711743241984	-1.08107279383461	down
Os12g0471100	154	35	1.509692	0.342995	1.50749634997283e-10	-2.02263419214999	down
Os12g0476200	102	38	1.104026	0.422306	0.00193669430887633	-1.32347964242916	down
Os12g0488300	93	36	0.445213	0.2838	0.00775930186950113	-1.26715875326813	down
Os12g0506500	123	7	1.302705	0.07201	0	-3.77586577744612	down
Os12g0506600	124	52	1.087713	0.463431	0.00335617685400058	-1.16526921167077	down
Os12g0507400	21	71	0.372598	1.294864	0.000316350368062768	1.73545128092643	up
Os12g0508400	144	750	3.516438	18.864279	0	2.42836992455045	up
Os12g0509400	614	222	3.182535	1.526833	2.08555395175836e-12	-1.39854940259572	down
Os12g0510750	3600	939	103.048805	27.529222	0	-1.87469058851941	down
Os12g0514450	53	5	0.788513	0.046073	1.04127118372155e-06	-2.96406843726924	down
Os12g0516300	2832	601	12.951304	3.683365	0	-2.17098231832107	down
Os12g0524201	121	541	1.647022	8.543988	0	2.20606244808218	up
Os12g0527700	161	657	0.810957	3.685753	0	2.07873476875885	up
Os12g0528801	36	114	2.032326	6.716741	2.4922269623584e-06	1.67633545325742	up
Os12g0534100	32	92	0.734977	2.215138	0.000215179393244447	1.53349599535588	up
Os12g0539751	159	0	0.50875	0	0	-6.47882565003597	down
Os12g0540000	1126	458	10.547255	4.394837	1.33260069645758e-11	-1.23248526910806	down
Os12g0547600	2851	1361	23.022899	11.101953	1.28072206173613e-08	-1.00370280368929	down
Os12g0548401	40	210	1.362581	7.195282	0	2.40270996460341	up
Os12g0552400	3591	1378	34.793484	13.682842	1.4432899320127e-15	-1.31854625297433	down
Os12g0553200	663	245	4.574938	1.729096	3.13349346470204e-12	-1.36783109875563	down
Os12g0555000	62	121	1.461172	2.915372	0.0228346231961242	1.00593774530206	up
Os12g0555500	41	144	0.90503	3.254468	6.19263595957875e-09	1.82966693618746	up
Os12g0556300	93	37	0.76138	0.309151	0.0118380757863711	-1.22941624231668	down
Os12g0559200	120	47	0.688595	0.27403	0.00118155573686596	-1.25957881028685	down
Os12g0560400	22	65	0.449327	1.385816	0.00470956253359256	1.54931056620414	up
Os12g0561000	3000	8683	88.023512	162.144454	0	1.59483208109215	up
Os12g0562100	3829	1642	20.0819	10.508751	5.9473537206145e-12	-1.15849536359368	down
Os12g0571700	37	92	1.138377	2.892432	0.00251728455604405	1.33447857127778	up
Os12g0573800	158	58	1.822276	0.732744	2.09439396741118e-05	-1.35766122840966	down
Os12g0574700	54	9	0.455132	0.070053	8.30872709595143e-05	-2.31693284271618	down
Os12g0575300	31	442	0.945934	13.659254	0	3.81995719183541	up
Os12g0575400	37	295	1.803253	11.445756	0	2.99707974255932	up
Os12g0576100	8	57	0.245276	1.816253	1.21255232254924e-06	2.64491976484856	up
Os12g0576600	188	798	1.570002	6.825324	0	2.13718610838363	up
Os12g0581900	133	55	2.484354	1.058713	0.00147754038430026	-1.18656706277932	down
Os12g0594700	112	29	0.98359	0.188088	7.39519157577639e-07	-1.82678473229534	down
Os12g0595300	83	24	0.767861	0.227034	0.000252875109174266	-1.65865798876066	down
Os12g0604500	293	615	2.545233	5.403091	2.22125909887794e-08	1.12706177496557	up
Os12g0606600	262	121	2.116419	0.997745	0.00013232496151927	-1.04182867496882	down
Os12g0608500	178	75	1.445303	0.622982	0.000207882933628722	-1.16643203463096	down
Os12g0613500	1893	3857	21.284037	44.3589	1.33569710847325e-10	1.08825799464828	up
Os12g0614600	181	395	1.837227	4.120058	1.14237615034263e-07	1.18003790037602	up
Os12g0615600	19	77	0.134505	0.574096	8.16129828284939e-06	1.98225156309803	up
Os12g0618000	273	89	3.13773	1.041592	6.00637761749567e-10	-1.53661491581266	down
Os12g0628300	425	200	6.328254	3.047325	9.8549731910591e-06	-1.01898601323578	down
Os12g0631600	559	219	5.126343	2.057671	3.59598129051619e-10	-1.28305082542893	down
Os12g0632800	402	103	2.083766	0.54489	0	-1.88483905507967	down
Os12g0637500	227	0	2.010298	0	0	-6.9876375474512	down
