# Supplementary material for: Pyramiding of gn1a, gs3, and ipa1 Exhibits Complementary and Additive Effects on Rice Yield
Source: Int J Mol Sci. 2022 Oct 18;23(20):12478. doi: 10.3390/ijms232012478 (PMC9604080; doi:10.3390/ijms232012478)
Supplement: Supplementary file 1 [file ijms-23-12478-s001.zip › Table S2/WT_vs_gs3-ipa1.DEG.final.xls]

#ID	WT_Count	ipa-gs_Count	WT_FPKM	ipa-gs_FPKM	FDR	log2FC	regulated
Oryza_sativa_newGene_1062	84	0	1.978249	0	2.22044604925031e-16	-5.0282725926988	down
Oryza_sativa_newGene_1082	129	9	1.567588	0.09862	4.44089209850063e-16	-3.68934120073423	down
Oryza_sativa_newGene_1104	88	0	1.84086	0	0	-5.09337587399562	down
Oryza_sativa_newGene_1356	0	117	0	0.741072	2.22044604925031e-16	5.24650614056386	up
Oryza_sativa_newGene_1397	21	115	0.135124	0.733523	1.55852287097025e-05	2.06713840622558	up
Oryza_sativa_newGene_1591	236	85	2.366839	0.875796	1.86526303036505e-06	-1.69007076709296	down
Oryza_sativa_newGene_1663	16	106	0.065885	0.41314	3.38288689283317e-06	2.29542214058384	up
Oryza_sativa_newGene_1669	243	9	1.454048	0.044217	0	-4.5892103030122	down
Oryza_sativa_newGene_1703	130	366	0.695849	1.4257	0.00159799650569159	1.22315796571562	up
Oryza_sativa_newGene_1745	424	178	4.015546	1.599319	6.31719766275296e-06	-1.48918975390315	down
Oryza_sativa_newGene_1809	61	24	0.761435	0.277227	0.0319258868328119	-1.4819407433332	down
Oryza_sativa_newGene_1862	353	68	4.026323	0.736622	2.88657986402541e-15	-2.57465854161263	down
Oryza_sativa_newGene_1940	466	5	2.890287	0.023729	0	-6.09629218565326	down
Oryza_sativa_newGene_1952	649	244	12.658667	4.518024	8.36410221083383e-08	-1.65205824089703	down
Oryza_sativa_newGene_1996	844	301	10.563483	3.573275	7.99953103758355e-09	-1.73034456799496	down
Oryza_sativa_newGene_1999	94	36	2.030465	0.744012	0.00167862159030141	-1.55669794196455	down
Oryza_sativa_newGene_2000	76	196	0.263982	0.644887	0.0332855409983173	1.08692299550258	up
Oryza_sativa_newGene_2019	826	182	10.413404	2.269925	2.22044604925031e-16	-2.41538357126983	down
Oryza_sativa_newGene_2021	2895	4	53.556411	0.059126	0	-8.91305594955922	down
Oryza_sativa_newGene_2025	96	39	2.013923	0.79012	0.00325396370546061	-1.47976557370608	down
Oryza_sativa_newGene_2033	115	0	1.149496	0	0	-5.46947843689214	down
Oryza_sativa_newGene_2052	536	317	6.125289	3.437884	0.0110957809179425	-1.00397095739239	down
Oryza_sativa_newGene_2057	146	52	2.547067	0.862924	2.99693440827253e-05	-1.68356303050153	down
Oryza_sativa_newGene_2067	131	50	2.299265	0.838381	0.000199526439505826	-1.58338539474259	down
Oryza_sativa_newGene_2068	149	393	1.31847	3.3076	0.00469451577468982	1.13188009413437	up
Oryza_sativa_newGene_2086	119	500	1.95666	7.850258	6.03148661015851e-08	1.79480639525248	up
Oryza_sativa_newGene_2153	248	94	2.314993	0.830051	4.56074960919484e-06	-1.62061695691272	down
Oryza_sativa_newGene_2216	23	590	0.081405	2.022944	0	4.27767272900281	up
Oryza_sativa_newGene_2257	84	631	0.840466	6.051192	5.55111512312578e-16	2.61807151846563	up
Oryza_sativa_newGene_2291	145	16	2.050634	0.263948	1.64313007644523e-14	-3.19908665266349	down
Oryza_sativa_newGene_2331	115	33	2.035061	0.547019	4.85976869613047e-06	-1.95531285333216	down
Oryza_sativa_newGene_2345	371	98	2.717203	0.70816	2.60842458743582e-11	-2.13841855821109	down
Oryza_sativa_newGene_2356	407	1459	1.260086	4.298461	3.61702985451906e-07	1.58219813761704	up
Oryza_sativa_newGene_2358	181	62	2.084713	0.678101	3.30825366734455e-06	-1.74824979911816	down
Oryza_sativa_newGene_2368	21	212	0.095367	0.936286	4.28324042900385e-13	2.93177704721186	up
Oryza_sativa_newGene_2373	26	104	0.431745	1.682584	0.00182056332197389	1.64953272687855	up
Oryza_sativa_newGene_2387	39	202	0.318617	1.597959	2.00057108656893e-07	2.04678520567305	up
Oryza_sativa_newGene_2392	84	0	1.787713	0	2.22044604925031e-16	-5.0282725926988	down
Oryza_sativa_newGene_2448	1926	5	3.87907	0.00527	0	-8.13728809866503	down
Oryza_sativa_newGene_2449	280	35	1.524022	0.176966	0	-3.14213407875928	down
Oryza_sativa_newGene_2459	71	216	0.609255	1.674584	0.00198032555154337	1.31973051679322	up
Oryza_sativa_newGene_2471	133	60	1.657438	0.71223	0.00270509180019118	-1.35616671764473	down
Oryza_sativa_newGene_2492	0	61	0	0.931201	9.30401833354466e-09	4.34135167190437	up
Oryza_sativa_newGene_2498	655	322	8.995902	4.192954	0.000141876013130426	-1.26958381152167	down
Oryza_sativa_newGene_2525	192	86	1.266586	0.512966	0.000475162805328111	-1.37979278739839	down
Oryza_sativa_newGene_2555	133	33	2.331859	0.440394	9.47801419570737e-08	-2.16069174470196	down
Oryza_sativa_newGene_2608	54	8	0.773576	0.106296	1.45380973783915e-05	-2.59660952791629	down
Oryza_sativa_newGene_2627	72	0	0.932193	0	3.90798504668055e-14	-4.81322963655571	down
Oryza_sativa_newGene_2635	35	130	0.282705	1.17556	0.00113513036388302	1.56886354696618	up
Oryza_sativa_newGene_2645	0	61	0	1.444155	9.30401833354466e-09	4.34135167190437	up
Oryza_sativa_newGene_2672	114	0	1.967235	0	0	-5.45716399447508	down
Oryza_sativa_newGene_2695	32	109	0.314832	1.030697	0.00928477930940985	1.44104840483348	up
Oryza_sativa_newGene_2700	75	14	1.425876	0.236803	1.58102937475313e-06	-2.43101190873056	down
Oryza_sativa_newGene_2718	309	155	3.072855	1.455973	0.000929277482613955	-1.23194365142444	down
Oryza_sativa_newGene_2733	4333	671	53.090435	7.802243	0	-2.93850119238989	down
Oryza_sativa_newGene_2734	131	57	0.725091	0.299182	0.00165596910039634	-1.40493886725245	down
Oryza_sativa_newGene_2736	9	211	0.252354	6.193694	0	3.94622550195351	up
Oryza_sativa_newGene_2750	2088	221	18.511452	1.858673	0	-3.474745520359	down
Oryza_sativa_newGene_2758	120	17	1.704512	0.221451	3.21008775117093e-11	-2.85808529408358	down
Oryza_sativa_newGene_2805	728	29	6.505235	0.238792	0	-4.75903681083364	down
Oryza_sativa_newGene_2817	1997	542	3.205393	0.812072	4.5852210917019e-14	-2.12841111439439	down
Oryza_sativa_newGene_2875	43	362	0.669675	5.408387	8.43769498715119e-15	2.74626605849357	up
Oryza_sativa_newGene_2879	7	78	0.048713	0.527472	1.1758061763123e-06	2.81802624190633	up
Oryza_sativa_newGene_2892	73	28	1.192129	0.437407	0.00837551861172536	-1.53292560070877	down
Oryza_sativa_newGene_2950	66	0	2.079629	0	5.56998891454441e-13	-4.69235626819192	down
Oryza_sativa_newGene_2980	203	40	1.870612	0.347777	5.23714405176179e-12	-2.50570862559186	down
Oryza_sativa_newGene_2992	61	9	0.845547	0.118838	2.58388808871413e-06	-2.64092966979683	down
Oryza_sativa_newGene_2998	1271	235	10.025317	1.723085	0	-2.67236500816213	down
Oryza_sativa_newGene_3	0	81	0	2.330251	7.94664334335948e-12	4.7327835766759	up
Oryza_sativa_newGene_3000	215	7	1.741719	0.046568	0	-4.67373781141747	down
Oryza_sativa_newGene_3074	76	214	1.553663	4.148348	0.00709675705364998	1.21175024365125	up
Oryza_sativa_newGene_3216	64	3	1.077507	0.032484	4.48296288979577e-10	-3.68789006409621	down
Oryza_sativa_newGene_335	61	23	1.296744	0.452839	0.0213398298284131	-1.53605079368017	down
Oryza_sativa_newGene_337	19	123	0.263143	1.64004	8.39913790628977e-07	2.28908965257156	up
Oryza_sativa_newGene_3375	126	0	1.883772	0	0	-5.59842288002291	down
Oryza_sativa_newGene_3431	76	5	1.62623	0.082538	7.2136852047322e-11	-3.52138286290655	down
Oryza_sativa_newGene_3433	11	79	0.24161	1.796817	4.11122662100638e-05	2.33563008239381	up
Oryza_sativa_newGene_3463	149	66	2.964792	1.250815	0.00119206894094948	-1.38610100475088	down
Oryza_sativa_newGene_3470	94	0	0.912111	0	0	-5.18583322164862	down
Oryza_sativa_newGene_349	61556	9903	535.126526	81.774414	0	-2.88898861162221	down
Oryza_sativa_newGene_3497	280	53	6.240739	1.122217	2.91988655476416e-14	-2.58471729820536	down
Oryza_sativa_newGene_3509	412	0	2.340096	0	0	-7.28682351416625	down
Oryza_sativa_newGene_3510	654	3	1.598073	0.004678	0	-6.98823228245042	down
Oryza_sativa_newGene_3563	3	338	0.017894	2.849569	0	5.66126507779249	up
Oryza_sativa_newGene_3564	5	296	0.037456	2.639325	0	5.0348903715901	up
Oryza_sativa_newGene_3568	0	79	0	1.654925	1.55566670656526e-11	4.69808729167446	up
Oryza_sativa_newGene_3569	20	73	0.364066	1.261076	0.0419155409489013	1.49585268190214	up
Oryza_sativa_newGene_3572	0	688	0	6.727365	0	7.77051594918009	up
Oryza_sativa_newGene_362	0	117	0	0.590274	2.22044604925031e-16	5.24650614056386	up
Oryza_sativa_newGene_3865	168	5	1.247966	0.02102	0	-4.63885090845432	down
Oryza_sativa_newGene_3893	123	40	3.183353	1.009993	2.15052567864582e-05	-1.79495247889332	down
Oryza_sativa_newGene_4001	55	14	1.181199	0.283638	0.00116018278004504	-2.00138159069281	down
Oryza_sativa_newGene_4028	89	40	1.693482	0.721352	0.0175133549498862	-1.33977172272024	down
Oryza_sativa_newGene_4082	770	426	7.031319	4.451029	0.00204123915044008	-1.10171703493522	down
Oryza_sativa_newGene_4086	466	200	3.035701	1.763656	8.54670171979155e-06	-1.4592986336328	down
Oryza_sativa_newGene_4118	792	59	11.29211	0.788523	0	-3.929572044883	down
Oryza_sativa_newGene_4131	199	519	1.876816	4.65964	0.0036996971136749	1.11918900693003	up
Oryza_sativa_newGene_4137	240	33	1.71582	0.222237	1.11022302462516e-16	-2.99965409073295	down
Oryza_sativa_newGene_4150	1	368	0.000327	5.322542	0	6.41245153319255	up
Oryza_sativa_newGene_4184	7645	2785	37.305695	13.093289	3.59331053800815e-09	-1.70912689492706	down
Oryza_sativa_newGene_4202	79	16	0.943243	0.175919	2.1036279845843e-06	-2.3444729745356	down
Oryza_sativa_newGene_4209	171	82	2.273366	1.036523	0.00253783997795776	-1.28131431128424	down
Oryza_sativa_newGene_4230	601	165	9.778865	2.442122	4.09372535870034e-12	-2.09727019847172	down
Oryza_sativa_newGene_4271	124	0	0.835701	0	0	-5.57581946160245	down
Oryza_sativa_newGene_4299	58	351	0.580924	3.384912	4.75779415864963e-11	2.2922889101044	up
Oryza_sativa_newGene_4367	107	3	1.658396	0.03492	0	-4.40607300325976	down
Oryza_sativa_newGene_4378	74	7	0.977895	0.079682	2.19621976160767e-09	-3.16815169862268	down
Oryza_sativa_newGene_4407	253	137	1.342127	0.689661	0.00654359599657872	-1.12049628436751	down
Oryza_sativa_newGene_4445	10	81	0.169544	1.38084	1.02142339766242e-05	2.48004458171327	up
Oryza_sativa_newGene_4479	983	158	6.774441	1.226836	0	-2.86596716828939	down
Oryza_sativa_newGene_451	123	0	1.294234	0	0	-5.56438354805029	down
Oryza_sativa_newGene_4571	770	20	2.697146	0.044333	0	-5.31320945770286	down
Oryza_sativa_newGene_466	2393	586	78.945091	18.356781	3.33066907387547e-16	-2.27710139580075	down
Oryza_sativa_newGene_4661	223	37	3.635935	0.562077	2.38697950294409e-14	-2.74352316056694	down
Oryza_sativa_newGene_4673	71	30	1.032044	0.410858	0.027834914350607	-1.40454005701093	down
Oryza_sativa_newGene_4695	59	157	1.127671	2.855199	0.0419014601869602	1.12383682068212	up
Oryza_sativa_newGene_4736	49	139	0.173916	0.46899	0.0286483638718503	1.2071525894876	up
Oryza_sativa_newGene_4847	175	443	0.646923	2.927335	0.00817403203092648	1.07507123145686	up
Oryza_sativa_newGene_4864	1108	104	6.726155	0.457911	0	-3.6269262069876	down
Oryza_sativa_newGene_487	448	0	2.364039	0	0	-7.40693530322956	down
Oryza_sativa_newGene_4885	53	8	0.455011	0.059441	2.15697081989985e-05	-2.57091774423646	down
Oryza_sativa_newGene_4886	158	34	0.88945	0.182688	8.63244475901581e-10	-2.36536462450885	down
Oryza_sativa_newGene_4913	166	2209	1.577315	17.17524	0	3.45988305794191	up
Oryza_sativa_newGene_4976	0	92	0	0.499658	2.23487894857044e-13	4.90999351644854	up
Oryza_sativa_newGene_4998	168	19	1.194901	0.128323	1.11022302462516e-15	-3.19813289822973	down
Oryza_sativa_newGene_5026	547	295	12.585745	6.447997	0.00157800778302619	-1.13584032524082	down
Oryza_sativa_newGene_5034	573	324	10.639865	5.711502	0.00418079804775162	-1.06861099700587	down
Oryza_sativa_newGene_5071	72	30	1.410919	0.563133	0.0223021843521211	-1.42399536727674	down
Oryza_sativa_newGene_515	0	68	0	0.921551	7.15935200013007e-10	4.49073217805396	up
Oryza_sativa_newGene_5321	228	4	1.819292	0.012776	0	-5.26198106320952	down
Oryza_sativa_newGene_54	355	199	4.288327	2.259177	0.00642635497702337	-1.07646000181681	down
Oryza_sativa_newGene_5438	84	40	0.724403	0.321259	0.0442648322107623	-1.25884152354183	down
Oryza_sativa_newGene_5453	843	37	13.183654	0.625314	0	-4.64947160813489	down
Oryza_sativa_newGene_5472	168	94	2.628651	1.39131	0.0306971683348842	-1.06599778942361	down
Oryza_sativa_newGene_5503	250	10	2.553655	0.090083	0	-4.51577743316409	down
Oryza_sativa_newGene_5511	218	0	3.214889	0	0	-6.37670578054603	down
Oryza_sativa_newGene_5536	535	10	5.107111	0.062335	0	-5.60528812750894	down
Oryza_sativa_newGene_5574	164	0	3.153439	0	0	-5.97177885525028	down
Oryza_sativa_newGene_5603	132	380	0.746326	2.041285	0.00094835380448921	1.25526924199956	up
Oryza_sativa_newGene_5639	253	132	5.079226	2.556666	0.00331877212472409	-1.17290066659789	down
Oryza_sativa_newGene_5647	63	0	0.507301	0	2.18203233259828e-12	-4.62789677339537	down
Oryza_sativa_newGene_5650	56	7	0.373111	0.038798	2.37680371595328e-06	-2.78202838070379	down
Oryza_sativa_newGene_5659	0	196	0	6.299734	0	5.97545180031778	up
Oryza_sativa_newGene_5671	19	92	0.439428	2.072274	0.000505281760993292	1.88228224363474	up
Oryza_sativa_newGene_5701	981	476	14.319082	6.597683	6.56667124480093e-05	-1.29105490883193	down
Oryza_sativa_newGene_5704	312	81	2.939492	0.919417	6.26814156134969e-11	-2.15589979264142	down
Oryza_sativa_newGene_5750	82	264	1.507852	4.729517	0.000340809343230664	1.40463296286892	up
Oryza_sativa_newGene_576	378	140	4.186278	1.454312	3.56257982780939e-07	-1.66422866154735	down
Oryza_sativa_newGene_5783	60	5	0.781687	0.050162	4.38093739063561e-08	-3.19327604374112	down
Oryza_sativa_newGene_5792	68	27	1.103755	0.407013	0.0186067636967051	-1.48133297994908	down
Oryza_sativa_newGene_5794	266	114	3.46362	1.403793	5.19727798089509e-05	-1.45063635785039	down
Oryza_sativa_newGene_5820	0	218	0	1.613216	0	6.12661049184991	up
Oryza_sativa_newGene_5825	17	74	0.176746	0.741798	0.00795006964199996	1.71959997473551	up
Oryza_sativa_newGene_5849	76	203	1.179219	2.920841	0.0184325405081242	1.1367581981316	up
Oryza_sativa_newGene_586	1057	5	2.505466	0.008223	0	-7.27328789904657	down
Oryza_sativa_newGene_5864	116	473	2.911447	8.861319	1.66923251887496e-07	1.75125905429619	up
Oryza_sativa_newGene_5885	1007	267	23.995728	6.024921	1.11466391672366e-13	-2.15537389120316	down
Oryza_sativa_newGene_5886	1343	20	36.740143	0.504416	0	-6.11362141185692	down
Oryza_sativa_newGene_596	126	0	3.246596	0	0	-5.59842288002291	down
Oryza_sativa_newGene_6003	647	26	9.191194	0.198545	0	-4.73077227462649	down
Oryza_sativa_newGene_6032	479	176	2.776112	0.969148	1.11957001114327e-07	-1.68013517129257	down
Oryza_sativa_newGene_6131	150	39	1.120259	0.27724	6.4299132129797e-08	-2.10957411545939	down
Oryza_sativa_newGene_6189	80	25	1.524219	0.441584	0.000386182988762585	-1.80661301655639	down
Oryza_sativa_newGene_627	1	62	0.00599	0.350293	4.69392651414324e-08	3.90256670165305	up
Oryza_sativa_newGene_6279	120	40	1.333034	0.414437	3.90880137316474e-05	-1.76009056657261	down
Oryza_sativa_newGene_63	169	17	2.777466	0.241088	1.11022302462516e-16	-3.34298968413039	down
Oryza_sativa_newGene_6332	2690	29	40.229485	0.403301	0	-6.64080332454853	down
Oryza_sativa_newGene_6336	86	26	1.935028	0.546252	0.000138178797657318	-1.85737844886254	down
Oryza_sativa_newGene_6414	140	14	1.551311	0.140827	7.32747196252603e-15	-3.3083878558757	down
Oryza_sativa_newGene_6448	95	0	0.610195	0	0	-5.20068270328246	down
Oryza_sativa_newGene_6460	184	74	1.532434	0.610146	7.41680650080401e-05	-1.52777765343646	down
Oryza_sativa_newGene_6499	892	27	3.970029	0.128606	0	-5.14379277651664	down
Oryza_sativa_newGene_6500	957	33	3.698106	0.10761	0	-4.98326143572044	down
Oryza_sativa_newGene_6505	364	75	1.441426	0.281769	1.62092561595273e-14	-2.48324903778631	down
Oryza_sativa_newGene_6534	267	50	2.970674	0.353663	4.01900734914307e-14	-2.59598402759337	down
Oryza_sativa_newGene_6665	131	55	1.265962	0.487935	0.000941429756189716	-1.45371174241376	down
Oryza_sativa_newGene_6695	36	388	0.149873	1.560727	0	3.08561012655026	up
Oryza_sativa_newGene_6701	614	285	6.206063	2.165697	3.61727840263448e-05	-1.35099313874254	down
Oryza_sativa_newGene_6843	59	23	0.676873	0.245592	0.0355313575778384	-1.48999516681248	down
Oryza_sativa_newGene_6845	93	10	1.026979	0.111631	9.38690236651496e-11	-3.11452502207529	down
Oryza_sativa_newGene_6861	125	13	2.159415	0.197841	1.51323398256409e-13	-3.23470256009684	down
Oryza_sativa_newGene_6906	19	81	0.10839	0.457277	0.00510777083576064	1.70507230386211	up
Oryza_sativa_newGene_6914	66	25	0.551424	0.196755	0.0137192685802844	-1.53887724650497	down
Oryza_sativa_newGene_6930	143	23	1.572786	0.231716	1.39628308915007e-11	-2.73025478495022	down
Oryza_sativa_newGene_6942	0	86	0	2.873941	1.52844403800145e-12	4.81604033295961	up
Oryza_sativa_newGene_7038	58	179	0.473851	1.398616	0.00331074880271442	1.33311445747637	up
Oryza_sativa_newGene_7086	454	1528	3.128916	9.869625	2.18820449060519e-06	1.4920267055404	up
Oryza_sativa_newGene_7093	998	0	6.648973	0	0	-8.55778389945459	down
Oryza_sativa_newGene_7097	100	11	3.247145	0.328758	2.97198932130982e-11	-3.11079592216089	down
Oryza_sativa_newGene_7099	0	74	0	3.260581	8.61442028821102e-11	4.60751035589484	up
Oryza_sativa_newGene_7117	4457	1573	26.24058	8.799302	1.00943142733456e-09	-1.75393884353746	down
Oryza_sativa_newGene_7126	1137	572	9.344676	4.512269	0.00015540541964898	-1.23997449402279	down
Oryza_sativa_newGene_7133	511	3	4.346544	0.013147	0	-6.63389664206021	down
Oryza_sativa_newGene_7149	90	8	1.555578	0.12617	2.42283970663948e-11	-3.30627081749438	down
Oryza_sativa_newGene_7167	150	525	1.635515	5.461499	5.26908582476615e-06	1.53728528348928	up
Oryza_sativa_newGene_7169	706	386	8.94205	4.638447	0.00166403689629435	-1.11812650335445	down
Oryza_sativa_newGene_7171	61	207	0.702215	2.26879	0.000374577757610184	1.46974392609009	up
Oryza_sativa_newGene_7174	30	296	0.491142	4.690048	3.44169137633799e-15	2.9421228295329	up
Oryza_sativa_newGene_7263	4	56	0.044467	0.593028	3.46130059714067e-05	2.89872349108345	up
Oryza_sativa_newGene_7269	656	188	6.094142	1.975246	1.16286980045288e-11	-2.03812827942487	down
Oryza_sativa_newGene_7356	96	7	1.123928	0.067546	8.37663272079681e-13	-3.53216216558462	down
Oryza_sativa_newGene_7381	30	98	0.313103	0.971927	0.0256233071254535	1.37789510697581	up
Oryza_sativa_newGene_7382	78	0	0.911505	0	2.99760216648792e-15	-4.92475410256295	down
Oryza_sativa_newGene_7401	167	0	0.669149	0	0	-5.99751813657289	down
Oryza_sativa_newGene_7414	0	75	0	1.404081	6.09439165799586e-11	4.62608639685686	up
Oryza_sativa_newGene_7442	240	82	1.031275	0.297195	4.99539710152597e-07	-1.76399593202518	down
Oryza_sativa_newGene_7495	107	54	0.990157	0.816049	0.0325411172903526	-1.19318957189464	down
Oryza_sativa_newGene_7497	887	204	6.57829	1.62314	7.7715611723761e-16	-2.35588936372041	down
Oryza_sativa_newGene_7534	0	654	0	2.696739	0	7.69774147164379	up
Oryza_sativa_newGene_7554	70	25	0.505714	0.167696	0.00500622321888877	-1.62057404125596	down
Oryza_sativa_newGene_7576	9795	2137	121.779025	26.137087	0	-2.44813978204783	down
Oryza_sativa_newGene_7589	254	0	4.138587	0	0	-6.59474331359348	down
Oryza_sativa_newGene_7607	177	92	0.387402	0.190905	0.00855717630293173	-1.17014955499786	down
Oryza_sativa_newGene_7614	208	50	1.227241	0.380541	4.04393407649195e-10	-2.23975204690993	down
Oryza_sativa_newGene_7678	243	32	2.589278	0.226511	0	-3.05783459748349	down
Oryza_sativa_newGene_7709	85	0	0.298708	0	2.22044604925031e-16	-5.04482590284206	down
Oryza_sativa_newGene_7735	10	194	0.037131	0.807538	1.11022302462516e-16	3.70815216506924	up
Oryza_sativa_newGene_776	546	173	4.851662	1.45357	7.4698214280744e-10	-1.89239558600866	down
Oryza_sativa_newGene_7760	161	40	2.087913	0.491578	1.25458962108027e-08	-2.17614093278309	down
Oryza_sativa_newGene_7762	380	214	2.594035	1.405874	0.0063223498646382	-1.07067735303388	down
Oryza_sativa_newGene_7808	262	755	1.379491	3.977344	0.000263611932153185	1.26497179265098	up
Oryza_sativa_newGene_7830	105	0	0.59777	0	0	-5.3413316212859	down
Oryza_sativa_newGene_7832	73	0	1.101416	0	2.53130849614536e-14	-4.83242607147274	down
Oryza_sativa_newGene_7834	4260	1841	32.191926	12.360649	1.37002683375798e-06	-1.46220991491507	down
Oryza_sativa_newGene_7838	2294	236	40.2915	3.928463	0	-3.51687954916806	down
Oryza_sativa_newGene_7843	116	56	2.004144	0.904276	0.0132323016990087	-1.25737888113113	down
Oryza_sativa_newGene_7857	85	26	1.298561	0.367884	0.000177849168433108	-1.84101291690991	down
Oryza_sativa_newGene_7865	25	128	0.30462	1.522312	1.43044663712955e-05	1.99232660602738	up
Oryza_sativa_newGene_7866	732	423	7.654371	4.190986	0.00551088246177578	-1.03907990986009	down
Oryza_sativa_newGene_7867	291	161	2.996449	1.572516	0.00716720896729484	-1.09240004560244	down
Oryza_sativa_newGene_7938	0	101	0	1.891547	1.3988810110277e-14	5.04036066760169	up
Oryza_sativa_newGene_7951	126	490	1.609136	6.121772	4.82225201325903e-07	1.68513362630063	up
Oryza_sativa_newGene_7990	181	103	2.074947	1.14812	0.0325550306739744	-1.04411389205486	down
Oryza_sativa_newGene_801	103	30	0.84533	0.179709	1.67356267259944e-05	-1.92504317737308	down
Oryza_sativa_newGene_8013	181	88	3.465029	1.566551	0.00260511435088984	-1.26386934534187	down
Oryza_sativa_newGene_8098	208	18	1.116972	0.089453	0	-3.5685334386111	down
Oryza_sativa_newGene_8196	101	24	0.692406	0.155309	9.72094714501992e-07	-2.18538094414321	down
Oryza_sativa_newGene_8279	19	72	0.2682	0.969558	0.0328354314229523	1.54191367478095	up
Oryza_sativa_newGene_8324	356	127	1.181196	0.493003	1.71271662186001e-07	-1.71567837115765	down
Oryza_sativa_newGene_8420	89	37	1.162837	0.477099	0.00673456084441448	-1.44369392737849	down
Oryza_sativa_newGene_8457	89	6	0.839882	0.05306	2.40840680731935e-12	-3.57538186171244	down
Oryza_sativa_newGene_890	163	0	1.829265	0	0	-5.96309602500468	down
Os01g0101200	913	537	7.577475	5.800318	0.00727004800150133	-1.01482916691892	down
Os01g0101700	48	328	0.31473	2.07003	4.63284965945832e-12	2.45533744876538	up
Os01g0101800	107	441	0.815828	3.221217	1.73805766778834e-07	1.76469413574976	up
Os01g0102300	227	75	4.166787	1.272249	3.27783628240041e-07	-1.80829502850866	down
Os01g0102600	169	516	2.796793	7.868488	0.000135608657090946	1.34325313819028	up
Os01g0105300	250	46	2.1427	0.787229	6.07291994469961e-14	-2.61488247516482	down
Os01g0106600	72	32	1.262892	0.531204	0.0434886300522525	-1.33951757504678	down
Os01g0107400	340	919	2.904739	11.189665	0.00093178775235947	1.17484142828497	up
Os01g0107700	158	510	1.385175	4.282953	3.92867333632863e-05	1.42202855145103	up
Os01g0107750	60	186	0.83435	2.51532	0.00263863531013508	1.34071099494194	up
Os01g0108600	1088	2928	16.52601	42.280825	0.000765807361668314	1.17285347615724	up
Os01g0110400	2631	798	29.181914	8.470586	3.16602299932356e-12	-1.97032014971755	down
Os01g0110800	752	1813	6.686656	15.625969	0.00929634343802355	1.01358009026001	up
Os01g0111300	86	21	0.983113	0.278506	8.27507230394264e-06	-2.12869380829879	down
Os01g0112500	502	277	9.169288	4.888457	0.00287073066597554	-1.10244556995725	down
Os01g0113000	104	28	1.078206	0.170432	4.6557006413428e-06	-2.02836747903615	down
Os01g0113650	366	34	3.295575	0.291207	0	-3.56366788651749	down
Os01g0114600	49	459	0.290478	3.045225	0	2.90799171606967	up
Os01g0114800	34	291	0.390593	3.495632	1.01807451358127e-13	2.75110303938298	up
Os01g0117600	42	151	0.317123	1.091975	0.000756291291437283	1.53414563981957	up
Os01g0118600	386	224	4.103386	2.265485	0.0109686120692564	-1.02817429419033	down
Os01g0123900	268	28	5.59094	0.555723	0	-3.37186739138465	down
Os01g0124100	263	140	5.063391	2.561158	0.00437874612517097	-1.14529920564833	down
Os01g0124200	11161	6312	189.195541	101.631531	0.00541356817907224	-1.07534258444609	down
Os01g0124401	7914	3497	139.715245	57.757579	3.41444038576277e-06	-1.43089347717613	down
Os01g0124650	519	204	10.981326	4.101601	5.83730476400035e-07	-1.58573986148697	down
Os01g0125600	1149	3168	14.028552	36.740429	0.000420329537130004	1.20787847585481	up
Os01g0127100	57	0	0.597704	0	3.619371469199e-11	-4.48963590255757	down
Os01g0127500	53	18	0.786577	0.250218	0.0204597539177809	-1.64824269555142	down
Os01g0127600	7739	3180	158.232056	61.758881	2.90379705392141e-07	-1.53560549105446	down
Os01g0127700	1081	4162	10.433585	38.325536	2.0555358748453e-08	1.68904217752221	up
Os01g0128100	130	44	0.72125	0.230649	2.77207157534098e-05	-1.7453095441517	down
Os01g0128250	461	234	5.383638	2.594679	0.000519992797230584	-1.22058522351544	down
Os01g0128300	9	4484	0.175764	91.341354	0	8.33523277412525	up
Os01g0128700	70	243	1.209064	4.036267	0.000118295427524839	1.50705974764576	up
Os01g0128800	896	2593	5.663689	14.48615	0.000117281999065133	1.27711682172889	up
Os01g0129200	206	575	2.134662	5.540573	0.000790434922919747	1.21693421511183	up
Os01g0129500	789	384	6.237938	2.882628	8.76550656621067e-05	-1.28534823895864	down
Os01g0129600	384	1235	4.937205	15.148428	9.4660997934648e-06	1.42565812669826	up
Os01g0130000	249	133	3.016556	1.682881	0.00531057487310571	-1.13951545941241	down
Os01g0130200	507	148	23.665476	6.559277	7.81001929794911e-11	-2.00682008194998	down
Os01g0130500	84	10	0.751437	0.084506	1.91248150649415e-09	-2.97196830959356	down
Os01g0131450	23215	13627	244.285614	136.210159	0.0209494947631248	-1.02184472804325	down
Os01g0132000	843	295	26.819618	8.907228	4.2913711473247e-09	-1.75738276874764	down
Os01g0132200	36	124	0.698247	2.2997	0.00405402581127623	1.46453726843233	up
Os01g0132500	1523	631	22.621161	8.897283	4.38918715817138e-07	-1.51992367788312	down
Os01g0133100	3365	9814	21.564491	59.495498	0.000136585748689799	1.2901364833284	up
Os01g0133200	631	1880	12.378274	35.077276	5.70132518593613e-05	1.31796374164156	up
Os01g0133600	61	14	0.813327	0.167013	0.000157252786348039	-2.14420868801239	down
Os01g0135800	343	80	6.126041	0.753066	1.2330136911487e-12	-2.30870538328049	down
Os01g0135900	2429	1411	52.252976	28.842787	0.00538637605344139	-1.0354134816445	down
Os01g0136000	783	33	20.884171	0.823273	0	-4.69464166433032	down
Os01g0136050	497	21	17.665472	0.629127	0	-4.62334643593191	down
Os01g0136100	7118	56	156.770782	1.163699	0	-7.16453889073812	down
Os01g0136200	3112	166	74.267372	3.75358	0	-4.455991956614	down
Os01g0136400	722	399	5.329074	4.040505	0.00208420785881269	-1.10293183012806	down
Os01g0138400	85	14	0.665392	0.096985	6.45305663349305e-08	-2.60576856507741	down
Os01g0138800	244	86	2.710135	0.901237	9.34675109309779e-07	-1.72136724497858	down
Os01g0140500	9448	262	181.33745	4.80378	0	-5.40887564361825	down
Os01g0141000	609	345	7.552835	3.886316	0.00411804406308192	-1.06637196837759	down
Os01g0142500	1075	555	10.756086	5.268337	0.000313777528002879	-1.20255695766287	down
Os01g0142800	4511	1310	35.001968	9.785769	3.66817687336152e-13	-2.03467318607793	down
Os01g0142875	55	3	0.568453	0.029254	2.29013933372713e-08	-3.47862414527027	down
Os01g0143900	54	20	1.552841	0.507039	0.0381997588023122	-1.54367042443427	down
Os01g0145200	504	250	8.191016	3.957011	0.000262043738905704	-1.25435038553861	down
Os01g0147900	33135	19747	565.427856	320.097076	0.0372620431066945	-1.00003229956124	down
Os01g0149400	1	1853	0.059079	116.976349	0	8.73464278537595	up
Os01g0149700	279	0	1.467834	0	0	-6.72884181518892	down
Os01g0149900	24	94	0.148781	0.56965	0.00451668464105515	1.61258715581937	up
Os01g0152600	971	368	5.526126	1.986934	4.32788007653784e-08	-1.64477471662416	down
Os01g0153000	706	97	4.050142	0.527125	0	-3.07612609628382	down
Os01g0154300	17	84	0.262301	1.235311	0.000868764008495559	1.89540152294978	up
Os01g0157200	99	19	1.150293	0.20745	5.57686723468009e-08	-2.45073386024961	down
Os01g0158900	23660	11303	403.840813	170.47824	7.24690087434698e-05	-1.31892777963926	down
Os01g0159200	456	184	10.97066	4.185812	1.78415335994053e-06	-1.54652274444762	down
Os01g0159400	8463	4262	72.727323	33.921621	0.000199678036976514	-1.24244559250745	down
Os01g0159600	118	26	2.473708	0.503244	4.843700895929e-08	-2.30199039025582	down
Os01g0160100	1285	378	11.003001	3.06912	2.95130586636105e-12	-2.00968315545896	down
Os01g0160800	306	50	3.801133	0.557044	1.11022302462516e-16	-2.79086411407517	down
Os01g0164600	278	160	3.690675	1.98324	0.0157667283135958	-1.03589063776944	down
Os01g0165100	54	3	0.571857	0.025392	3.58702495484309e-08	-3.45338189203889	down
Os01g0167100	91	223	1.393533	2.980611	0.0488913295828501	1.01851794967534	up
Os01g0167400	344	34	4.886633	0.443741	0	-3.47489723875453	down
Os01g0167900	107	260	1.035747	2.390407	0.0401501338035332	1.00956686261707	up
Os01g0168100	7187	17283	83.02426	187.417251	0.0245120367113416	1.01219783211686	up
Os01g0169800	387	1975	3.01285	14.573562	1.76914038974019e-12	2.09046670481975	up
Os01g0170500	1575	4240	14.546868	37.207344	0.000825882166686998	1.17393325753588	up
Os01g0171000	775	2689	5.71744	18.915441	6.43628183860656e-07	1.53813856724619	up
Os01g0172100	67	28	0.721876	0.280396	0.0339091597462813	-1.41371779154776	down
Os01g0172400	4065	13382	25.999998	82.723544	4.44870528504282e-06	1.46494008294207	up
Os01g0175850	202	46	2.44735	0.523467	1.58093649282876e-10	-2.31090823472986	down
Os01g0178500	2029	1039	32.572411	15.834309	0.000214033292824545	-1.21649702891038	down
Os01g0178700	178	801	1.376199	6.208206	1.33967337223595e-09	1.90082607707477	up
Os01g0179000	220	1172	2.283378	11.582687	1.47359902058497e-12	2.14655357679527	up
Os01g0179600	6218	1674	69.84977	17.860149	1.19904086659517e-14	-2.14446715478342	down
Os01g0180400	486	1234	4.136312	10.354431	0.00319045138595442	1.08672341900801	up
Os01g0182700	191	757	2.846258	10.708845	6.71488152859112e-08	1.71939583417565	up
Os01g0183400	82	226	1.524115	4.840273	0.00838850785510814	1.18328898908966	up
Os01g0184050	3947	1449	94.337715	32.897224	4.50200088319974e-09	-1.69694654995836	down
Os01g0184100	29920	8179	665.574341	172.83522	3.46389583683049e-14	-2.12410911061375	down
Os01g0185200	8329	4717	68.007659	35.569902	0.00477926282010022	-1.07319127278791	down
Os01g0185400	2220	1113	15.199025	7.239586	0.000119369758265986	-1.24715902764208	down
Os01g0186200	18465	8497	214.405557	89.458363	1.93591561450379e-05	-1.37286340715466	down
Os01g0186950	2481	8546	41.461769	138.565407	8.83451665156798e-07	1.52989304413431	up
Os01g0188100	1757	957	22.985588	11.895884	0.00107833054348838	-1.12736365421855	down
Os01g0190300	3432	1656	34.415768	15.773672	4.13221507592487e-05	-1.3031331912245	down
Os01g0191700	15884	7915	142.762916	67.562263	0.000204893952700846	-1.25800282854314	down
Os01g0192101	544	190	5.881713	1.94701	1.56726767119864e-08	-1.75422082811158	down
Os01g0192300	181	50	2.303137	0.686528	3.59871733524031e-08	-2.04186849469085	down
Os01g0194600	583	179	15.547672	4.525825	2.02130867599237e-10	-1.93822893238644	down
Os01g0195000	219	680	1.642156	4.864815	5.29743424625417e-05	1.37049062450186	up
Os01g0195400	687	1810	9.57722	23.982172	0.00126663914739999	1.14113736758558	up
Os01g0196800	440	230	1.270446	0.590662	0.00108085565489535	-1.1782561270563	down
Os01g0197100	693	283	8.374462	3.246143	8.38412132608823e-07	-1.53494932900653	down
Os01g0197350	80	4	3.417266	0.134471	3.38140626610084e-12	-3.7814233151426	down
Os01g0198500	1740	4979	28.30332	76.975983	0.000175846473545183	1.26206006855164	up
Os01g0200700	453	1584	14.382672	47.790211	6.96404229394432e-07	1.54701178103306	up
Os01g0201200	180	591	1.233669	4.136662	1.830778019285e-05	1.44831436094987	up
Os01g0201500	54	258	0.82744	3.772222	1.38437113772483e-07	1.95125192773936	up
Os01g0204000	412	1018	3.327813	7.786243	0.00613356560911094	1.04680611815964	up
Os01g0207400	4213	698	77.162415	12.14601	0	-2.84135581637335	down
Os01g0207500	615	71	5.41045	0.588478	0	-3.3114102456476	down
Os01g0209500	2426	954	13.483061	5.032095	5.92251193642923e-08	-1.59674322316501	down
Os01g0209700	359	1366	4.81251	17.431665	6.48993360163885e-08	1.66718348182116	up
Os01g0210500	2963	1582	55.858421	28.327879	0.000683019277700425	-1.15714313656584	down
Os01g0212700	1698	674	29.184557	10.996786	9.93946195348983e-08	-1.58193627914235	down
Os01g0212900	2664	542	48.906194	9.426741	0	-2.5436911105789	down
Os01g0213800	1362	4383	9.117339	28.76082	6.09061967016267e-06	1.43099798127801	up
Os01g0214001	6	78	0.038731	0.583823	3.74041379314072e-07	2.97576125291935	up
Os01g0219200	274	144	3.513409	1.74563	0.00312664477867586	-1.16407758058359	down
Os01g0219300	165	3	2.420638	0.02819	0	-5.01859495734836	down
Os01g0219500	2091	17	19.092367	0.139486	0	-6.95142630740098	down
Os01g0220200	1676	925	14.262719	7.214553	0.00149903813942243	-1.108277859437	down
Os01g0221400	389	138	29.093607	9.800496	9.77171900062856e-08	-1.72562431153821	down
Os01g0223000	81	26	0.796781	0.229873	0.000488016667630209	-1.77362863997576	down
Os01g0224000	2783	657	20.658333	4.628001	0	-2.33054296353869	down
Os01g0224200	1364	435	31.87212	9.647118	5.5719318048375e-11	-1.8945276974639	down
Os01g0224400	2072	451	14.365837	3.346641	0	-2.44500765681922	down
Os01g0226300	2173	6344	41.580178	113.255455	0.000110286619586453	1.29123684188601	up
Os01g0231000	1795	4414	25.516383	59.407126	0.00738273112872811	1.04357882717143	up
Os01g0232000	1105	3529	26.234936	79.597191	7.48721744248115e-06	1.41961822889448	up
Os01g0235100	1182	650	22.155003	11.569298	0.0014462857114621	-1.11237280339895	down
Os01g0238500	427	153	5.436555	1.783486	8.60052519202625e-08	-1.71353112140373	down
Os01g0239000	375	1890	2.953232	13.886887	3.03168601334391e-12	2.07223249561275	up
Os01g0242300	80	214	1.481512	3.792831	0.0155146730083818	1.14018701022312	up
Os01g0245700	142	41	1.408696	0.404878	7.91919212428382e-07	-1.96505869356357	down
Os01g0245901	150	59	1.456903	0.614905	0.000149478346873955	-1.54952152475677	down
Os01g0246400	208	116	3.945112	2.089189	0.0171062753962373	-1.07534564291462	down
Os01g0247600	1924	1092	54.170381	28.451756	0.00297862116486547	-1.06837535376496	down
Os01g0248701	797	2453	11.366384	33.241711	2.2061145663721e-05	1.3655318094024	up
Os01g0249800	18	77	0.527007	2.172123	0.00706197586856794	1.70303241971028	up
Os01g0251000	405	2	3.699314	0.013759	0	-6.55576205754552	down
Os01g0251400	31223	119910	1012.304083	1961.690147	9.74854049706764e-08	1.68776080223885	up
Os01g0254800	138	334	1.416084	3.253122	0.0272775236316061	1.00786558548928	up
Os01g0256300	11	62	0.122301	0.664762	0.00362062986760414	2.00120507398804	up
Os01g0256500	510206	236085	11372.792377	4994.82354	0.000195409300794425	-1.36518715008549	down
Os01g0259200	517	262	4.595025	2.175879	0.000415237781611233	-1.2240884883903	down
Os01g0259900	87	453	0.601627	3.329188	3.322442321263e-10	2.09366853419972	up
Os01g0262401	115	5302	1.644745	85.05031	0	5.24133240704953	up
Os01g0264600	148	51	1.681267	0.544285	1.49627222224558e-05	-1.72923566863821	down
Os01g0266100	122	43	2.360476	0.784978	8.60476501396423e-05	-1.68648848192272	down
Os01g0266500	8758	3556	121.719718	31.761968	2.00031309183224e-07	-1.55292534576474	down
Os01g0266800	2126	938	20.276805	8.48625	2.72902716325074e-06	-1.43084780409632	down
Os01g0268000	292	103	5.65381	1.91554	3.47954324131372e-07	-1.72614119226357	down
Os01g0269000	1119	550	11.567676	5.397081	8.43945885530273e-05	-1.27327232218754	down
Os01g0269500	264	1123	1.391898	4.970998	2.89688262267163e-09	1.82494457146805	up
Os01g0269550	48	244	0.401637	2.070389	5.84459597385845e-08	2.0332622445129	up
Os01g0279100	3959	1572	50.977106	19.142484	7.64315644108393e-08	-1.5840256127583	down
Os01g0280500	1435	139	22.023685	2.011014	0	-3.59150151893008	down
Os01g0281600	92	253	1.527763	4.007874	0.00628154458518659	1.18289273982823	up
Os01g0286100	1681	486	12.002167	3.297179	8.39217584314156e-13	-2.03662825403971	down
Os01g0286200	359	104	2.370712	0.645096	4.96627960977492e-10	-2.00820262167792	down
Os01g0296700	194	566	1.898828	5.265679	0.000310154844380905	1.27975234474154	up
Os01g0298400	346	898	5.645907	13.940203	0.00232302807652318	1.11656441224904	up
Os01g0299801	468	275	4.602605	2.567497	0.0111039829180963	-1.01215395092132	down
Os01g0303600	496	193	9.781688	3.608282	5.05296947173051e-07	-1.59939843118724	down
Os01g0303800	63167	25029	1182.65106	445.345843	2.43351403028669e-07	-1.58887410884767	down
Os01g0305200	566	224	16.087032	5.967103	5.52837958744945e-07	-1.57723735457408	down
Os01g0306400	4058	949	50.165108	11.136446	0	-2.34585405722932	down
Os01g0311100	343	830	8.205366	18.866703	0.0103425429333953	1.01584277352712	up
Os01g0311800	472	112	4.067948	0.925228	1.40221168010157e-13	-2.29659920426257	down
Os01g0312500	3127	1753	37.095677	19.602088	0.00242771438574785	-1.08700063007156	down
Os01g0312800	2264	5592	21.175446	49.713171	0.00735125633467382	1.05019017613243	up
Os01g0313600	790	84	9.394792	0.945127	0	-3.43829248248817	down
Os01g0314000	5503	626	62.979797	6.812718	0	-3.38282866699409	down
Os01g0314100	8967	3958	67.213043	31.335796	3.47244680620751e-06	-1.43255313579284	down
Os01g0316900	5993	2917	39.021729	18.289519	6.3018992084718e-05	-1.29129290587435	down
Os01g0319000	19	82	0.185367	0.867501	0.00414125204434335	1.72211246945396	up
Os01g0323775	3511	719	38.809609	7.511988	0	-2.53599708697214	down
Os01g0329300	69	16	0.503708	0.105067	4.73303608896636e-05	-2.15600018368129	down
Os01g0332900	1021	5819	13.69702	96.516286	7.32747196252603e-15	2.25440014014639	up
Os01g0339400	24	93	1.145085	4.362133	0.00544045295155282	1.5976623900521	up
Os01g0339600	78	206	0.682673	1.594889	0.020819467178582	1.12137489504434	up
Os01g0341000	208	614	1.246741	3.509911	0.000206736662432427	1.29734649067451	up
Os01g0342900	11286	2160	100.095543	18.198481	0	-2.63708329837753	down
Os01g0343001	65	17	0.75777	0.173086	0.000314573725147538	-1.99975182714334	down
Os01g0343300	248	52	4.416815	0.797968	1.96187510681511e-12	-2.43729635503496	down
Os01g0346600	56	0	0.682545	0	5.84123860392083e-11	-4.46524711202423	down
Os01g0353900	176	555	1.900249	5.726136	5.52136431001271e-05	1.39008733567757	up
Os01g0357100	9691	5389	72.854636	38.450857	0.00325077403077312	-1.09960156094018	down
Os01g0357150	140	0	1.198745	0	0	-5.74744519364035	down
Os01g0359400	95	260	0.492039	0.669403	0.00630702555340557	1.17677194578156	up
Os01g0360100	116	341	0.348435	0.979471	0.000832606134090752	1.28289828527574	up
Os01g0369700	1328	217	27.540703	4.25181	0	-2.84890311159438	down
Os01g0369900	123	3	0.815093	0.012679	0	-4.6025687648631	down
Os01g0370900	69	30	1.096021	0.342741	0.0430618318206121	-1.36482420521457	down
Os01g0371200	281	111	4.981151	1.900506	6.51621186942286e-06	-1.56643996461341	down
Os01g0371300	95	17	1.023007	0.155255	3.73972183220772e-08	-2.52924636163645	down
Os01g0383700	8145	3678	43.294341	17.014053	6.9894077115995e-06	-1.399647910134	down
Os01g0386500	671	3	6.906715	0.019333	0	-7.0251065974558	down
Os01g0386600	54	19	3.032532	0.969609	0.0245558140172214	-1.60733272309284	down
Os01g0392600	7826	1449	55.408023	8.244039	0	-2.68398429880086	down
Os01g0495900	4763	1449	38.21323	10.652385	2.58748578119139e-12	-1.96789439710608	down
Os01g0498300	6186	2304	61.590149	22.138057	7.89728671346523e-09	-1.6769300873381	down
Os01g0506100	1097	618	10.909026	5.043605	0.00261564147936522	-1.07742774438804	down
Os01g0507700	115	353	2.00683	5.883567	0.000321288321172619	1.34455381445362	up
Os01g0508100	1420	445	44.627834	13.286144	2.67247335372645e-11	-1.91990872179896	down
Os01g0510901	67	215	0.215738	0.658035	0.000823822272705166	1.39368883921546	up
Os01g0511000	22223	116826	250.114548	1249.078125	5.49782441794378e-13	2.14067710533202	up
Os01g0511100	2944	499	51.302498	8.252546	0	-2.8062694396414	down
Os01g0524251	200	24	1.900572	0.249042	1.11022302462516e-16	-3.15261407979116	down
Os01g0524500	1272	342	13.778631	3.512995	8.88178419700125e-14	-2.13817319946306	down
Os01g0524700	2103	723	10.658772	3.481776	5.15407383439026e-10	-1.78932484975185	down
Os01g0525350	302	731	6.923955	15.879815	0.0111355066527613	1.01550109638084	up
Os01g0529800	5329	2900	49.510921	25.594414	0.0013770795867124	-1.13038229663277	down
Os01g0531000	118	37	1.316604	0.393625	1.64468813389496e-05	-1.84029451168925	down
Os01g0533000	325	6	2.99588	0.044235	0	-5.41326904010838	down
Os01g0533500	183	77	0.940887	0.409434	0.000181351825139009	-1.46500207376756	down
Os01g0535900	235	771	2.494656	10.251488	1.07421938952967e-05	1.45034489508964	up
Os01g0537250	6	13457	0.088921	201.086136	0	10.3493774693852	up
Os01g0540300	42	128	0.589433	1.596368	0.0164261207622646	1.30105377142808	up
Os01g0541900	1056	615	8.882336	4.356039	0.0056155491644897	-1.02959387396994	down
Os01g0543100	1827	4564	23.568741	55.947826	0.00520545365924463	1.06630154742367	up
Os01g0544450	1837	5211	11.727881	31.610485	0.000225479219356339	1.24957526431453	up
Os01g0545900	158	71	1.410069	0.602329	0.00116376769490456	-1.3685777613727	down
Os01g0547000	269	837	0.977422	2.893919	3.59904225593066e-05	1.37546992415706	up
Os01g0547133	430	1135	3.489318	8.75349	0.00139121593192248	1.14199426573387	up
Os01g0547600	79	0	0.805151	0	1.99840144432528e-15	-4.94253126534785	down
Os01g0548600	229	94	1.83187	0.793493	3.86393980641442e-05	-1.50689196871542	down
Os01g0551100	94	37	1.288554	0.478021	0.00242036867897111	-1.5203243571499	down
Os01g0556201	143	17	2.056803	0.225313	7.4495964952348e-14	-3.10603367540108	down
Os01g0559000	20788	7176	177.616117	52.359522	6.52950915558392e-10	-1.78747270663007	down
Os01g0564400	128	310	1.413678	3.53385	0.0305746720869114	1.00773206983512	up
Os01g0566050	5591	2578	99.360344	43.518093	1.17627956807143e-05	-1.36919431539661	down
Os01g0566100	11077	3377	78.552841	24.033277	2.94808621958964e-12	-1.96617278306602	down
Os01g0566500	153	4	1.536679	0.028821	0	-4.69459771367878	down
Os01g0571766	85	24	4.420391	1.180128	6.25341450901651e-05	-1.94350062039822	down
Os01g0575200	40	154	0.348193	1.316035	0.000239687209555028	1.62805648483085	up
Os01g0579000	116	0	3.669832	0	0	-5.48168865566049	down
Os01g0580100	270	721	1.740593	4.430869	0.00152227468979371	1.15581478571072	up
Os01g0584032	80	368	0.628159	2.776999	2.98735545189999e-08	1.91345507656487	up
Os01g0584200	245	776	1.551611	4.680088	2.59175168262349e-05	1.40016979083987	up
Os01g0584900	1267	428	20.832718	6.678336	5.25680832197395e-10	-1.81154932703221	down
Os01g0585100	3513	1233	45.500443	15.167264	8.49444625750095e-10	-1.7613474316501	down
Os01g0585300	1589	904	37.990315	20.429821	0.00312371735561046	-1.06451608514757	down
Os01g0587150	160	72	1.356883	0.577388	0.00112760632866582	-1.36710456865761	down
Os01g0587300	969	350	5.359886	1.839529	8.94986373900508e-09	-1.71352643620493	down
Os01g0590300	109	52	2.60317	1.174937	0.0146715609322484	-1.27064428298605	down
Os01g0593700	126	13	0.962322	0.087815	1.14019904629004e-13	-3.24596000238957	down
Os01g0599550	20	73	0.128413	0.495547	0.0419155409489013	1.49585268190214	up
Os01g0601651	132	66	1.205484	0.566252	0.0129755445295343	-1.21457625864523	down
Os01g0601700	750	247	8.95964	3.394957	7.90725485089183e-10	-1.84253298719828	down
Os01g0603100	321	172	1.943347	0.986974	0.00321226916348571	-1.1391666799232	down
Os01g0603200	340	188	2.175385	1.384618	0.00531080323068711	-1.09536290043251	down
Os01g0603300	10025	5887	154.425805	85.866467	0.0128856184630822	-1.02102978591198	down
Os01g0606133	4513	1349	59.042305	16.765331	1.25321975019688e-12	-1.99308930767328	down
Os01g0606166	996	0	13.490326	0	0	-8.55489751384933	down
Os01g0607100	141	377	2.578826	6.55394	0.00395608629605215	1.15058906596145	up
Os01g0607900	3345	13986	23.781698	96.541845	1.38626143897369e-09	1.8096614432289	up
Os01g0609000	24	193	0.122034	1.145432	1.01049835166123e-10	2.62614345299955	up
Os01g0610400	389	976	7.956885	18.973997	0.00454438213859709	1.06854206397623	up
Os01g0611000	3609	10235	39.408707	106.727467	0.000301423961340697	1.24979954901443	up
Os01g0612900	1126	3771	12.681484	40.36203	1.81198786208814e-06	1.48812702535195	up
Os01g0614500	3646	1405	26.902541	9.297497	2.65227108053878e-08	-1.62697365091784	down
Os01g0615000	1399	667	30.949694	14.014197	3.21574986570372e-05	-1.31796820476983	down
Os01g0615050	107	55	3.385421	1.652198	0.0407567144482215	-1.16817054642212	down
Os01g0615100	95	10	3.495739	0.317689	4.86802820276466e-11	-3.14437842017722	down
Os01g0615500	210	66	2.030616	0.607361	1.80935874949384e-07	-1.87382154315802	down
Os01g0616300	1302	3307	6.758492	16.373396	0.00318082824822574	1.08980896015028	up
Os01g0620800	130	571	1.231341	5.138356	1.02027074566635e-08	1.8603570682468	up
Os01g0620900	55	209	1.601288	5.780238	4.85408516340824e-05	1.62623525131281	up
Os01g0621200	332	181	3.318827	1.690564	0.00421803625454964	-1.1151001698609	down
Os01g0621300	2202	6215	12.796458	34.309906	0.00027485559769258	1.2425102914902	up
Os01g0621400	95	255	0.946303	2.42813	0.00912425018636898	1.1490977803442	up
Os01g0621600	88	37	0.5886	0.236823	0.00824849577652487	-1.4278670094969	down
Os01g0622800	5	82	0.099744	1.796287	3.25824036639943e-08	3.22228593223584	up
Os01g0627400	226	54	2.298361	0.490481	1.46683887258803e-10	-2.25338749559288	down
Os01g0629600	75	12	0.925921	0.130261	2.89066645176028e-07	-2.60973223944834	down
Os01g0630200	97	40	0.761624	0.295972	0.0037440295782184	-1.46049978497039	down
Os01g0630300	1154	2962	20.523407	50.048874	0.0024213568049547	1.1047279169597	up
Os01g0631200	5585	873	47.739227	6.324574	0	-2.92639346985333	down
Os01g0635550	111	40	1.703987	0.571186	0.000234885968464549	-1.65014607489112	down
Os01g0637800	779	2185	16.699476	44.50832	0.000267057253734437	1.231691585663	up
Os01g0639600	497	208	6.893729	2.737477	3.70253917081342e-06	-1.49598581938342	down
Os01g0639900	549	244	9.131187	3.8641	1.43929241624985e-05	-1.41171634112535	down
Os01g0640600	68	0	1.167602	0	2.27373675443232e-13	-4.7337828780872	down
Os01g0644500	822	487	13.946352	7.839854	0.00882407418144704	-1.00394839471861	down
Os01g0644600	472	248	10.22473	5.097316	0.00108264747735298	-1.17166856321862	down
Os01g0647100	3825	2104	31.831573	16.63061	0.00160047107965733	-1.11458292636078	down
Os01g0647150	486	274	4.058435	2.174158	0.00467135551690723	-1.07149604493993	down
Os01g0647200	39	285	0.334758	2.174922	4.65205651778433e-12	2.53689495232283	up
Os01g0647700	3601	10449	25.640417	70.676727	0.000162198247727896	1.28284337744141	up
Os01g0647800	86	214	1.268509	2.95276	0.0435490581074265	1.03908761367176	up
Os01g0648000	1639	4513	8.428023	22.044374	0.000472273262241418	1.20652146309048	up
Os01g0651800	490	1329	5.57935	14.37253	0.000689489950571831	1.18169681242135	up
Os01g0652100	463	258	3.320629	1.768821	0.00389554549921212	-1.08772472809349	down
Os01g0653500	126	59	1.463613	0.568108	0.00604535758674207	-1.30275496612131	down
Os01g0654400	5734	1327	215.778671	47.409321	0	-2.36202975621383	down
Os01g0654450	151	62	5.646225	2.173371	0.00030631986627172	-1.49094699877043	down
Os01g0656600	2529	7005	15.518437	41.231916	0.00047573510097354	1.21553025582708	up
Os01g0657400	107	307	1.772213	4.853139	0.00175500097605963	1.24663482940665	up
Os01g0657801	82	278	0.876995	2.831355	0.000103328505993039	1.47831886141027	up
Os01g0658900	3769	1588	42.814587	17.238903	5.82269026661031e-07	-1.4985396040284	down
Os01g0660400	372	5	2.722222	0.031055	0	-5.77332894857634	down
Os01g0661400	3974	1950	17.765909	8.31025	6.99206566064925e-05	-1.27916696179262	down
Os01g0661500	206	44	2.777833	0.559384	2.83768564202092e-11	-2.3987482776362	down
Os01g0661601	1661	284	26.315037	4.273848	0	-2.7878285057977	down
Os01g0663300	1532	5147	14.77917	47.18541	1.69126120119767e-06	1.49327848564751	up
Os01g0664100	2489	1175	17.975813	8.121992	2.10405913344536e-05	-1.33398802752877	down
Os01g0665300	4374	2312	39.077432	20.019657	0.000585322669005794	-1.17213906338585	down
Os01g0665500	502	175	26.081738	8.63523	2.01173009362066e-08	-1.75550728341036	down
Os01g0665900	522	272	14.920855	7.376819	0.000775943239105126	-1.1844968562235	down
Os01g0666600	185	97	3.850889	1.926955	0.00861557545106195	-1.15912781926314	down
Os01g0668400	284	86	2.091608	0.601024	8.3301814335357e-09	-1.9381878045135	down
Os01g0668500	257	68	2.649932	0.68728	5.52922485574925e-10	-2.12077674773675	down
Os01g0672201	2	86	0.024998	1.305848	9.3623553354405e-11	4.0060714728936	up
Os01g0673300	1575	914	17.193731	9.470758	0.00496592606259838	-1.03595386849563	down
Os01g0674000	6563	3358	85.871979	41.732056	0.000279492686532268	-1.21940301615469	down
Os01g0679900	389	989	2.369322	5.819236	0.00340952826130736	1.0875701318236	up
Os01g0681650	85	3	1.432675	0.047188	9.14823772291129e-14	-4.08301111965487	down
Os01g0684800	198	484	1.835803	4.434557	0.0136611225305476	1.02626586368539	up
Os01g0684900	117	61	1.045272	0.518222	0.0353802270303449	-1.15244472827988	down
Os01g0685100	491	244	6.335496	2.999327	0.000286152963076991	-1.25145331227053	down
Os01g0685300	197	86	2.497019	1.02692	0.000261762849646074	-1.41638250674894	down
Os01g0685400	1752	932	19.971052	10.106252	0.000590895072202557	-1.1613198483886	down
Os01g0687800	399	2637	3.960049	20.089939	0	2.46317250685334	up
Os01g0688000	373	14	7.091613	0.479626	0	-4.70526314784864	down
Os01g0688200	577	295	7.021131	3.799609	0.000435646309931759	-1.21250838545472	down
Os01g0689000	433	1126	6.428017	15.89955	0.00195212734076089	1.12057184932597	up
Os01g0689900	9553	2519	53.499757	15.940861	4.55191440096314e-15	-2.17511746475788	down
Os01g0690800	2036	638	10.361058	3.161593	1.53054235951799e-11	-1.9222750580824	down
Os01g0691050	113	46	2.306621	0.8816	0.00131547919776853	-1.48754429271693	down
Os01g0691200	645	20	7.287685	0.208061	0	-5.05861074304016	down
Os01g0692000	317	133	5.526541	2.1871	1.64817749066515e-05	-1.48458333283965	down
Os01g0692100	745	267	15.232561	5.191516	1.29061229481309e-08	-1.72195630721323	down
Os01g0692200	560	284	11.344179	5.467869	0.000375118820157505	-1.22379543927891	down
Os01g0692300	134	28	0.983523	0.1948	3.96626231857766e-09	-2.38595284711785	down
Os01g0693700	74	14	3.279217	0.555873	2.18662628692634e-06	-2.41231309217847	down
Os01g0694800	275	146	4.036009	2.214282	0.00375572223281162	-1.1498085349441	down
Os01g0697700	139	46	5.018173	1.553552	1.13586134262711e-05	-1.78009719503004	down
Os01g0699100	2575	8466	33.200238	101.384578	3.7960072974963e-06	1.46273487523109	up
Os01g0699450	401	207	5.636741	2.782557	0.000968967702795198	-1.19502487653551	down
Os01g0699600	12118	30542	165.292542	395.779724	0.0116780695680986	1.08005083520005	up
Os01g0702450	884	493	6.364762	3.400895	0.00225780932209008	-1.09097803094074	down
Os01g0704300	2297	1104	19.988012	9.124156	3.57999679011511e-05	-1.30797249534909	down
Os01g0705100	120	303	3.185925	7.630694	0.0165113659027756	1.06627447198095	up
Os01g0706100	66	216	0.580562	1.803137	0.000576657773336486	1.42114857489121	up
Os01g0706900	58	6	0.57929	0.048048	3.44568583332538e-07	-2.97979831451927	down
Os01g0709000	43	216	0.577556	2.7635	2.02715868757863e-07	2.00973594379668	up
Os01g0710800	1348	766	22.472792	12.312296	0.00306990323890266	-1.06571946890123	down
Os01g0711400	12225	6685	60.046986	28.900564	0.0023833037693477	-1.12389088038796	down
Os01g0711500	2713	729	25.021976	6.007616	1.89848137210902e-14	-2.14448450761272	down
Os01g0711600	1286	567	17.563183	8.144118	3.4566451208029e-06	-1.42983975177979	down
Os01g0714600	2644	1026	46.839539	17.270054	3.61885070798706e-08	-1.61612107284262	down
Os01g0714800	58	15	0.860347	0.21144	0.000820559436378043	-1.99287208010366	down
Os01g0716450	1492	123	23.89172	1.864446	0	-3.81985062949243	down
Os01g0716500	2505	261	42.98904	4.240011	0	-3.50025140307776	down
Os01g0717000	1870	5451	19.313479	53.691891	0.000109197462062061	1.28884747409918	up
Os01g0718500	58	19	2.041555	0.628249	0.00782303039775711	-1.7057552925508	down
Os01g0719000	438	1731	5.303708	20.78581	1.4509056844858e-08	1.72309308580353	up
Os01g0719100	41490	21952	472.79131	232.032586	0.00205006356699777	-1.1717210887422	down
Os01g0719150	81	22	2.463797	0.636426	5.97041235030904e-05	-1.98644525858982	down
Os01g0719300	71	193	0.447882	1.170429	0.0166333666686134	1.15978103182963	up
Os01g0719400	1863	646	11.224159	3.900208	7.94752819111011e-10	-1.77645012698595	down
Os01g0720700	62843	28600	1402.253645	603.014454	2.86728787762813e-05	-1.38906370231427	down
Os01g0721400	58	13	0.568962	0.113946	0.0002129048973184	-2.1611563670507	down
Os01g0721500	86	217	0.71523	1.877279	0.0347862015947359	1.0588811143199	up
Os01g0723100	164	64	1.757926	0.636206	7.80287538031388e-05	-1.56450448164917	down
Os01g0724500	200	583	0.946645	2.664416	0.000300031251931343	1.27885338738652	up
Os01g0725400	462	1	9.076104	0.000226	0	-7.05500057374132	down
Os01g0727200	89	15	1.799867	0.272507	4.36836964379239e-08	-2.58845562729683	down
Os01g0727500	1993	5143	15.316099	37.560974	0.00252012179952543	1.11320966959026	up
Os01g0727700	131	423	7.093522	21.846262	6.49157475949291e-05	1.41946938856505	up
Os01g0728100	383	1064	4.292601	11.245852	0.000442944463452388	1.2149739168701	up
Os01g0728250	19	76	0.525243	2.018392	0.0144840720072088	1.61671501857812	up
Os01g0729500	3189	1711	85.674881	43.665104	0.000791000338470793	-1.15022411630582	down
Os01g0729600	4498	1082	39.95356	9.123146	1.11022302462516e-16	-2.30564571142149	down
Os01g0729700	92	16	1.115401	0.184569	4.04467025427735e-08	-2.5576094170283	down
Os01g0729950	7819	4553	34.326172	18.986515	0.00918828941874517	-1.03307937245733	down
Os01g0730200	156	66	1.583764	0.632259	0.000436871086511692	-1.4512007487593	down
Os01g0730400	170	3	2.079355	0.016476	0	-5.06099145513844	down
Os01g0734600	267	154	2.632685	1.42644	0.0176038636789252	-1.03225927986601	down
Os01g0734800	102	411	1.094897	4.197981	4.19866231005095e-07	1.73113423486854	up
Os01g0735300	9	73	0.087128	0.74201	3.59523087397617e-05	2.45470730704925	up
Os01g0736000	235	91	2.872314	1.056235	9.68021346303694e-06	-1.58902846651388	down
Os01g0736100	1201	199	12.54998	1.970588	0	-2.82724020228327	down
Os01g0736300	115	296	1.228154	3.016452	0.0126805510595551	1.09294974472987	up
Os01g0736600	102	48	1.806074	0.786778	0.016408817342767	-1.28583326252372	down
Os01g0738800	13033	4283	151.513222	50.270161	7.22847337542021e-11	-1.8581292069391	down
Os01g0740500	226	940	1.507548	6.187017	8.989697208861e-09	1.79091005602098	up
Os01g0740600	185	104	7.073044	3.75432	0.0257502622543037	-1.06167284658843	down
Os01g0740700	6256	294	60.280694	1.939173	0	-4.64994037594511	down
Os01g0741200	606	2021	6.389708	20.928545	2.36705385392444e-06	1.4802040237334	up
Os01g0741250	47	248	3.204938	16.373844	2.34422380396282e-08	2.08518862111187	up
Os01g0742200	219	80	1.373826	0.474964	3.9254568983127e-06	-1.66768949977956	down
Os01g0742766	84	40	3.997944	1.776002	0.0442648322107623	-1.25884152354183	down
Os01g0743200	5089	2983	67.807846	37.649293	0.00870748579621783	-1.02326623158413	down
Os01g0744550	114	42	2.34603	1.372479	0.000275557334388221	-1.62239024294183	down
Os01g0745300	2067	1180	32.707212	17.803643	0.00345392466350647	-1.06016437469312	down
Os01g0747700	128	322	1.679295	4.083711	0.0155935610789183	1.06198100258437	up
Os01g0750400	37	151	0.883219	3.425769	0.000111306068568795	1.70546282605929	up
Os01g0752400	269	152	4.356738	2.342812	0.0121958403190773	-1.06139683643692	down
Os01g0752500	1517	129	29.467716	2.371427	0	-3.77675369673837	down
Os01g0753500	1405	4136	8.598238	23.914359	7.73907490421166e-05	1.30262015605342	up
Os01g0755700	2677	1513	41.820774	22.451982	0.00284833478297419	-1.07504588822017	down
Os01g0756200	948	526	15.305722	8.071032	0.00193962231696143	-1.09862939120271	down
Os01g0757200	4130	2071	33.938955	19.291754	0.000132373912824058	-1.24796366292084	down
Os01g0757500	12015	4025	265.440967	84.351238	1.53513313172482e-10	-1.8303861480382	down
Os01g0757600	2263	5407	48.342468	109.758308	0.0152742802478631	1.00231872374769	up
Os01g0757700	268	738	2.130718	8.492346	0.00075888628617482	1.19991262798822	up
Os01g0758000	36	107	1.131374	3.881672	0.0468825953960574	1.25750220160454	up
Os01g0758200	1525	816	25.406004	12.916055	0.000696131126011634	-1.15251805317375	down
Os01g0760600	28763	14111	336.94475	157.166668	0.000183348138312334	-1.280629024892	down
Os01g0760701	13	68	0.220957	1.159622	0.00300682900859783	1.93108658227825	up
Os01g0761500	28	125	0.232448	1.0044	0.000118009544021969	1.8103663671414	up
Os01g0762000	3578	1731	24.971716	10.338586	4.50203900805857e-05	-1.29940771868694	down
Os01g0763200	192	552	1.841637	5.052167	0.000447370679287795	1.2585694692072	up
Os01g0764050	267	95	5.566937	1.880274	7.00708563616814e-07	-1.71125660660722	down
Os01g0764800	444	1794	3.366343	12.92673	6.78990164093562e-09	1.75506345509819	up
Os01g0765400	1575	466	18.856657	5.29598	2.37987407558649e-12	-2.00303923232214	down
Os01g0766300	653	181	19.646999	5.170155	3.73034936274053e-12	-2.08536157306984	down
Os01g0767966	1379	664	13.802708	6.316443	4.27801983836629e-05	-1.30370707162673	down
Os01g0768300	187	106	3.210569	1.721506	0.028411210074712	-1.05029099721139	down
Os01g0768600	3135	1112	13.695933	4.575416	1.31021138383147e-09	-1.74585477045687	down
Os01g0770000	1296	3195	11.440579	26.713686	0.00626390349365125	1.04680034196921	up
Os01g0770100	86	218	1.0351	4.025064	0.0322530425046456	1.06541905705522	up
Os01g0772500	70	30	0.809334	0.32338	0.034665024016525	-1.38481879366393	down
Os01g0773700	13140	7229	378.070738	197.542838	0.00291393018390673	-1.11518272669316	down
Os01g0775100	5203	3033	27.1413	15.094714	0.00770629127654654	-1.03125495246918	down
Os01g0775400	23113	3439	208.459421	27.473587	0	-3.00090745815662	down
Os01g0777101	454	3	15.9007	0.07516	0	-6.46420173422332	down
Os01g0778400	201	49	12.229218	2.805063	8.02002797506418e-10	-2.21839166840657	down
Os01g0778900	2122	547	73.809258	18.053131	4.66293670342566e-15	-2.20271716846033	down
Os01g0779201	289	85	22.435902	6.267405	3.4225218215056e-09	-1.97940653942435	down
Os01g0781100	291	18	1.156598	0.064473	0	-4.04777264878933	down
Os01g0781600	35	211	0.405932	2.323243	7.32404581427204e-09	2.25436983799941	up
Os01g0782200	155	388	1.530736	3.635719	0.0122440386623184	1.05757826605834	up
Os01g0783100	359	207	2.157204	1.186298	0.0107588891297677	-1.03651639046684	down
Os01g0785400	365	1202	2.925363	9.169134	5.10195210223774e-06	1.45937941630057	up
Os01g0785900	3286	7944	37.330676	85.681168	0.0141539944874692	1.01951700651539	up
Os01g0786500	85	496	1.680496	9.350312	7.49866835292323e-12	2.25617695578882	up
Os01g0787300	173	100	1.936004	1.055954	0.0453295575428181	-1.02121499340227	down
Os01g0788001	53	6	2.398566	0.256549	2.71858139921921e-06	-2.85568396138149	down
Os01g0788200	8185	2357	195.904083	53.584465	2.35811370430383e-13	-2.04798794482699	down
Os01g0788400	1863	85	17.981329	0.773957	0	-4.65675225658921	down
Os01g0793701	104	8	0.96235	0.064511	2.22044604925031e-13	-3.50928080249033	down
Os01g0793800	981	401	28.172176	10.93839	4.64842313419034e-07	-1.5366328457141	down
Os01g0794100	4759	2558	117.191841	59.829918	0.000947561177757184	-1.14808832171881	down
Os01g0794600	984	560	12.349201	6.527363	0.00342071139056577	-1.06241323432178	down
Os01g0795300	900	260	7.583897	2.554337	4.27557989013394e-12	-2.03163125355139	down
Os01g0795400	562	149	4.549008	0.862408	1.80500059343558e-12	-2.14515625681768	down
Os01g0795600	609	308	19.691246	9.450913	0.000313181949059049	-1.2284631753347	down
Os01g0797800	441	257	6.012422	3.353404	0.0100936366584334	-1.02343622251845	down
Os01g0798800	264	118	2.222246	0.944801	0.000132558468476041	-1.39142486195418	down
Os01g0799100	129	1051	0.677521	4.849885	0	2.74783676173984	up
Os01g0799500	3059	9930	36.879127	114.004205	5.98357615555489e-06	1.44451610293061	up
Os01g0802700	410	175	4.241379	1.716264	1.06541426644347e-05	-1.46514623128664	down
Os01g0803300	60	253	0.647545	2.619553	2.1151697849886e-06	1.77813846201901	up
Os01g0804400	229	58	2.332126	0.555122	5.34985944433686e-10	-2.17461917762071	down
Os01g0805400	1122	513	11.882804	5.151694	1.12504367139055e-05	-1.37700331957156	down
Os01g0813300	203	117	3.352493	1.982616	0.0302435209558045	-1.02863355418498	down
Os01g0813350	227	109	5.828231	2.655862	0.000949716210497886	-1.2872691553635	down
Os01g0814300	424	249	2.836695	1.631765	0.0122250072655903	-1.01212678467817	down
Os01g0814400	9712	5353	80.852765	42.337005	0.00258400633926226	-1.11238782357458	down
Os01g0814700	2092	1124	28.706473	14.549598	0.000764423325415153	-1.14743925612013	down
Os01g0814800	1097	562	11.769636	5.731231	0.00025456805964208	-1.21373207900407	down
Os01g0815100	818	365	10.056546	4.260321	7.98643650801178e-06	-1.40984819699836	down
Os01g0815400	2943	476	63.570953	9.764665	0	-2.87341864887883	down
Os01g0815900	122	61	1.248654	0.595652	0.0174809673728749	-1.21150458793488	down
Os01g0816100	16778	9752	234.934067	129.717865	0.0135610744025884	-1.03598633308673	down
Os01g0817000	2223	6281	30.901762	82.958405	0.000268158693696119	1.24406538840607	up
Os01g0817700	27552	9053	221.499351	69.13018	1.01492592108343e-10	-1.85874937990965	down
Os01g0818200	689	297	3.791272	1.442679	3.99088074864995e-06	-1.4577214818662	down
Os01g0818600	413	92	4.041309	0.84896	5.45119505090952e-14	-2.38030507146875	down
Os01g0819100	960	2478	6.950967	16.588951	0.0020595895267056	1.11250098809955	up
Os01g0819300	93	242	0.909532	2.310648	0.0169841196745463	1.10441089474502	up
Os01g0819800	221	103	1.643067	0.727939	0.000586803062975871	-1.32839012499143	down
Os01g0821600	1764	5267	20.816927	59.043869	5.53910088012532e-05	1.32340204707624	up
Os01g0824000	760	230	8.965344	2.596838	4.1796011096551e-11	-1.96310339801885	down
Os01g0828100	349	175	5.027514	2.387794	0.000691348857598695	-1.23437110150322	down
Os01g0829600	289	159	3.762823	1.96078	0.00655475781550907	-1.10022472567603	down
Os01g0829800	842	246	8.922004	2.516745	8.19000423035732e-12	-2.01468489414746	down
Os01g0830900	67	27	1.520292	0.573866	0.0235726115772508	-1.46076836417362	down
Os01g0831250	356	207	4.401262	2.431909	0.0127116995013105	-1.02449905077407	down
Os01g0832100	84	240	1.083648	2.954971	0.00390387733586017	1.23515018081481	up
Os01g0832450	21	85	0.596501	2.360387	0.00618220810156545	1.64461508710461	up
Os01g0832600	3220	428	35.769665	3.946598	0	-3.1553622497278	down
Os01g0834900	2974	10514	129.555389	435.163361	4.12325424803406e-07	1.56755628089954	up
Os01g0835700	404	198	5.736775	2.446297	0.000302995509282589	-1.26885045535986	down
Os01g0836700	93	4	1.84312	0.066001	2.59792187762287e-14	-3.9921605820798	down
Os01g0838400	83	651	0.65553	4.007697	0	2.67961325691853	up
Os01g0839700	6508	1275	102.947273	19.068261	0	-2.60215378970561	down
Os01g0840100	53859	14517	428.386566	109.682068	2.4757973449141e-14	-2.1446261881903	down
Os01g0840900	185	516	1.660139	3.906048	0.000959194471379377	1.21468259672219	up
Os01g0841100	761	2317	8.600368	24.895248	3.00713400306352e-05	1.34980840253717	up
Os01g0841500	3302	1724	20.011773	11.088204	0.00038455783255853	-1.18951913597531	down
Os01g0841600	15697	2729	255.23056	42.15007	0	-2.77604168598474	down
Os01g0841700	72	214	1.740706	4.926852	0.00300120138447069	1.28704941191074	up
Os01g0844700	64	231	1.605077	5.557104	7.30077378726657e-05	1.55930787624975	up
Os01g0846150	1343	753	22.358537	12.274985	0.00223865933354161	-1.08496086719168	down
Os01g0846700	462	250	4.386986	2.25547	0.0021135632496434	-1.12950673109148	down
Os01g0846800	1860	767	21.642252	8.556115	3.30635579026684e-07	-1.52754616976239	down
Os01g0847100	122	3	3.591225	0.05666	0	-4.59104147665205	down
Os01g0848400	2819	7760	36.024843	105.894315	0.000585937377761248	1.20667769619827	up
Os01g0848475	1995	6313	17.052399	50.74635	1.09121613367513e-05	1.40731568424627	up
Os01g0848700	417	1276	6.619096	19.251932	3.47174379176085e-05	1.35450012531418	up
Os01g0848900	92	43	1.26521	0.553351	0.0239428498426614	-1.28929992992402	down
Os01g0849000	1016	151	25.977621	3.655641	0	-2.97754105476487	down
Os01g0850200	2091	789	14.090108	5.036157	1.51396434278084e-08	-1.65557599864325	down
Os01g0852200	1616	752	13.478906	5.898298	1.50132626891564e-05	-1.35335690585261	down
Os01g0853000	160	56	2.864307	0.936161	1.16862813087648e-05	-1.71241974172299	down
Os01g0855400	82	18	1.021135	0.207454	3.59611003442062e-06	-2.25332285145902	down
Os01g0855700	6674	3280	56.377247	26.322437	8.77020103779991e-05	-1.27746367153885	down
Os01g0856000	409	1106	1.434097	3.748613	0.000811191178592297	1.17653980761412	up
Os01g0856500	1121	3513	8.653786	25.549945	1.29765919227864e-05	1.39237772106429	up
Os01g0856900	785	351	8.729531	3.779305	8.97367884822309e-06	-1.40656701621644	down
Os01g0857400	311	1965	3.114362	18.73678	5.55111512312578e-16	2.39617349415167	up
Os01g0858350	3930	13217	40.21759	128.496933	2.26464772445922e-06	1.49573903104324	up
Os01g0859100	511	66	5.267199	0.645695	0	-3.14610474451222	down
Os01g0859500	164	442	1.587181	4.12256	0.00251554769617446	1.16404751944374	up
Os01g0860800	7283	4144	79.859042	43.80087	0.00501419111629298	-1.0663586915559	down
Os01g0862400	359	152	5.008486	2.016546	1.3260439933438e-05	-1.47423476422011	down
Os01g0862500	532	203	6.631009	2.396704	2.32431552671386e-07	-1.62823294179228	down
Os01g0862600	955	502	17.546848	8.754877	0.000527674810651302	-1.17617643549615	down
Os01g0862800	3118	1337	38.338032	17.389934	1.03742979173926e-06	-1.47286354367487	down
Os01g0862850	489	175	14.901984	5.059916	4.8310036193655e-08	-1.71785618322773	down
Os01g0863166	5760	3096	13.686344	6.981109	0.00102572447125671	-1.14827952322801	down
Os01g0864100	32	98	0.344286	1.011695	0.0499851029525706	1.29213659389639	up
Os01g0864566	374	99	7.317912	1.791878	2.61440868953855e-11	-2.13576465890206	down
Os01g0865100	6527	2271	93.370548	30.928914	5.91973248198485e-10	-1.77509520102844	down
Os01g0867300	15559	3681	162.987055	32.118777	0	-2.33201131767786	down
Os01g0868000	29341	9535	625.96288	194.000375	6.63882282481154e-11	-1.874690403358	down
Os01g0872400	1	216	0.002405	1.633693	0	5.65240926146748	up
Os01g0872566	53	20	1.260811	0.440379	0.0499171628292555	-1.51797864075444	down
Os01g0872900	73	7	0.870744	0.068809	3.19574078311291e-09	-3.1492073401523	down
Os01g0875000	101	396	1.490677	5.580711	9.58822431118556e-07	1.69176534138266	up
Os01g0875300	1890	4919	28.476501	70.089412	0.00201239353278193	1.1254558433262	up
Os01g0877400	819	176	8.369719	1.700954	1.11022302462516e-16	-2.45066725177175	down
Os01g0877600	4984	1790	34.118035	13.541558	1.96121974216368e-09	-1.72898948098464	down
Os01g0877900	156	31	4.043141	0.755686	2.09401607165205e-10	-2.46871602203815	down
Os01g0878101	111	35	1.903548	0.566835	2.97217756667356e-05	-1.82775628061077	down
Os01g0878300	2307	948	12.997274	5.040729	2.67940133635847e-07	-1.53333505152276	down
Os01g0878400	187	76	1.903239	0.729311	8.37396196020634e-05	-1.51386491699462	down
Os01g0878700	79	34	0.844615	0.336201	0.0193378774460697	-1.38901561555019	down
Os01g0879100	1368	304	26.39539	5.516107	0	-2.41120398786262	down
Os01g0879200	131	30	2.746614	0.599969	2.68562528882299e-08	-2.26419471315962	down
Os01g0879400	1025	567	8.722837	4.776481	0.0017472866361653	-1.10332980881169	down
Os01g0880200	6329	18438	44.838704	126.283081	0.000196267185523902	1.28884967644129	up
Os01g0880250	118	386	1.025148	3.425853	6.47290203963369e-05	1.43606496472275	up
Os01g0880400	751	1922	8.275811	22.862286	0.00248256545687309	1.09957989003133	up
Os01g0881500	10400	4942	86.033458	38.827134	3.8992815757366e-05	-1.32628667490703	down
Os01g0882000	167	53	4.13554	0.996127	1.26329928284985e-06	-1.84828049258165	down
Os01g0882400	191	76	3.789418	1.417483	4.95448272151977e-05	-1.54397619348002	down
Os01g0884700	1341	681	18.289816	9.002061	0.00018492756631483	-1.22717174498099	down
Os01g0884800	307	43	2.804206	0.370534	0	-2.99920649657949	down
Os01g0885300	2142	1230	16.381429	8.116085	0.00399450846717786	-1.05180510350742	down
Os01g0886600	3103	1163	21.375404	8.027492	1.00268418012917e-08	-1.66655089444275	down
Os01g0886700	139	42	3.473783	0.980612	2.19997782346937e-06	-1.9025226846013	down
Os01g0886900	17608	8326	147.559327	65.844124	4.43950390349723e-05	-1.33363026387872	down
Os01g0888800	219	122	5.126814	2.70518	0.0148820551053742	-1.07790882169742	down
Os01g0888900	172	34	5.037642	0.924599	5.08026953838225e-11	-2.48590637745702	down
Os01g0889900	466	241	2.991417	1.466052	0.000777433725167698	-1.19409454098992	down
Os01g0890500	134	323	2.931456	6.70534	0.0307049498363732	1.00163529589597	up
Os01g0891000	658	173	5.927295	1.480373	5.56887869151979e-13	-2.16039322159627	down
Os01g0894600	342	180	5.890908	2.926655	0.00197915619740552	-1.16543353070085	down
Os01g0895200	1222	241	12.973299	2.429108	0	-2.57987092546836	down
Os01g0895300	1433	203	19.465784	2.614133	0	-3.0532611516518	down
Os01g0895500	371	175	5.601541	2.513619	0.000154784964856991	-1.32191709478418	down
Os01g0902700	83	247	0.729974	2.070785	0.00178275853568965	1.29283993840325	up
Os01g0904200	157	614	1.28126	4.799235	1.85468379321208e-07	1.69726997342963	up
Os01g0905500	96	38	1.809538	0.674726	0.00229783297787645	-1.51439299996681	down
Os01g0905800	224964	97272	2884.647057	1183.535801	1.20712073046203e-05	-1.46299324837898	down
Os01g0910200	86	238	1.235141	3.137799	0.00674750154262205	1.19031631321158	up
Os01g0912700	253	64	4.320747	1.039686	2.00858885079924e-10	-2.18183682486811	down
Os01g0912900	654	331	2.735755	1.305616	0.000291395196995059	-1.22799983314423	down
Os01g0913300	307	73	2.246735	0.536549	6.10023143110539e-12	-2.27688226669515	down
Os01g0915200	145	76	3.295958	1.636995	0.0183910005733372	-1.15271865208383	down
Os01g0915350	253	40	6.52777	0.952675	9.99200722162641e-16	-2.81968012931225	down
Os01g0915400	8995	2379	35.968438	8.536992	5.21804821573824e-15	-2.17070105485494	down
Os01g0916350	8005	3993	25.282156	11.977409	0.000147237093875208	-1.25618911269211	down
Os01g0916400	18220	8842	182.617279	84.189102	0.000100498382080594	-1.2961976862453	down
Os01g0918300	30386	14147	830.216836	350.710005	3.76731238904693e-05	-1.35613943040413	down
Os01g0918400	1872	189	23.06218	2.211444	0	-3.53963071837547	down
Os01g0922350	88	547	1.105435	6.536479	5.77871084317394e-13	2.34797446933952	up
Os01g0923600	659	1663	4.322842	11.125685	0.00344113371382737	1.07895408532517	up
Os01g0924933	178	25	1.537843	0.19858	2.52020626589911e-14	-2.93467212779932	down
Os01g0925100	636	151	6.209914	1.399992	1.73194791841524e-14	-2.30398460390523	down
Os01g0926700	305	1013	3.295255	10.298427	5.01183082468604e-06	1.47032233249388	up
Os01g0926800	87	261	1.508502	4.327787	0.00128590993341249	1.30555294420655	up
Os01g0928200	7	75	0.253352	2.974168	2.79690576299174e-06	2.76369150330306	up
Os01g0931200	1074	3582	13.845925	43.871834	2.05581519763243e-06	1.48205755580111	up
Os01g0935000	6	67	0.18678	0.674094	1.01955157379985e-05	2.76565608243655	up
Os01g0935200	81	249	1.072854	3.439015	0.000981955504311349	1.33841352786288	up
Os01g0935600	1769	1047	11.81778	6.623257	0.00784431024853716	-1.00790702271477	down
Os01g0935800	114	539	1.257549	6.61211	1.72222336392025e-09	1.96305398225267	up
Os01g0937100	4039	1458	51.632492	17.701704	2.39449970962369e-09	-1.72125237033038	down
Os01g0939800	89	23	0.355996	0.085397	1.23260589534047e-05	-2.06198755978033	down
Os01g0944100	613	74	7.960401	0.60812	0	-3.24952330238306	down
Os01g0945600	80	26	1.118474	0.259338	0.000627978747580915	-1.75627905231118	down
Os01g0946500	177	30	2.606013	0.402533	1.337263633161e-12	-2.69090880216742	down
Os01g0946850	8	242	0.036702	1.677045	0	4.27066891175668	up
Os01g0948600	4224	2451	113.013917	62.803456	0.00629808502858298	-1.03770954244782	down
Os01g0949300	11182	6361	222.756735	120.391808	0.006281621721969	-1.06690308414221	down
Os01g0950700	395	170	3.689726	1.506008	1.46524086116484e-05	-1.45279398149918	down
Os01g0951100	175	425	1.986123	4.626714	0.0180589277897879	1.01566080556155	up
Os01g0952900	2967	8472	52.413593	142.188965	0.000228749489297631	1.25952047290668	up
Os01g0953100	394	197	2.501346	1.440626	0.000499662763058684	-1.24011944788763	down
Os01g0955000	4150	1301	40.444677	12.107763	9.32898203132027e-12	-1.92433285860067	down
Os01g0955700	9017	1766	63.673798	14.282988	0	-2.6034289181406	down
Os01g0956075	459	184	6.474724	2.464154	1.46485893648407e-06	-1.55592848035332	down
Os01g0956500	23	130	0.274212	1.713942	3.04518930027697e-06	2.12245725531646	up
Os01g0957100	2546	8085	14.835205	44.745846	1.07084737005492e-05	1.41265065435456	up
Os01g0957200	3136	1499	38.470497	17.46418	3.08384112990279e-05	-1.31652851673012	down
Os01g0960200	800	190	4.634478	1.092641	4.44089209850063e-15	-2.30836986316568	down
Os01g0962100	8409	2969	109.65942	35.433026	1.1059193560925e-09	-1.75430086803399	down
Os01g0962500	123	410	1.080936	3.447914	3.53451233613411e-05	1.46382079498534	up
Os01g0964266	4	69	0.055672	1.439041	4.72822829888919e-07	3.18527721580192	up
Os01g0964333	300	144	4.682657	2.131995	0.000400755575610034	-1.2936635751309	down
Os01g0966700	275	159	2.010419	1.050534	0.0173888800423521	-1.02925540188968	down
Os01g0968800	3294	8560	70.729057	174.611374	0.00266838072350251	1.12371558242129	up
Os01g0971800	339	122	4.886003	1.666333	2.72423541614053e-07	-1.70213217172457	down
Os01g0974600	4	88	0.160044	3.704911	1.34807021101579e-09	3.52245645359907	up
Os01g0976300	306	60	6.676895	1.232912	2.60902410786912e-14	-2.54221709115395	down
Os02g0101400	24	300	0.431233	5.288744	0	3.25417805836279	up
Os02g0101900	248	36	3.15308	0.432285	1.11022302462516e-16	-2.93148073816801	down
Os02g0104200	1796	880	22.4476	10.470001	6.40593051842719e-05	-1.27958883740523	down
Os02g0104500	12912	7010	85.682746	44.130387	0.00202962953202701	-1.13429700153873	down
Os02g0104700	2274	880	19.305866	7.137562	3.49448915359929e-08	-1.61958595989377	down
Os02g0105300	3	161	0.032124	1.703521	0	4.60594366335861	up
Os02g0105400	6697	3769	84.49394	45.407441	0.00364748722407815	-1.08211947656256	down
Os02g0106600	527	104	9.955137	1.855517	1.11022302462516e-16	-2.55864092076063	down
Os02g0107300	747	354	11.124071	4.623502	4.65487981226032e-05	-1.32306095143733	down
Os02g0108100	782	174	7.348475	1.550932	4.44089209850063e-16	-2.4003881766447	down
Os02g0109501	1731	957	9.08813	4.735747	0.00156330112079517	-1.10588788798467	down
Os02g0117800	1074	471	11.052371	4.551607	3.47596536665051e-06	-1.43651992138676	down
Os02g0119200	1938	1005	17.688913	8.709455	0.00030107141879232	-1.19823719078312	down
Os02g0119600	1597	681	16.509243	11.752579	1.06095281504626e-06	-1.47876970558141	down
Os02g0120500	1591	768	13.006968	6.198865	4.3374457366907e-05	-1.3006530731323	down
Os02g0121300	26489	74034	536.108826	1436.632632	0.00145728248284593	1.22928616129234	up
Os02g0122700	203	636	2.362076	7.053256	4.83971125687654e-05	1.38253456360728	up
Os02g0123450	0	57	0	0.394978	4.22916975884036e-08	4.24849011518615	up
Os02g0123700	18	79	0.186332	0.784388	0.00459419429974361	1.73858374318905	up
Os02g0124800	2292	1131	22.945191	10.770823	7.63515253076053e-05	-1.27007202912794	down
Os02g0125000	373	178	5.792837	2.605285	0.000198932400363172	-1.30552830106749	down
Os02g0127900	5200	2932	74.158058	36.621417	0.00339650578507422	-1.07923187643112	down
Os02g0130100	674	295	8.975337	4.490498	6.35649377478398e-06	-1.43573418913625	down
Os02g0131600	75	200	3.327965	8.480325	0.0197024072227586	1.1340702474339	up
Os02g0133900	57	258	0.748043	3.148829	4.31057360916753e-07	1.87681270040788	up
Os02g0134300	206	115	4.210567	2.228625	0.0177890968183403	-1.07374075204338	down
Os02g0134400	101	32	0.713325	0.215221	6.91745900577301e-05	-1.81299416507813	down
Os02g0135900	81	244	1.042179	3.029486	0.00150574000311543	1.30951998727168	up
Os02g0137700	320	145	2.479101	1.067912	9.41994039057592e-05	-1.37621157762635	down
Os02g0138000	1059	2975	7.796746	20.809303	0.000257337084660691	1.2346827593064	up
Os02g0139400	1190	2968	10.820374	25.619272	0.00472003200421667	1.06342610725184	up
Os02g0148000	295	94	2.28286	0.696615	2.44118190106946e-08	-1.86855468185464	down
Os02g0148700	279	145	3.578145	1.82714	0.00241807583197851	-1.1801485582616	down
Os02g0153300	80	231	0.379274	1.143363	0.00370456806533659	1.24892068528983	up
Os02g0154200	63	14	0.320783	0.063796	8.09662799166055e-05	-2.18883943563072	down
Os02g0158350	2	125	0.015485	1.89547	1.33226762955019e-15	4.52952259583946	up
Os02g0159000	138	54	1.227761	0.452222	0.000221462961853214	-1.55237756572949	down
Os02g0159700	1875	981	11.532838	5.656001	0.000381627381673466	-1.18538518917429	down
Os02g0160200	6629	3007	65.961914	28.419376	7.44297947841144e-06	-1.3929518053993	down
Os02g0160250	636	374	5.725749	3.196351	0.00868583833924219	-1.01326607939728	down
Os02g0161601	123	31	2.847168	0.674724	2.87917735097842e-07	-2.13229214059395	down
Os02g0161900	65500	35374	748.53136	381.443303	0.00482792414606759	-1.14216043886669	down
Os02g0164300	239	666	2.680465	6.033775	0.000662786976954544	1.21598585768492	up
Os02g0165100	2082	6755	21.35241	65.800223	5.26511320997347e-06	1.44339720914913	up
Os02g0165500	484	1176	5.002783	11.558543	0.00825863821655271	1.02336799405785	up
Os02g0166600	281	52	4.255121	0.759279	1.49880108324396e-14	-2.61573034868068	down
Os02g0167200	269	97	2.188453	0.745217	9.27911208425947e-07	-1.69281966656944	down
Os02g0167600	495	1470	9.665573	27.38492	6.90446781852483e-05	1.31227479128	up
Os02g0169151	12584	4342	66.246445	21.710075	5.11445219508744e-10	-1.78783748863842	down
Os02g0169300	46021	14854	535.774536	164.266434	6.4333871563349e-11	-1.88464218781171	down
Os02g0173100	10281	1723	85.06029	12.980903	0	-2.82813609286466	down
Os02g0173200	474	198	7.410433	2.941716	4.00929168420383e-06	-1.49799030862326	down
Os02g0173600	396	137	6.363071	1.900522	4.48524294371921e-08	-1.76143793513036	down
Os02g0173650	378	118	25.092569	7.39365	3.09911341034308e-09	-1.90493381323891	down
Os02g0174000	178	99	1.618132	0.809417	0.0241767402950477	-1.07575995107927	down
Os02g0175000	19	93	0.11996	0.579111	0.000409497170114403	1.89736302235829	up
Os02g0175700	93	38	1.147892	0.444891	0.00421371133754489	-1.46984140824228	down
Os02g0176300	281	127	2.541373	1.08818	0.000135398051220315	-1.37721938001424	down
Os02g0178600	383	116	8.143232	1.143124	1.19675802601193e-09	-1.94777296177593	down
Os02g0179200	94	230	1.251563	2.924705	0.0467234442254888	1.01700529950591	up
Os02g0179600	561	278	4.630104	2.182349	0.000215345339859008	-1.25682011374848	down
Os02g0181900	14096	1012	76.680603	5.227024	0	-4.04919642480645	down
Os02g0186200	77	7	0.804415	0.055084	7.19431847429064e-10	-3.22353641910352	down
Os02g0186900	56	206	0.585887	2.050908	9.39162747065625e-05	1.58088188558306	up
Os02g0187700	13478	3273	221.161987	51.015495	1.11022302462516e-16	-2.29423605888051	down
Os02g0189300	180	492	2.465577	6.400103	0.00157714618849913	1.18536025679897	up
Os02g0191300	1980	586	16.482385	4.465291	1.63768998362457e-12	-2.00411494759421	down
Os02g0191800	60	308	1.677478	8.24276	7.42886219207151e-09	2.05874452185156	up
Os02g0193200	130	418	2.530403	7.767313	7.37436686999438e-05	1.41327756002701	up
Os02g0193300	1103	3300	26.356556	74.91658	4.79204988740323e-05	1.32552184563983	up
Os02g0198500	240	60	6.975706	1.638882	2.46169196138624e-10	-2.19512906367572	down
Os02g0201800	58	4	0.713212	0.040877	2.64116135628711e-08	-3.33495052158331	down
Os02g0202200	1716	816	23.836378	10.387642	2.75889689750342e-05	-1.32247921044019	down
Os02g0205400	141	401	1.516837	4.110728	0.00106421894334863	1.23890766028726	up
Os02g0205700	2027	7338	25.571615	69.290123	1.6817631864896e-07	1.6013487743356	up
Os02g0207800	91	0	1.32697	0	0	-5.14034508016128	down
Os02g0208300	120	37	0.738942	0.231449	1.08492027790508e-05	-1.86401277123087	down
Os02g0209400	347	159	7.913347	3.44758	9.54416114585799e-05	-1.36189370093613	down
Os02g0214900	457	140	4.838041	1.378669	6.19268969437314e-10	-1.93629578669297	down
Os02g0215200	2193	242	12.981271	1.270864	0	-3.41625008959794	down
Os02g0215500	44	144	0.181475	0.573043	0.00374459199536392	1.40389574773134	up
Os02g0216300	345	957	4.005897	10.501311	0.000497897410698611	1.21219926930816	up
Os02g0218500	32	140	0.296751	1.237716	6.67019752733644e-05	1.7931036608959	up
Os02g0219200	730	1969	5.359439	13.147603	0.000714896430228928	1.17514826474954	up
Os02g0219300	25	125	0.17064	1.73991	2.46053142411995e-05	1.95894623296244	up
Os02g0220700	4940	2847	25.70896	13.833166	0.00570946636312153	-1.04766620966995	down
Os02g0223200	5	79	0.055846	0.947672	7.9816345754935e-08	3.17054948164255	up
Os02g0224100	2120	1119	20.379646	9.981615	0.000481511176116944	-1.17301040981928	down
Os02g0226600	514	1518	4.283126	12.027071	7.8382821967482e-05	1.30447715541691	up
Os02g0227000	665	367	5.048479	2.640715	0.00215930403790965	-1.10435932794391	down
Os02g0227100	501	169	11.136979	3.56931	7.55257778539686e-09	-1.8020676414323	down
Os02g0227200	2089	738	54.324544	18.797377	1.41969025424515e-09	-1.75020334123207	down
Os02g0232050	53	2	1.526867	0.003066	1.16068255007207e-08	-3.68300618781236	down
Os02g0232400	8071	3003	75.564402	26.83099	8.10834821507456e-09	-1.67872314529759	down
Os02g0234200	3368	1687	28.965109	13.77881	0.000121726056587002	-1.24929024900257	down
Os02g0234300	9740	3254	83.819824	26.595074	1.28422272815953e-10	-1.83412357703024	down
Os02g0236600	146	70	1.708059	0.776905	0.00467998046932594	-1.27616492318158	down
Os02g0236800	668	275	9.854226	3.919927	1.14602225054217e-06	-1.52305443860695	down
Os02g0237000	489	210	8.095448	3.512924	7.65787649958938e-06	-1.45910003939742	down
Os02g0241100	104	51	0.730911	0.336872	0.0254470298165285	-1.23094041507908	down
Os02g0247100	320	1102	4.372623	14.16154	1.64340776365179e-06	1.52277054138941	up
Os02g0249300	595	132	12.978293	2.72264	2.33146835171283e-15	-2.39801395528674	down
Os02g0251800	41	179	2.063656	8.673956	1.13378239501305e-05	1.80759014691403	up
Os02g0255066	79	235	3.603894	10.276579	0.00212827280682604	1.29091737902154	up
Os02g0256100	257	655	2.922552	7.092676	0.00442743202247053	1.08842620755251	up
Os02g0258200	1998	9826	34.777641	162.526154	2.63422617052811e-12	2.04317070052455	up
Os02g0259900	15494	733	61.855621	2.817546	0	-4.64920869651292	down
Os02g0264800	2580	7413	89.207718	243.568756	0.000181979120118858	1.26839273635475	up
Os02g0265800	54	13	1.589539	0.348647	0.000838518497286111	-2.06273379759275	down
Os02g0266900	130	51	0.818881	0.575302	0.00032842699821245	-1.54566672758319	down
Os02g0269200	11053	4754	179.862802	74.827819	1.61074619020596e-06	-1.47003597687599	down
Os02g0272800	979	216	1.688291	0.321645	0	-2.41662239991953	down
Os02g0272900	528	2822	3.95098	10.0974	1.76636483217862e-13	2.15906252688741	up
Os02g0275200	91	26	0.918797	0.2141	3.91638228031121e-05	-1.93653209422913	down
Os02g0278700	585	306	3.511286	1.723199	0.000729356087959876	-1.18001728436411	down
Os02g0281000	148	514	0.612811	2.051408	6.77776021185128e-06	1.52594748021975	up
Os02g0281200	12	58	0.07451	0.281426	0.0197491420219653	1.80785409091889	up
Os02g0284800	656	254	17.129791	6.29707	1.97422706960104e-07	-1.61025308474932	down
Os02g0286891	98	29	1.718494	0.595138	3.29880513163516e-05	-1.89927061152886	down
Os02g0288100	13118	929	131.039383	8.815348	0	-4.06853557276436	down
Os02g0293050	326	4	7.6006	0.085506	0	-5.77281762774127	down
Os02g0299300	552	1491	5.626291	14.448056	0.000729422927717494	1.17625061726647	up
Os02g0303500	30	110	0.560821	1.954825	0.0036474394023025	1.53961213566712	up
Os02g0317600	72	28	0.631779	0.229131	0.0106132052500697	-1.51372916579174	down
Os02g0318100	53	9	0.836849	0.100503	5.41178429366296e-05	-2.44716853556604	down
Os02g0318200	99	33	1.373207	0.422847	0.000169463911009693	-1.74443222882287	down
Os02g0320300	202	638	3.174186	9.453604	3.96297921758659e-05	1.39407404360369	up
Os02g0324400	237	67	4.087249	1.09513	5.81174763869541e-09	-2.02555619332917	down
Os02g0324700	6747	3806	105.770656	56.785711	0.00388334563595438	-1.07876443523853	down
Os02g0325800	599	323	12.333384	6.286154	0.00142003863101114	-1.13675940261047	down
Os02g0326100	573	116	6.486917	1.348439	2.22044604925031e-16	-2.52566605355081	down
Os02g0332450	189	25	3.426302	0.144082	2.55351295663786e-15	-3.01994638212946	down
Os02g0445100	37	117	0.853823	2.561344	0.0157327254840398	1.34600526926126	up
Os02g0457250	62	175	0.429933	1.195551	0.0133931585200315	1.20894794448875	up
Os02g0462000	1933	639	6.059391	1.693047	1.28111854458268e-10	-1.84523090137516	down
Os02g0463401	318	53	10.825856	1.706367	1.11022302462516e-16	-2.76669672370208	down
Os02g0464550	1163	1	12.448678	0.001445	0	-8.38190878878575	down
Os02g0464700	256	102	1.970858	0.69151	1.21017564872483e-05	-1.55179735389454	down
Os02g0466400	77	35	1.051395	0.454051	0.0398031630084055	-1.31493428698664	down
Os02g0474700	2723	6547	12.262714	28.009142	0.0145331147774979	1.01150263646926	up
Os02g0475300	9852	5433	92.335882	42.895687	0.00263994227058395	-1.11164158602157	down
Os02g0482200	1141	333	8.041688	2.224412	2.96995761317476e-12	-2.01983496074673	down
Os02g0483500	1265	195	13.19186	1.908059	0	-2.9308114240051	down
Os02g0484200	1015	89	10.180704	0.843969	0	-3.71830617441098	down
Os02g0490000	131	70	1.097388	0.553725	0.0334001835557381	-1.12271121230153	down
Os02g0491300	2412	1210	21.641376	10.313912	0.00012162310022179	-1.24646661848214	down
Os02g0491400	7589	3940	58.21571	28.70767	0.000450650241793582	-1.19848579950379	down
Os02g0492000	1486	749	17.20243	8.151714	0.000146313330835035	-1.23831358308547	down
Os02g0492800	84	28	2.963974	0.938015	0.000593143860765255	-1.72877212193483	down
Os02g0498100	672	233	9.22358	3.305906	6.05063177339105e-09	-1.7677789652869	down
Os02g0498700	5868	2911	52.108716	24.552894	0.000109532479612762	-1.26386433748274	down
Os02g0499000	528	219	5.581178	1.449325	2.47440485268147e-06	-1.50956697045345	down
Os02g0501350	75	229	2.940896	8.417889	0.00149881482430869	1.32656853536407	up
Os02g0505500	189	520	3.292221	8.627087	0.0012571587094562	1.19532665350986	up
Os02g0506100	809	2915	5.073111	18.15989	1.93372540868708e-07	1.59269683901111	up
Os02g0513700	688	199	4.079804	1.868043	1.29212196497974e-11	-2.02585578159743	down
Os02g0521100	108	11	1.299374	0.138688	2.45081732686003e-12	-3.21906022818268	down
Os02g0522300	4210	1883	28.089854	13.230425	4.16468085506772e-06	-1.41269925208342	down
Os02g0525600	2652	1210	56.508966	24.413695	7.48496875879745e-06	-1.38317390019345	down
Os02g0526000	177	820	1.662562	7.573074	5.06048314363738e-10	1.94252423541512	up
Os02g0527200	5583	14389	91.113663	223.312603	0.00432357331019806	1.11205968381093	up
Os02g0527300	13183	42425	114.691921	357.754211	1.71787936054102e-05	1.43262750991286	up
Os02g0530300	6082	469	146.927353	10.752246	0	-3.94123694767163	down
Os02g0530500	62	203	1.525558	4.79858	0.000750962752207873	1.41953302494372	up
Os02g0531450	677	358	14.312631	7.184777	0.000799742157186478	-1.16556947685081	down
Os02g0531600	227	94	3.170583	1.262684	4.83833403399636e-05	-1.49438236442616	down
Os02g0532800	2055	595	36.770348	10.101057	6.3682392692499e-13	-2.03581063344673	down
Os02g0533800	6916	849	159.860826	17.995413	0	-3.27471187338434	down
Os02g0533900	6478	1771	92.835698	24.13529	2.38697950294409e-14	-2.12242474553558	down
Os02g0535700	2446	1442	17.855708	13.303479	0.00761483122150575	-1.01418069243886	down
Os02g0537000	239	101	5.335349	2.146632	5.93092394899353e-05	-1.46750127495939	down
Os02g0539500	1180	368	14.125675	4.185123	3.29426486089801e-11	-1.92532131033993	down
Os02g0542500	213	593	2.430679	6.428877	0.000797064641400613	1.21355901429181	up
Os02g0542600	100	265	1.210376	3.049545	0.0101796387328025	1.13188746326086	up
Os02g0543200	240	45	2.41013	0.421796	1.70197189675036e-13	-2.58626668887151	down
Os02g0546400	202	5	4.949816	0.112392	0	-4.90096153392573	down
Os02g0546600	1113	3	22.702835	0.031214	0	-7.75291536018933	down
Os02g0549700	9566	5455	88.325113	47.540335	0.00612161071916817	-1.06332561045814	down
Os02g0551100	3680	2021	41.488384	21.643686	0.00151572306483849	-1.11684476195394	down
Os02g0552000	1606	4155	12.858006	31.615687	0.00219296927660995	1.11666629498368	up
Os02g0552100	530	237	2.721939	1.234477	1.82061529097055e-05	-1.40259996818231	down
Os02g0554200	307	144	4.016004	1.816956	0.000228941230850932	-1.32665108497521	down
Os02g0555700	208	852	1.974208	7.923801	1.85102835281725e-08	1.76789281453636	up
Os02g0556400	467	1320	4.530121	12.45564	0.000255294054185562	1.24089327909185	up
Os02g0559300	111	26	0.669824	0.144886	2.67902452333324e-07	-2.21576415811594	down
Os02g0565400	423	191	3.964068	1.515255	3.95205570835611e-05	-1.38582567010642	down
Os02g0566000	131	53	5.240523	1.960391	0.000518873937504938	-1.50419133844735	down
Os02g0566300	261	1051	1.869863	5.914489	1.83895290106761e-08	1.74595007912661	up
Os02g0567450	101	34	0.92419	0.281441	0.000167882778429607	-1.7331905767894	down
Os02g0574600	873	2527	13.622448	37.46682	0.000116689011637749	1.27737099036384	up
Os02g0577400	576	278	2.655239	1.391645	0.000108296637421734	-1.29471114728609	down
Os02g0580900	90	289	0.782296	2.250407	0.000255137799132776	1.40341221829416	up
Os02g0586900	878	489	22.637974	11.975445	0.00219736202145437	-1.09286002313842	down
Os02g0587000	1265	5	29.291647	0.088609	0	-7.5318553316546	down
Os02g0588700	149	80	2.643094	1.338916	0.0238421237825389	-1.12016794971315	down
Os02g0589500	60	10	1.279942	0.197925	9.47426216590941e-06	-2.50411770254453	down
Os02g0590700	292	168	1.196421	0.99942	0.0143691721055362	-1.03706356307088	down
Os02g0591000	1791	395	20.541515	3.774329	0	-2.42488863751325	down
Os02g0592000	123	51	2.399093	0.946264	0.00108422430263688	-1.46745601332925	down
Os02g0594651	1659	4303	20.721631	55.668318	0.00208650264556121	1.12035697383538	up
Os02g0594700	610	1868	9.536521	27.673569	2.72879151985705e-05	1.35736375503024	up
Os02g0599151	223	115	0.975135	1.345278	0.00376627321130263	-1.1867397813203	down
Os02g0600200	1167	619	16.857294	8.527425	0.000598592298732048	-1.1641391020117	down
Os02g0600400	909	276	8.368639	2.3387	2.53232990132801e-11	-1.9607941911081	down
Os02g0601300	115579	25095	517.039139	190.599678	0	-2.45668412418449	down
Os02g0601350	1951	154	24.630623	1.849508	0	-3.8892463267756	down
Os02g0603000	92	42	1.222039	0.529333	0.0180387202666195	-1.3208939563073	down
Os02g0603100	0	72	0	0.495011	1.73113967605332e-10	4.56962494759475	up
Os02g0603600	412	220	5.347824	2.599396	0.00189994659330006	-1.14722535617643	down
Os02g0605900	5275	1280	97.015985	22.340584	1.11022302462516e-16	-2.29361555804854	down
Os02g0606200	8004	2355	89.651372	24.820624	6.0151883474191e-13	-2.01696033173702	down
Os02g0608500	1350	667	15.650669	7.357106	8.80638224226571e-05	-1.26663085043169	down
Os02g0610500	7680	4370	99.325386	53.680084	0.00515620651526483	-1.06635264761133	down
Os02g0610700	1405	407	24.498327	7.313747	1.31616939569312e-12	-2.03244215743501	down
Os02g0612000	722	381	7.89453	3.949982	0.000716185817513093	-1.16899321407477	down
Os02g0613900	1974	6104	33.301468	97.860339	2.12803112987769e-05	1.37401600622141	up
Os02g0614200	2484	471	56.945156	10.245767	0	-2.64416992431587	down
Os02g0614732	170	36	1.402398	0.276625	2.49708254074221e-10	-2.39367095864157	down
Os02g0618400	3	64	0.026154	0.784937	6.06236084554901e-07	3.316583237778	up
Os02g0621400	273	103	7.517541	2.385143	2.5307930577867e-06	-1.62997836015159	down
Os02g0622500	6612	3625	82.549028	42.451765	0.00184597544723852	-1.11985129395666	down
Os02g0623300	98	362	1.801234	5.361619	5.62614178145626e-06	1.60569942262906	up
Os02g0625100	53	7	0.852888	0.393138	7.98501205090396e-06	-2.70628616022581	down
Os02g0626100	20320	7742	149.384787	53.136006	2.93354436298188e-08	-1.64514647556664	down
Os02g0626532	1842	4786	14.801446	33.903421	0.00207584835257035	1.12299739514898	up
Os02g0629000	15765	8064	292.367706	142.062744	0.000436705282470196	-1.22025992076799	down
Os02g0629101	114	31	4.563188	1.15713	2.20901060932199e-06	-2.02507258701874	down
Os02g0629800	26765	15802	798.122864	447.614899	0.0262383296763272	-1.01352014991642	down
Os02g0629900	180	101	2.305945	1.224197	0.026809639617094	-1.0636745059628	down
Os02g0630300	25714	12523	313.279338	137.913416	0.000137230934852517	-1.29118369613931	down
Os02g0630475	798	13	11.86216	0.191802	0	-5.88362914926432	down
Os02g0631200	5037	1335	44.722546	11.070528	6.32827124036339e-15	-2.16649419019591	down
Os02g0633300	3229	1325	40.582293	15.940105	2.39054668726979e-07	-1.53626410081339	down
Os02g0635200	1920	1119	23.178982	12.822944	0.00556940482292212	-1.03024044410209	down
Os02g0636700	192	87	2.965837	1.272533	0.000589356962061749	-1.36370285100426	down
Os02g0639000	513	2203	2.463715	9.95025	7.00116076224333e-10	1.84363617272178	up
Os02g0639300	170	14	2.019195	0.146007	0	-3.58374890056098	down
Os02g0639600	2977	1474	34.948864	16.436216	8.55918050770565e-05	-1.265739666435	down
Os02g0639800	516	233	5.459413	2.495677	2.47997662400357e-05	-1.38840450861631	down
Os02g0641900	217	649	2.548406	7.493396	0.000139338142706391	1.31657015519814	up
Os02g0643200	1993	6509	20.770068	67.385971	4.26078549864428e-06	1.4528491876043	up
Os02g0645000	28	106	0.496164	1.827282	0.00310832261704552	1.57887512241108	up
Os02g0647900	1474	3995	13.610255	34.989554	0.00068420414040482	1.18357942253602	up
Os02g0648300	1518	4160	14.783922	37.451754	0.000521499236998624	1.19956207841807	up
Os02g0649400	454	255	5.106308	3.116381	0.00469753737137091	-1.07623603378385	down
Os02g0649800	6592	2043	141.217655	41.736703	5.45496980919324e-12	-1.9418000380895	down
Os02g0651500	606	200	4.983788	2.701903	1.78662629135573e-09	-1.83639676053283	down
Os02g0654300	1427	3821	9.847867	25.051519	0.000917894395514485	1.16605193256719	up
Os02g0655200	352	136	4.114863	1.502575	1.44724992090506e-06	-1.60304335100743	down
Os02g0656100	809	2000	11.29701	24.017454	0.00542245587041745	1.04991672244171	up
Os02g0657550	60	18	2.120353	0.556244	0.00257376711670543	-1.81915978965494	down
Os02g0658000	152	513	3.163654	9.780615	1.3563129606653e-05	1.48535034383231	up
Os02g0658500	92	500	0.416637	2.157424	5.31906740874888e-11	2.15684993457072	up
Os02g0659100	147	15	1.118249	0.102174	3.44169137633799e-15	-3.29580799216805	down
Os02g0662100	677	5043	16.031866	113.587959	0	2.63888656057244	up
Os02g0664000	15122	7804	273.090393	133.876465	0.000549143715941391	-1.20745704274709	down
Os02g0665250	93	287	3.130513	9.203858	0.00055727352250412	1.34753104045421	up
Os02g0666800	462	1149	10.331842	24.473592	0.00510791586849357	1.05668911939632	up
Os02g0667100	650	1561	16.728453	38.189789	0.0100899898938634	1.00757411562881	up
Os02g0667500	21	98	0.228504	1.034046	0.000458087671156737	1.84304662154515	up
Os02g0668100	724	316	8.509813	3.496537	5.18499475310463e-06	-1.44039282549396	down
Os02g0671100	32629	17901	482.316284	248.802976	0.00470259189039246	-1.11940241236425	down
Os02g0671200	6089	3013	76.162315	35.806015	0.000103232391547525	-1.26754431190314	down
Os02g0671300	118	46	0.669941	0.475394	0.000529945367398921	-1.54860413508345	down
Os02g0673000	30	94	0.358691	1.063684	0.0478791084072515	1.31969370885024	up
Os02g0673100	185	547	1.555154	4.086775	0.000245909838415548	1.29835377609066	up
Os02g0674233	30	155	0.753251	3.773242	2.21488373675083e-06	2.02261337531452	up
Os02g0674800	4741	12562	24.458823	61.641845	0.00200467961210515	1.15193303332525	up
Os02g0676000	1589	4151	17.636801	41.791598	0.0017325826721214	1.1306050982521	up
Os02g0676500	1185	693	16.919172	9.397648	0.00602017388010323	-1.02403989171167	down
Os02g0679200	82	253	0.940046	2.771556	0.00086862697658896	1.34397540021493	up
Os02g0681900	3987	1889	33.440929	15.047867	2.46819125698794e-05	-1.32965147586722	down
Os02g0684900	997	2567	5.767294	12.276847	0.00219577079393762	1.10893287925551	up
Os02g0685200	1429	627	12.323232	5.130714	2.76228308226933e-06	-1.43730744289289	down
Os02g0687200	360	1894	6.646143	33.219093	6.26609875098438e-13	2.13374857754335	up
Os02g0689200	1613	401	17.817409	4.003636	1.77635683940025e-15	-2.25252745391634	down
Os02g0689550	208	37	2.77778	0.461933	3.48832074337224e-13	-2.64428677010722	down
Os02g0690200	569	335	14.742267	8.236631	0.00965939074882238	-1.01084241427378	down
Os02g0690550	97	10	0.793786	0.071539	2.53659315774257e-11	-3.17362657102212	down
Os02g0691500	119	478	1.389945	5.308832	2.34170406399059e-07	1.73030657512803	up
Os02g0693200	1220	557	28.977742	12.454287	1.00911441166529e-05	-1.37951869444389	down
Os02g0693400	2799	7413	18.600166	47.636096	0.00155051487727786	1.15096838019602	up
Os02g0694100	7160	4077	65.474136	35.415707	0.0050627551542104	-1.06529241727111	down
Os02g0695800	3365	1347	31.514811	12.195227	1.01862713819401e-07	-1.5720339191716	down
Os02g0695900	54	14	1.052451	0.250708	0.0016192676327057	-1.97613933746143	down
Os02g0696700	5136	2049	19.946594	8.479178	9.24782902478327e-08	-1.57766942855224	down
Os02g0696900	58	271	0.671058	2.061375	1.56032269993389e-07	1.92291210378426	up
Os02g0697500	1373	526	12.188332	4.229388	3.70638012503477e-08	-1.63175411584464	down
Os02g0697900	350	186	3.27983	1.760444	0.00230060258757392	-1.1520368026358	down
Os02g0699300	2285	917	34.573051	13.047306	1.21451400492134e-07	-1.56733021094694	down
Os02g0699433	193	2	1.903813	0.029063	0	-5.49672697646925	down
Os02g0699466	4	545	0.105682	17.020222	0	6.11050991703359	up
Os02g0699500	652	2094	10.086434	19.069852	6.9236466399003e-06	1.42620745648591	up
Os02g0700300	1035	424	12.348014	4.799711	4.61118290773221e-07	-1.53388637756477	down
Os02g0700500	218	119	1.867485	0.965135	0.0107370988709219	-1.10638544494272	down
Os02g0701300	604	1921	7.113316	21.506227	9.45792347828434e-06	1.41185806129999	up
Os02g0702100	1475	686	42.893669	18.94945	1.53769455963904e-05	-1.35381329102294	down
Os02g0702300	148	44	0.8007	0.222524	9.50775344121801e-07	-1.92887848520672	down
Os02g0703300	397	218	5.625076	3.005424	0.0035867018730581	-1.10705672834135	down
Os02g0704300	1879	807	8.123678	3.587945	1.21993044177593e-06	-1.46913965273983	down
Os02g0705100	349	194	4.270792	2.271563	0.00562337161867665	-1.08818186396317	down
Os02g0705500	941	525	19.181935	6.41889	0.00221131072015079	-1.09069597106615	down
Os02g0706600	3396	10873	13.601392	42.496318	9.47517085503335e-06	1.4247084833821	up
Os02g0707900	2310	790	35.431385	11.167848	3.91595755822038e-10	-1.79728224728537	down
Os02g0709000	105	33	1.560691	0.454432	4.46186340419263e-05	-1.82716603772592	down
Os02g0710700	644	2124	7.515236	23.573389	3.19980094887207e-06	1.46443760744161	up
Os02g0711200	615	360	3.950185	2.393071	0.00809968967089292	-1.01960111703039	down
Os02g0711900	225	99	2.316868	0.934727	0.000175553385983407	-1.4093712024548	down
Os02g0714000	3718	1355	47.096125	11.971414	3.45792960931846e-09	-1.70732314335466	down
Os02g0718600	232	132	7.665335	4.12748	0.0185133115057353	-1.04924384340742	down
Os02g0720450	418	92	8.07012	1.861567	3.30846461338297e-14	-2.39755598017404	down
Os02g0720500	149	84	2.493227	1.328269	0.0467963213619415	-1.05239578137696	down
Os02g0720600	29	349	0.299714	3.426525	0	3.22230261071185	up
Os02g0720700	491	1355	3.027071	7.969276	0.000451780741319352	1.20665734309431	up
Os02g0720900	80	217	0.576663	1.801405	0.0120918861695399	1.15998051087126	up
Os02g0724000	1725	499	14.652074	4.04034	8.18123346846278e-13	-2.03600658210553	down
Os02g0727300	456	1189	2.23068	5.475596	0.0017941139460349	1.12467623757175	up
Os02g0729100	9	72	0.098353	0.883075	4.74557212408744e-05	2.43564024684314	up
Os02g0729500	75	27	0.887006	0.305811	0.00342253963146322	-1.61761934835709	down
Os02g0729700	7939	4136	83.735734	41.417789	0.000507353143692435	-1.19352538063233	down
Os02g0729801	6282	2208	53.441292	17.837645	8.73323746652943e-10	-1.76045222614044	down
Os02g0730000	96296	15153	857.968655	127.17893	0	-2.92103636907093	down
Os02g0730050	177	18	4.765059	0.45263	0	-3.33888087545156	down
Os02g0730075	2030	488	47.316208	10.790902	2.22044604925031e-16	-2.30251044296809	down
Os02g0731200	4898	843	32.507782	6.982577	0	-2.78738867592965	down
Os02g0731500	40	126	0.664321	2.234374	0.0116825894344931	1.34499243108422	up
Os02g0732200	1667	6055	12.799138	44.183426	1.44491238751598e-07	1.60590505623566	up
Os02g0732350	131	527	3.85847	14.756907	1.51837361683782e-07	1.73449846529516	up
Os02g0733200	836	431	14.301025	7.126894	0.000358481983645298	-1.20325905123105	down
Os02g0733500	278	974	5.284962	17.672788	1.22998996343604e-06	1.54637725281971	up
Os02g0733900	523	1286	15.577918	36.414234	0.00629819260892139	1.04082251147364	up
Os02g0735800	566	244	4.910351	2.012175	5.97490475562346e-06	-1.4555036492123	down
Os02g0740600	234	82	7.560627	2.521473	1.04769922737447e-06	-1.72787481256384	down
Os02g0742050	89	23	1.458841	0.353119	1.23260589534047e-05	-2.06198755978033	down
Os02g0742700	123	444	1.414554	4.846158	4.32350095369571e-06	1.57790992415904	up
Os02g0743450	200	1320	1.244603	9.549853	3.33066907387547e-16	2.4534671353032	up
Os02g0744200	2194	8933	27.830553	107.651855	3.13417780617442e-09	1.77092179800234	up
Os02g0744650	433	1342	3.792382	10.646798	2.38105076044715e-05	1.37309860527541	up
Os02g0744900	10727	6306	105.33754	58.82597	0.0137328400415044	-1.01950817722869	down
Os02g0747900	139	636	2.158574	9.376308	2.01096339580431e-09	1.92037782222157	up
Os02g0752200	762	2511	5.202663	16.290043	3.09791087715894e-06	1.4637723517294	up
Os02g0752701	2295	1325	19.962933	11.265473	0.00460061494693431	-1.04415317871112	down
Os02g0753500	240	135	1.899826	0.895279	0.0142512450718254	-1.06593865311809	down
Os02g0753700	88	230	1.931418	4.799443	0.0180667419509317	1.10946264715891	up
Os02g0755900	85	37	0.911615	0.373594	0.015074531471349	-1.37931703834335	down
Os02g0756100	231	927	3.537357	13.509831	2.72867283213074e-08	1.73967915226818	up
Os02g0756850	500	287	7.777176	4.239245	0.0065270017510265	-1.04611995574315	down
Os02g0758000	31127	3733	503.412415	57.348782	0	-3.31208489261328	down
Os02g0759000	764	2236	11.610682	24.322986	8.80806836058845e-05	1.29288535963342	up
Os02g0759600	53	444	0.38249	3.958864	8.88178419700125e-16	2.75278858066308	up
Os02g0761200	330	947	3.583028	9.743883	0.000225618008285577	1.26072453202514	up
Os02g0763000	534	1355	12.416449	29.918732	0.00315018566015923	1.08616566426521	up
Os02g0767400	136	42	0.797248	0.230449	3.91765015395062e-06	-1.87164089591028	down
Os02g0768400	33	136	0.318722	1.382663	0.000196788715753793	1.71118096650245	up
Os02g0768800	31	526	0.30275	18.463801	0	3.72138192538345	up
Os02g0769700	14	88	0.250063	1.599168	4.6457173726755e-05	2.19906767660431	up
Os02g0771100	2841	941	21.041341	6.60257	9.97387727963428e-11	-1.84406069843145	down
Os02g0771450	227	113	2.710463	1.27938	0.0018749158842577	-1.23671642692703	down
Os02g0772300	89	233	1.128658	2.887221	0.0170427272578143	1.11207962746102	up
Os02g0773200	310	125	5.681149	2.125579	6.98827026757165e-06	-1.53999264702118	down
Os02g0774100	84	228	0.664726	1.75369	0.0103821128031737	1.1621376838506	up
Os02g0776800	226	1456	1.746745	10.155291	6.66133814775094e-16	2.42047080219123	up
Os02g0776900	585	1727	5.267261	15.279162	7.48626946718289e-05	1.30444204328912	up
Os02g0777400	4937	14342	26.50897	70.867695	0.000184932503480617	1.28465678450695	up
Os02g0777800	1004	3726	9.774863	34.72254	7.06873196643087e-08	1.63585732667089	up
Os02g0778400	1507	4197	24.486345	64.671037	0.000344050763331549	1.22280132794097	up
Os02g0781700	3581	2052	48.814254	26.615725	0.00436055419933778	-1.05560294747433	down
Os02g0782500	37506	3996	812.449371	82.247131	0	-3.48287820581276	down
Os02g0782550	210	2	7.200223	0.04066	0	-5.61692952015932	down
Os02g0783000	158	529	1.597772	5.073966	1.50954656435998e-05	1.47447936778572	up
Os02g0786500	25	127	0.471455	2.344789	1.71356360123553e-05	1.98128540854053	up
Os02g0787200	138	455	0.846048	2.603641	3.28988390467799e-05	1.4502776451265	up
Os02g0787300	13097	5949	125.440479	53.990223	1.05838927962898e-05	-1.39146785110452	down
Os02g0787800	2759	7083	27.24026	65.524914	0.00328072544891167	1.10604630563157	up
Os02g0787966	650	1907	3.996301	12.595347	8.53572803987124e-05	1.29587861140936	up
Os02g0789700	7	434	0.029635	2.020206	0	5.24726923548211	up
Os02g0792600	688	1787	18.990077	45.113733	0.00177078157494515	1.12062932877379	up
Os02g0795200	103	303	1.400958	3.961506	0.0011490015847978	1.28151866105848	up
Os02g0797400	1861	5470	12.866744	35.929417	8.6897723254431e-05	1.30081479984275	up
Os02g0799000	708	1992	7.651135	20.471317	0.000249658119638063	1.2358606979993	up
Os02g0799700	5004	12343	100.731119	235.701874	0.0113299958208135	1.04871844536202	up
Os02g0802500	73088	6611	486.45768	41.73202	0	-3.71948145055598	down
Os02g0802575	10655	1057	129.225242	12.179715	0	-3.58295437837623	down
Os02g0803800	25	87	0.274289	0.935931	0.0247906021798902	1.45158504641072	up
Os02g0804900	287	1025	1.741063	5.746634	6.58396463237843e-07	1.57423719943273	up
Os02g0805100	2724	120	48.365482	2.019848	0	-4.72188939379731	down
Os02g0805200	3253	8743	52.176944	132.706011	0.0011538969093966	1.17227710863483	up
Os02g0807000	9898	3721	139.424195	49.027008	1.27812096462065e-08	-1.66403240197921	down
Os02g0807900	245	962	1.429234	5.355443	4.77154105116284e-08	1.70901638768697	up
Os02g0808800	25095	758	315.467987	9.046097	0	-5.29662437319174	down
Os02g0810500	75	274	0.745947	2.637296	2.50131689821798e-05	1.5821627608641	up
Os02g0810900	5	137	0.057328	1.646895	1.37667655053519e-14	3.94107710406979	up
Os02g0811000	239	752	2.096803	6.276976	3.22024385025488e-05	1.39041568076608	up
Os02g0811101	155	80	1.154112	1.041263	0.0117464390822597	-1.17614565570716	down
Os02g0811400	15561	256	275.446298	4.278648	0	-6.16158971549312	down
Os02g0811800	4197	52	51.817337	0.598713	0	-6.50378992409332	down
Os02g0812500	665	271	7.83309	3.028863	8.6283875877502e-07	-1.5374829153586	down
Os02g0813083	300	1	15.579914	0.015478	0	-6.43651554179452	down
Os02g0814300	415	238	12.129134	6.582713	0.00796538879789099	-1.04571597615603	down
Os02g0816200	180	2228	2.300958	25.123148	0	3.35717539263394	up
Os02g0817400	168	79	1.965448	0.880262	0.00194890392214675	-1.30790955868851	down
Os02g0817700	7294	2251	64.055351	18.777256	4.58955096149793e-12	-1.94806747314448	down
Os02g0818800	502	242	2.824599	1.190343	0.000133480706500766	-1.29496900597664	down
Os02g0818900	1705	7030	27.947081	109.483452	1.91253157755256e-09	1.78873173985151	up
Os02g0819500	2658	1138	27.883753	10.815213	9.99967870063401e-07	-1.4746993215219	down
Os02g0819900	595	345	7.975986	4.392457	0.006835515381865	-1.03296677269964	down
Os02g0820400	162	409	1.600378	3.855458	0.00968975828953744	1.07034767954852	up
Os02g0820900	310	142	2.327462	0.997207	0.000132315053194665	-1.36030180846974	down
Os02g0826300	16	197	0.374784	4.478023	5.32907051820075e-14	3.1700993097252	up
Os02g0828200	2752	908	24.260986	6.979439	8.74798011807343e-11	-1.84951255755968	down
Os02g0828400	1873	629	24.426716	7.788249	2.40513831073486e-10	-1.82244642351218	down
Os02g0829100	544	1788	8.16877	25.535288	3.85913145850569e-06	1.45876937510441	up
Os02g0830300	170	1138	0.443112	2.442361	4.44089209850063e-16	2.47111474872449	up
Os02g0830900	1325	10	14.345783	0.094366	0	-6.90941510910314	down
Os02g0832150	166	79	5.011986	2.263335	0.00250147846466753	-1.29090200701233	down
Os02g0832600	740	196	8.568343	1.881817	3.99902333469981e-13	-2.15215172700586	down
Os02g0833900	215	541	3.158974	7.719036	0.00700521296101286	1.068573616128	up
Os03g0100010	0	116	0	1.013365	2.22044604925031e-16	5.23444999169132	up
Os03g0100030	1000	532	11.568152	5.160593	0.000691056270438639	-1.15919474777248	down
Os03g0100040	109	46	1.428873	0.569122	0.00270993966618571	-1.43676470469865	down
Os03g0100200	3645	1217	74.2575	23.547676	1.21881948977887e-10	-1.83331827148584	down
Os03g0101300	259	11	1.944667	0.0778	0	-4.46065417697819	down
Os03g0102366	1948	7624	21.846181	158.087857	1.21397204511098e-08	1.71376252028124	up
Os03g0102700	119	356	2.079767	5.900392	0.000524742480264795	1.30842200959604	up
Os03g0103300	68	1307	1.660908	32.164089	0	3.95937915885006	up
Os03g0103950	125	35	1.134211	0.298773	1.48406238009713e-06	-1.99534457429285	down
Os03g0105500	0	129	0	1.868406	0	5.38382916762183	up
Os03g0106200	255	788	1.1884	4.819266	4.66889329334697e-05	1.36511076846753	up
Os03g0106550	100	260	3.019959	3.045971	0.0144516886661976	1.1047341751907	up
Os03g0108300	133	31	1.978156	0.430128	3.08464742637682e-08	-2.2427659208056	down
Os03g0109300	157	576	2.810005	9.78931	1.22184495310318e-06	1.60558820187641	up
Os03g0113200	7	64	0.143837	1.561671	7.22110461430781e-05	2.54487948004731	up
Os03g0114100	2475	7801	39.061783	116.995209	1.32026388017792e-05	1.40184328289083	up
Os03g0114400	130	320	1.223092	2.869331	0.0224268383359167	1.03116334544203	up
Os03g0115800	0	24553	0	323.42943	0	12.9214265080153	up
Os03g0116300	2676	7587	33.264137	89.594795	0.000264150848510503	1.24919680548532	up
Os03g0116800	6074	3521	80.655992	44.351568	0.00724555430131302	-1.03942136707647	down
Os03g0119100	317	1213	2.142744	7.868957	6.57050818198002e-08	1.67432439919069	up
Os03g0120000	186	772	1.771608	7.354809	1.67774609760585e-08	1.78532498070694	up
Os03g0120900	90	227	0.898477	2.185632	0.0314427999208897	1.05929780834304	up
Os03g0121800	377	1957	1.0842	5.377465	9.62674384652473e-13	2.114787319213	up
Os03g0122000	1166	653	8.93914	4.761698	0.00224040751944388	-1.08614377806929	down
Os03g0122300	480	101	6.788234	1.339084	2.1094237467878e-15	-2.465543471263	down
Os03g0125900	817	309	14.20056	4.803483	5.71906294544178e-08	-1.64613258123624	down
Os03g0127500	3363	8785	36.498665	90.573219	0.00237523487017099	1.13124903265933	up
Os03g0128100	281	10	2.360025	0.067358	0	-4.68274572839255	down
Os03g0128500	495	1206	4.479012	10.366777	0.00775606668408924	1.02736696733479	up
Os03g0128700	18711	6240	124.557864	38.440611	1.53862256269122e-10	-1.83716731083102	down
Os03g0128800	611	80	7.469372	0.885122	0	-3.13679959705804	down
Os03g0131100	4366	1782	18.576973	7.117861	2.00405748995713e-07	-1.54455710041292	down
Os03g0131333	99	276	1.315564	3.512424	0.00392135528588944	1.20400717051964	up
Os03g0131800	867	241	11.861168	3.092099	1.1847189895775e-12	-2.08601083982693	down
Os03g0133100	1837	116	47.369507	2.826458	0	-4.20182420451695	down
Os03g0133300	6267	3167	28.734642	13.793677	0.000192288989353973	-1.23725356060238	down
Os03g0133500	197	18	1.768579	0.152565	0	-3.49116064371372	down
Os03g0135700	267	917	3.455249	11.281995	2.35902534495569e-06	1.51735056475907	up
Os03g0136500	2452	1291	63.22028	31.618732	0.000456089282499961	-1.17692405108586	down
Os03g0137800	7195	4019	123.585121	65.580894	0.00312200558726572	-1.09298014232245	down
Os03g0141000	220	121	1.965008	1.259178	0.0119127040402744	-1.0959755153724	down
Os03g0142500	1358	205	9.088732	1.298241	0	-2.96192532380696	down
Os03g0142800	25684	5893	84.769935	18.466148	0	-2.37659566260139	down
Os03g0143100	21	78	0.156253	0.561656	0.0245467331007521	1.52526729794035	up
Os03g0146400	1803	983	15.751333	8.153284	0.0011044409860651	-1.12604662481149	down
Os03g0148000	15	117	0.167876	1.272136	1.37931122301538e-07	2.5134117242013	up
Os03g0148400	2161	5926	23.810495	62.033619	0.000577627881938492	1.20093277033817	up
Os03g0149700	140	18	2.021016	0.233793	4.13447054370408e-13	-3.00618299764552	down
Os03g0150200	89	0	2.502161	0	0	-5.10920279187721	down
Os03g0153400	141	56	2.704459	1.02442	0.000251705410246439	-1.53321328276169	down
Os03g0154000	595	279	7.003997	3.041287	4.95734760821431e-05	-1.33619855498726	down
Os03g0156600	294	34	6.402889	0.69702	0	-3.25018307015202	down
Os03g0157400	169	581	0.958024	3.255095	6.17078060627385e-06	1.51343582213626	up
Os03g0157900	17691	3243	191.312393	33.31031	0	-2.69984923399962	down
Os03g0158000	65	11	1.109226	0.164129	3.77357232383968e-06	-2.50926361707691	down
Os03g0158600	150	59	4.33485	1.620118	0.000149478346873955	-1.54952152475677	down
Os03g0159400	760	2399	13.378448	40.13586	1.08758424589572e-05	1.40180667235013	up
Os03g0161200	675	2591	5.206313	19.001772	2.65476838290368e-08	1.68322115297187	up
Os03g0161302	15	74	0.28308	1.958214	0.00250944342321391	1.87441593953228	up
Os03g0161600	426	1025	7.178082	16.429413	0.0105151213068632	1.00875649165541	up
Os03g0161900	2390	1381	22.182249	12.743801	0.00473339993563093	-1.04302183838811	down
Os03g0164100	436	1583	3.352009	8.388745	2.26010956727585e-07	1.60095765127399	up
Os03g0164300	2426	1264	42.953558	20.931597	0.000344164241380396	-1.19197851327494	down
Os03g0164400	613	143	3.829317	0.843252	1.17683640610267e-14	-2.32794715136588	down
Os03g0165300	135	395	0.921156	2.769382	0.000624469424379104	1.27888070249972	up
Os03g0165375	78	34	3.200885	1.317797	0.0237921187550046	-1.37123845276529	down
Os03g0165400	3532	14281	19.292154	73.719422	4.69651739720689e-09	1.76134975211952	up
Os03g0167550	161	61	1.404314	0.501821	5.01166299307076e-05	-1.60422033003569	down
Os03g0167600	57	19	0.4334	0.132578	0.0104393199978365	-1.68177195042433	down
Os03g0168000	124	54	1.170505	0.478186	0.00220433188473712	-1.40112124705013	down
Os03g0168100	478	25	5.567343	0.271147	0	-4.34643453958618	down
Os03g0168600	251	141	2.698778	1.433867	0.0126749922835098	-1.06857095599287	down
Os03g0169100	996	556	13.848597	7.331093	0.00218713932720427	-1.09013748764465	down
Os03g0169700	86	36	1.033178	0.409596	0.00886492917369719	-1.43205615511063	down
Os03g0170500	242	46	5.338889	0.949831	2.15716333684668e-13	-2.56846259192462	down
Os03g0170900	76	490	1.00751	4.12995	4.77173855983892e-13	2.39502770150833	up
Os03g0171600	1872	880	18.509302	7.388026	1.92811794114123e-05	-1.33929544890715	down
Os03g0171700	46	136	1.020816	2.856492	0.0186111368216826	1.26270195220504	up
Os03g0174800	6915	2065	132.327988	37.534775	1.13220544051273e-12	-1.99535711160782	down
Os03g0176700	467	155	12.028381	3.788453	6.3080871637311e-09	-1.82359449104272	down
Os03g0176900	109	22	3.04682	0.564729	3.26186238019943e-08	-2.40296757848508	down
Os03g0178066	483	202	5.849129	2.327163	3.92772582447076e-06	-1.49657140130637	down
Os03g0178100	3761	1950	24.75035	12.158349	0.000329018430288319	-1.19974595372147	down
Os03g0179400	766	116	7.808593	1.096782	0	-2.9427975542703	down
Os03g0180900	22584	13123	365.237854	201.613937	0.0161320692019622	-1.03645064309441	down
Os03g0181400	11	132	0.177448	1.177708	1.11437969962935e-10	3.05375332259067	up
Os03g0181675	35	207	0.231765	0.87425	1.28629571438665e-08	2.22716958716142	up
Os03g0181750	88	43	0.540481	0.252137	0.0482895242468511	-1.22700809607909	down
Os03g0182800	7024	588	88.150796	7.132793	0	-3.82463000522035	down
Os03g0183000	569	325	6.555953	3.68697	0.0051999364775559	-1.05414833754974	down
Os03g0183100	1927	681	17.292536	3.860156	1.54158785736769e-09	-1.74935178212143	down
Os03g0183300	43925	108632	661.542557	1554.194178	0.0406735099597523	1.05286427598786	up
Os03g0183800	2442	6780	19.247428	50.842932	0.0004408744103791	1.21890202944917	up
Os03g0184100	648	1780	8.037593	20.241431	0.000463981109742662	1.2010493604854	up
Os03g0184300	93	22	0.729251	0.166168	2.29165264764575e-06	-2.17983293786244	down
Os03g0184550	186	39	2.771917	0.478681	6.54539755728933e-11	-2.41504883266916	down
Os03g0186900	1174	4200	12.097882	41.112991	2.29643264071377e-07	1.58335881077091	up
Os03g0187300	2902	1646	17.294411	9.242939	0.00317429336208797	-1.07005646538323	down
Os03g0187350	84	10	1.682708	0.188304	1.91248150649415e-09	-2.97196830959356	down
Os03g0188100	262	48	2.508077	0.428236	2.88657986402541e-14	-2.62430134731239	down
Os03g0190100	784	400	8.214557	3.94794	0.000292712746590262	-1.21778564706013	down
Os03g0191850	947	108	12.827787	1.388446	0	-3.34812229837457	down
Os03g0191900	0	216	0	2.778991	0	6.11350484308312	up
Os03g0192100	15	87	0.124101	0.680548	0.00012034625381907	2.09903585299118	up
Os03g0192300	449	1169	6.744018	16.671412	0.00186886722226098	1.12245615266876	up
Os03g0192500	1858	969	15.485009	7.671711	0.000350832864969841	-1.18996277217295	down
Os03g0192550	63	8	1.375749	0.153858	4.41660724659343e-07	-2.80930962608557	down
Os03g0192750	84	12	1.630186	0.21803	1.44555996062223e-08	-2.76793558565193	down
Os03g0196500	440	1055	10.158863	23.150393	0.0111662419274386	1.00388357510254	up
Os03g0196600	545	1468	7.077409	18.140518	0.000783158470230028	1.17219353897397	up
Os03g0196900	115	374	2.101038	6.5285	8.11691302344819e-05	1.4272037849777	up
Os03g0197100	7569	21988	60.308098	166.43187	0.000235217197825266	1.28481789404701	up
Os03g0197125	563	73	6.588065	0.829928	0	-3.14614202162926	down
Os03g0198600	28084	16196	432.005768	236.670929	0.0153426779407955	-1.04739085584154	down
Os03g0201200	132	334	2.383277	6.017702	0.0132181693393132	1.07075842639067	up
Os03g0201500	81	255	0.62155	1.873627	0.000587083120213827	1.37233885771875	up
Os03g0202300	190	463	2.228561	5.161049	0.0152429507645581	1.02139346330134	up
Os03g0205000	2225	1283	12.896974	7.118857	0.00444063411257667	-1.0458754535336	down
Os03g0205800	1934	406	28.49391	5.681481	0	-2.4962368639914	down
Os03g0206150	7742	4455	59.500257	32.572545	0.00684175582958335	-1.05017642292098	down
Os03g0206201	73	33	2.259265	0.635449	0.0483212779064461	-1.31826048791276	down
Os03g0206300	3055	1383	47.01462	17.956203	5.87148220965172e-06	-1.39475196269044	down
Os03g0206800	130	66	4.672544	2.238082	0.0170420036196648	-1.19298758156905	down
Os03g0209500	466	1568	3.381764	10.82376	2.1569273012112e-06	1.49181002605392	up
Os03g0212800	388	221	3.801012	2.054536	0.00764019664822913	-1.0547587890675	down
Os03g0216500	54	164	0.909858	2.650892	0.00602357161469969	1.30756430575655	up
Os03g0218400	328	62	2.295012	0.448074	3.88578058618805e-15	-2.59657683991381	down
Os03g0218500	8786	1919	70.886284	14.706128	0	-2.44633550951288	down
Os03g0219100	869	2994	9.213098	30.154148	7.77430650744648e-07	1.52834333568637	up
Os03g0220200	164	63	1.94581	0.705629	5.81686330595188e-05	-1.58614573609798	down
Os03g0220700	4938	1452	22.922519	8.807101	6.08069150587198e-13	-2.01694483476107	down
Os03g0221500	1945	5052	17.040657	42.042672	0.00213500889971152	1.12259432034053	up
Os03g0221600	226	48	1.486379	0.295982	8.15891798566781e-12	-2.41336127315158	down
Os03g0222600	1079	629	17.900928	9.74077	0.00570755610490459	-1.02829259416218	down
Os03g0223000	4561	12579	37.81372	93.356085	0.000709110487952858	1.20969295498437	up
Os03g0224700	2823	1566	29.249895	15.022939	0.00181280195329547	-1.10201365374475	down
Os03g0225700	2102	785	16.717373	5.925327	1.04779251941522e-08	-1.67043930231323	down
Os03g0226200	14185	1319	327.307159	28.892044	0	-3.67708716656969	down
Os03g0228800	744	3310	4.029995	17.031189	1.44066314433644e-10	1.89627019063096	up
Os03g0231000	6	150	0.239132	6.000937	3.10862446895044e-15	3.89191523108332	up
Os03g0231150	2052	1114	36.442125	19.80698	0.000995947620080706	-1.13247922152477	down
Os03g0233000	495	46	6.214149	0.546296	0	-3.59285847312688	down
Os03g0233800	200	519	1.361549	3.433979	0.00408063020138694	1.11205242899776	up
Os03g0234900	732	2117	11.035818	30.283365	0.000121559145531913	1.27561163500119	up
Os03g0235200	145	75	1.151806	0.563801	0.0151699802981377	-1.17105854661888	down
Os03g0237100	87	242	1.101818	2.931729	0.00591569308429352	1.19786679885676	up
Os03g0239000	621	2127	9.323396	30.374994	1.04759156760448e-06	1.5187188649568	up
Os03g0241400	4841	2724	31.036573	16.584831	0.00312709625305152	-1.08211955632033	down
Os03g0243750	0	94	0	2.079096	1.19237952844742e-13	4.93999906093935	up
Os03g0244600	356	1156	3.441574	10.222916	7.82066102444912e-06	1.43899051233039	up
Os03g0244700	2400	1317	18.900068	9.852187	0.00133293070380058	-1.11733661135075	down
Os03g0244950	1254	456	43.611771	15.044553	7.11684955412295e-09	-1.70592889986115	down
Os03g0245100	674	369	6.90186	3.560794	0.00178361931788062	-1.11590307156847	down
Os03g0245800	8713	328	154.396378	5.510116	0	-4.97141096697905	down
Os03g0247100	2457	1140	18.751226	8.26313	1.25350802911983e-05	-1.35884761457076	down
Os03g0247200	358	195	8.059488	4.171056	0.00361780363969111	-1.1173418249913	down
Os03g0249500	5986	1712	54.964417	14.927629	1.76414438612937e-13	-2.0573099495129	down
Os03g0251350	60	11	0.880339	0.140973	2.24472925716146e-05	-2.39849743393734	down
Os03g0253600	184	93	2.730049	1.308681	0.00477010990473792	-1.21021371415921	down
Os03g0254400	8344	2669	77.717271	24.294551	2.08807415802426e-11	-1.89661442465509	down
Os03g0258200	24563	14192	295.167319	158.805481	0.0147834380504462	-1.04466857653807	down
Os03g0259001	90	34	0.642962	0.231103	0.00184831057571633	-1.57134231500652	down
Os03g0259100	55	2	1.332215	0.023421	4.60857585427021e-09	-3.73394022472358	down
Os03g0261100	836	341	15.852164	5.667556	5.63250916352231e-07	-1.53840177451429	down
Os03g0262150	109	555	0.779324	3.77546	1.80257808679585e-10	2.06821368399666	up
Os03g0263400	1927	614	12.842587	3.760765	3.13767900550488e-11	-1.89803975294827	down
Os03g0265800	245	82	7.33417	2.312176	2.69952014297914e-07	-1.79342104105682	down
Os03g0266300	66364	6680	1399.803857	133.753938	0	-3.56528059446974	down
Os03g0266800	2589	6406	25.963004	61.299942	0.00750535595457213	1.05283707358978	up
Os03g0266900	10334	980	262.159213	23.704848	0	-3.64761705599411	down
Os03g0267000	7940	700	201.315399	16.845493	0	-3.75111100464406	down
Os03g0267100	12280	1353	74.89185	21.039544	0	-3.43244298725503	down
Os03g0267200	633	35	16.052101	0.842209	0	-4.31133460061496	down
Os03g0267300	273	101	3.449404	1.225069	1.5875685820399e-06	-1.65741588288189	down
Os03g0268450	236	53	2.795731	0.595889	1.98362437586752e-11	-2.3406020477261	down
Os03g0269300	21512	6535	208.678094	58.459541	3.24762439163351e-12	-1.97178746376894	down
Os03g0269700	72	376	0.756997	3.410702	1.10944997633311e-09	2.09108257231477	up
Os03g0270500	134	30	2.106178	0.438847	1.36930414784686e-08	-2.29621904860285	down
Os03g0270600	833	107	9.829798	1.190751	0	-3.17666298742116	down
Os03g0270800	159	40	4.189793	0.984967	1.84137394221295e-08	-2.15840143013761	down
Os03g0271300	206	70	1.975691	0.63696	1.17374114627644e-06	-1.76531522565167	down
Os03g0271400	7344	2972	81.156036	30.570684	1.67231288816794e-07	-1.55754325433586	down
Os03g0271500	1403	489	29.824991	9.855783	1.36312194864985e-09	-1.7674534531339	down
Os03g0272900	2945	13967	61.894066	278.897858	1.18564047468794e-11	1.99128380378579	up
Os03g0274400	251	714	5.289185	14.327224	0.000381434205741216	1.24601026630522	up
Os03g0275700	261	47	5.046535	0.849886	1.92068583260152e-14	-2.64731570343038	down
Os03g0275800	118	23	1.017299	0.181134	6.50815235037072e-09	-2.4585881440911	down
Os03g0275950	95	9	0.65139	0.055354	1.5166201627892e-11	-3.25834634730225	down
Os03g0277000	222	121	2.453453	1.271776	0.0100082426045507	-1.1088766522047	down
Os03g0277300	7557	171	54.588688	1.169767	0	-5.69321633157014	down
Os03g0277700	71	3	1.102052	0.029857	2.38447039890843e-11	-3.83195954310271	down
Os03g0278800	1054	622	25.915953	14.520372	0.0075082325104876	-1.01062074365711	down
Os03g0278900	2264	908	41.942223	15.977678	1.19328942616015e-07	-1.56820578275198	down
Os03g0281500	891	327	5.352664	1.86407	1.805569838087e-08	-1.68995539428528	down
Os03g0281800	150	374	1.095282	2.5993	0.0139117685037141	1.05149278321147	up
Os03g0282100	60	18	0.463369	0.12646	0.00257376711670543	-1.81915978965494	down
Os03g0285200	476	1780	6.859236	24.395601	8.11365731268054e-08	1.64395561676013	up
Os03g0285300	124	45	4.436662	1.531378	0.000123877360208247	-1.64826647618102	down
Os03g0286500	3514	10675	45.765926	132.107422	4.45823230107445e-05	1.34896240725322	up
Os03g0287750	26	233	0.426384	3.713919	9.19042619784705e-13	2.78949142556072	up
Os03g0287800	333	2273	4.26129	27.293895	0	2.50812698509622	up
Os03g0289800	65	0	0.850084	0	8.75632899521861e-13	-4.67118816878935	down
Os03g0291700	142	518	1.727463	6.001882	1.97553364422731e-06	1.59569522320411	up
Os03g0291800	1816	4387	16.12625	33.150994	0.0109781546566989	1.01797755209118	up
Os03g0292700	1546	4136	18.566656	47.201855	0.000959509737003095	1.16489820055393	up
Os03g0293450	28110	2072	218.727801	11.907504	0	-4.0133470226897	down
Os03g0293500	249925	77397	2079.293647	611.926271	3.21446202988795e-11	-1.94452749635334	down
Os03g0293600	2306	154	41.063152	2.60505	0	-4.13012315288234	down
Os03g0294800	213	640	1.939636	5.572873	0.000128137134628337	1.32303617029913	up
Os03g0295600	766	2115	5.770097	15.127096	0.000398577743924933	1.20898080069984	up
Os03g0296000	156	49	5.035118	1.582312	1.75956953685219e-06	-1.85815828653547	down
Os03g0296100	161	87	5.770179	2.963821	0.0207619713108261	-1.11344173258632	down
Os03g0296300	200	498	2.956855	7.010541	0.00943312343192726	1.05283237632493	up
Os03g0296600	149	382	3.936488	9.64269	0.0082616292436638	1.09125531512254	up
Os03g0297000	709	280	14.636761	6.237651	2.9619858044061e-07	-1.58295957868081	down
Os03g0298900	60	171	0.771264	2.101717	0.0126772921126613	1.22152078372915	up
Os03g0299200	762	1959	11.646003	28.442135	0.00223580759428477	1.10613944014855	up
Os03g0299700	475	157	6.659512	2.089658	5.15468490114301e-09	-1.82983357488492	down
Os03g0299800	1417	629	11.029909	4.711048	3.95096097260961e-06	-1.42059241396133	down
Os03g0300300	566	1458	4.26595	10.459568	0.00221021166561752	1.10806732101505	up
Os03g0300400	183	65	3.72798	1.257418	6.45241377117411e-06	-1.6989422532973	down
Os03g0300900	4724	2421	45.803878	20.930833	0.000256421970486032	-1.21675708235894	down
Os03g0301500	104	11	1.471335	0.136778	8.46001046994616e-12	-3.16594339808769	down
Os03g0301900	216	86	3.924474	1.472363	2.68303776765899e-05	-1.54752937345285	down
Os03g0301950	561	83	13.160355	1.833489	0	-2.96305903476224	down
Os03g0305100	75584	12534	703.775818	110.857819	0	-2.84534586066411	down
Os03g0305150	7493	3463	48.505829	21.292274	1.41165720767278e-05	-1.36613965107833	down
Os03g0305200	2069	758	34.346649	11.945546	5.34846622546326e-09	-1.69792774694521	down
Os03g0305400	89769	30114	1596.778717	497.956161	4.79144612874904e-10	-1.82909950999487	down
Os03g0305600	347	87	7.342309	1.752979	9.43467526326458e-12	-2.20871416995511	down
Os03g0307900	275	140	1.892628	0.91725	0.00167811250703342	-1.20903861419796	down
Os03g0308800	5694	3343	42.733482	23.110146	0.00953742209834141	-1.02103190241148	down
Os03g0309300	23	105	0.357684	1.399899	0.000343684522248644	1.8224769671687	up
Os03g0310800	5194	20090	99.083672	364.084534	2.63571241498894e-08	1.69762404784361	up
Os03g0310900	214	81	3.511508	1.257209	9.63947727739001e-06	-1.6175293486844	down
Os03g0311600	1601	5583	26.367626	87.342697	5.32648496642807e-07	1.54706859094083	up
Os03g0312300	556	22	10.087492	0.378455	0	-4.72587288718655	down
Os03g0312350	240	8	5.098536	0.14271	0	-4.69523252698314	down
Os03g0313300	1254	5264	8.717346	34.775982	1.00025554505834e-09	1.81401213058208	up
Os03g0313800	41	120	1.142433	3.18136	0.0348140573004687	1.24293807132297	up
Os03g0316200	8659	2568	110.873322	31.225159	8.55315818171221e-13	-2.00564588238956	down
Os03g0319050	89	12	3.286127	0.393324	2.83705781090049e-09	-2.84886578483034	down
Os03g0322900	126	59	1.998498	0.879266	0.00604535758674207	-1.30275496612131	down
Os03g0326000	907	477	4.033294	2.031512	0.000551715441576728	-1.17521432943718	down
Os03g0326100	145	24	0.965548	0.148624	1.88201676465383e-11	-2.6958196610319	down
Os03g0327100	20741	5840	207.425049	55.480328	1.12021503184678e-13	-2.08127362366717	down
Os03g0327800	30	358	0.29404	3.4235	0	3.21383921777094	up
Os03g0330200	170	8	1.800974	0.074404	0	-4.20421909101584	down
Os03g0331600	17706	9897	304.573906	158.917755	0.00525415671249141	-1.09235564863688	down
Os03g0331700	10968	28332	81.592566	226.421844	0.00612146169989058	1.11551840113632	up
Os03g0332100	98	343	0.99642	3.313983	2.29526655394219e-05	1.52861087188538	up
Os03g0334300	605	202	14.413689	4.555616	2.60363275383924e-09	-1.81989178668237	down
Os03g0335500	4935	12774	25.163742	61.882562	0.00363461423087896	1.11824423912876	up
Os03g0335600	1225	7263	6.276488	111.142165	1.33226762955019e-15	2.31186300672021	up
Os03g0336400	363	1625	6.236951	26.536163	2.57708854256578e-10	1.90126504051376	up
Os03g0336900	88	304	1.668803	5.465786	4.90762624631991e-05	1.50712469822646	up
Os03g0337550	95	24	1.5583	0.368552	4.5901513608948e-06	-2.09935742083861	down
Os03g0338400	940	4217	14.771447	62.96611	9.46519529421153e-11	1.90907160777947	up
Os03g0342100	85	330	1.660207	6.167274	2.81916028843643e-06	1.67289754816609	up
Os03g0346200	1108	35	21.421028	0.625686	0	-5.11642906420634	down
Os03g0351700	726	97	15.547874	1.970691	0	-3.11627852828973	down
Os03g0353701	9	143	0.396666	2.766791	9.40802991067358e-13	3.39510180616041	up
Os03g0355200	1487	846	15.254913	6.786067	0.00313206560935131	-1.06428673059461	down
Os03g0355400	1437	824	14.165319	7.758756	0.00377090407585989	-1.0529013751109	down
Os03g0357500	446	34	7.192135	0.509274	0	-3.84700275141258	down
Os03g0360600	1611	705	24.086639	10.009563	2.3674951131758e-06	-1.44159985986474	down
Os03g0360800	87	14	1.042545	0.150934	3.43843145067524e-08	-2.63831606330414	down
Os03g0363600	124	313	1.090274	2.635186	0.0155707133715663	1.06634489263908	up
Os03g0364400	454	68	5.26199	0.677373	0	-2.93528433935655	down
Os03g0364500	1185	3924	10.087931	33.41235	2.55641834967513e-06	1.47194651390513	up
Os03g0364700	1051	335	9.952406	3.020557	9.6865293564008e-11	-1.89302784514926	down
Os03g0367900	10702	2072	104.556376	18.858807	0	-2.62036564812905	down
Os03g0368000	57	9	0.87675	0.124032	1.17239915405909e-05	-2.54729954657736	down
Os03g0368300	98	28	1.382077	0.365254	1.98281257952626e-05	-1.94483506438698	down
Os03g0373300	2045	347	46.574507	7.480581	0	-2.80129017416539	down
Os03g0373500	657	387	4.091797	1.605969	0.00879942349618468	-1.0110524228022	down
Os03g0374500	1025	4118	10.490229	40.12978	4.82996775907907e-09	1.75027023884701	up
Os03g0374575	3454	1289	44.407665	15.260592	8.38425251448172e-09	-1.67301158971951	down
Os03g0374600	1313	255	15.117589	2.795216	0	-2.60283983674519	down
Os03g0375300	26	113	0.325883	1.262354	0.000362134362564159	1.76587400466099	up
Os03g0375900	63	204	0.571291	1.757311	0.000884515775134376	1.40437106964803	up
Os03g0381300	4736	2206	74.696114	33.046429	1.53243781535473e-05	-1.35440184665992	down
Os03g0381500	116	38	1.669806	0.584518	3.82848102818967e-05	-1.78070075872225	down
Os03g0382350	5731	3187	88.397823	47.771883	0.00249648283323167	-1.09924949867121	down
Os03g0386500	1019	2827	10.744	28.320541	0.000353826242694866	1.21655214411039	up
Os03g0388500	5794	14619	36.572688	88.875808	0.00730984874920781	1.08143883693142	up
Os03g0389501	109	42	1.283019	0.512126	0.00072305197210043	-1.55919019426992	down
Os03g0389900	5351	2997	27.293205	15.578754	0.00290418242105928	-1.08890776655701	down
Os03g0391400	107	40	1.351446	0.470803	0.000520360315918067	-1.59845671728998	down
Os03g0398600	618	346	10.372911	5.515039	0.00315669660433249	-1.08330759552686	down
Os03g0399532	327	795	1.092851	2.127385	0.00967735497391897	1.02230332733748	up
Os03g0399800	523	228	12.007565	4.967339	9.64655684199123e-06	-1.43861766741617	down
Os03g0404500	254	115	9.571555	4.100343	0.000199443751980333	-1.37245106984813	down
Os03g0406100	101	31	1.535416	0.435913	4.33467151299549e-05	-1.85461481913072	down
Os03g0407400	1261	386	21.164229	2.812077	1.40775169299445e-11	-1.95257340971387	down
Os03g0409100	4500	2052	49.86608	20.612059	7.79695890462673e-06	-1.38494709742047	down
Os03g0411300	3019	1508	65.997917	31.321165	0.00011023450917369	-1.25310311465201	down
Os03g0411600	212	724	3.343273	10.457209	4.32264775873659e-06	1.50683531186551	up
Os03g0414100	601	190	7.68145	2.30276	4.60395277457337e-10	-1.89731435959507	down
Os03g0416500	4793	1552	31.835725	11.118747	3.37534444838639e-11	-1.87808551173692	down
Os03g0417833	437	241	14.692936	7.164537	0.00339865451070764	-1.10194022966291	down
Os03g0419700	88	25	1.359772	0.461819	4.92963350822162e-05	-1.93989685230868	down
Os03g0425100	377	220	6.153579	3.70826	0.0125553606979245	-1.0200030138	down
Os03g0426900	7765	2451	42.164883	12.632341	1.18840493001926e-11	-1.91567224301051	down
Os03g0428000	269	130	4.383315	2.591967	0.000632284284083129	-1.28198450287889	down
Os03g0428800	4448	2533	89.248347	48.267998	0.00406921358154777	-1.06479449656185	down
Os03g0429800	7488	4179	35.185753	18.507809	0.0031147391499915	-1.09426735244955	down
Os03g0432100	11213	990	62.726318	5.259264	0	-3.75076167385712	down
Os03g0437200	249	132	4.059626	2.040848	0.0046311673041608	-1.15014972549454	down
Os03g0438900	90	41	1.752215	0.752656	0.0195127277115152	-1.32238564769396	down
Os03g0445700	1890	9340	33.51834	157.508792	2.16326956348212e-12	2.0500741186438	up
Os03g0448950	470	239	2.289294	1.105728	0.000524193202911749	-1.21822179714812	down
Os03g0449200	1125	509	5.953273	2.558969	8.29005503577562e-06	-1.39207020595372	down
Os03g0561400	335	18	2.811036	0.106255	0	-4.24920009193139	down
Os03g0562200	3004	958	7.805431	1.272786	2.16336948355433e-11	-1.89872847586784	down
Os03g0562400	107	8	1.032413	0.064673	8.39328606616618e-14	-3.54930063913716	down
Os03g0563200	270	56	5.574036	1.153564	5.43121103646627e-13	-2.45767964269647	down
Os03g0568500	1820	1014	40.262441	21.519006	0.00189180390698718	-1.09491310725359	down
Os03g0571900	1506	797	9.31323	6.508445	0.000526463667201882	-1.16831875349545	down
Os03g0574600	360	1281	10.945373	36.984745	5.25895512248908e-07	1.57073413497991	up
Os03g0578300	2156	1208	13.439807	7.979927	0.00220642733563259	-1.08716262232876	down
Os03g0579000	1247	648	14.382234	7.095767	0.000346659613660094	-1.193859985668	down
Os03g0579550	234	9	7.414858	0.263445	0	-4.53536219885138	down
Os03g0582000	5765	16705	114.913241	317.108205	0.000215779658105042	1.28107094384483	up
Os03g0582200	14	72	0.178635	0.83354	0.00215606511885491	1.92064988715408	up
Os03g0586700	43131	18812	178.875987	74.035824	5.54607483327363e-06	-1.4503435159232	down
Os03g0588100	667	19	8.078555	0.376262	0	-5.17046552712783	down
Os03g0591000	71	183	0.7929	1.209789	0.0403503809102356	1.08429538244163	up
Os03g0591300	503	1282	4.97148	12.045051	0.00290077480119333	1.09230197752352	up
Os03g0594400	491	112	4.820833	1.042736	2.73114864057789e-14	-2.3532230130276	down
Os03g0595300	174	66	4.307596	1.546852	3.23876074300733e-05	-1.60624194516857	down
Os03g0596200	11	85	0.160715	0.818285	8.7557675670924e-06	2.43731171534374	up
Os03g0597200	588	322	2.220987	1.276205	0.00204145747426676	-1.11456866336823	down
Os03g0598100	1933	500	18.201529	4.467201	6.32827124036339e-15	-2.19714313933128	down
Os03g0604566	341	1018	5.484567	15.571279	7.99654936699534e-05	1.31775634764662	up
Os03g0605300	580	1738	4.136388	11.770039	5.03397073251532e-05	1.32591286374642	up
Os03g0607200	12422	7398	288.847015	163.420792	0.0203067000624334	-1.00080698690332	down
Os03g0610900	351	204	3.940918	2.171294	0.012863594351666	-1.02498709895863	down
Os03g0614901	372	1694	5.477334	24.173292	1.33692723558454e-10	1.9260653732614	up
Os03g0619151	21	92	0.430771	1.80082	0.00152486706999533	1.75483967892876	up
Os03g0619600	55	158	0.363042	0.999561	0.0151448822741115	1.22958782267319	up
Os03g0622500	1449	224	6.71914	1.069377	0	-2.92930976647758	down
Os03g0629800	0	2966	0	47.53093	0	9.8734705673181	up
Os03g0636700	204	564	2.722878	7.145635	0.000997910661538981	1.2031166562279	up
Os03g0636800	1392	420	10.175339	2.765405	6.5438765517456e-12	-1.9740407765278	down
Os03g0638200	3007	859	26.69629	7.505045	2.33368879776208e-13	-2.05698731519492	down
Os03g0638250	302	131	5.260667	2.16015	4.24810994971159e-05	-1.43659168704593	down
Os03g0638400	1529	14	9.951356	0.084382	0	-6.7328730624814	down
Os03g0641300	300	1078	1.890853	6.460786	5.08797501019842e-07	1.58341355735216	up
Os03g0642300	221	86	2.680561	0.992647	1.47151341411966e-05	-1.58014798236381	down
Os03g0645900	1303	9256	11.354853	76.618591	0	2.5726824402602	up
Os03g0646300	162	25	1.143484	0.163138	8.32556246166405e-13	-2.80088159906276	down
Os03g0646350	69	16	0.473771	0.120786	4.73303608896636e-05	-2.15600018368129	down
Os03g0650000	344	1033	5.379442	15.406137	6.80213169120814e-05	1.32625449798743	up
Os03g0650400	828	2928	5.110558	17.184257	3.48536204564098e-07	1.56572680829421	up
Os03g0650900	587	293	5.034284	3.084112	0.000239943507789775	-1.24689472371202	down
Os03g0653900	1428	701	16.310392	7.566963	7.21096044672409e-05	-1.27611557410002	down
Os03g0654600	499	254	5.23707	2.814911	0.000486275585162788	-1.21742592238168	down
Os03g0654700	150	48	2.012989	0.661551	3.41766908551477e-06	-1.83046500166476	down
Os03g0655100	15780	5818	180.010477	63.044423	7.47830875003075e-09	-1.69238555301932	down
Os03g0655400	47066	20038	1364.984619	552.029968	2.57401854952821e-06	-1.48522574014079	down
Os03g0656800	154	52	1.557444	0.485839	7.72460299658384e-06	-1.75918564556948	down
Os03g0659400	12299	5195	66.86281	42.974655	9.15500986353734e-07	-1.49620353744498	down
Os03g0659450	645	120	3.9114	0.687766	0	-2.64805536726262	down
Os03g0659900	3514	1924	29.907986	15.483316	0.00138099345997178	-1.12114911402455	down
Os03g0660000	500	196	13.658946	5.067454	6.06040031714272e-07	-1.58902850106011	down
Os03g0663700	1331	7733	8.135262	44.89661	2.88657986402541e-15	2.28280716007656	up
Os03g0664800	89	18	1.844326	0.344023	4.62079811414107e-07	-2.36794059588237	down
Os03g0665200	397	1918	4.888872	22.524592	1.35649269594751e-11	2.01172760639192	up
Os03g0668033	236	93	1.371512	0.50898	1.39197383260958e-05	-1.56476539654526	down
Os03g0669100	1614	4053	29.410242	70.160187	0.00441645087386622	1.07367875034348	up
Os03g0673600	450	231	7.159102	3.48959	0.000697858176314292	-1.20431106658947	down
Os03g0680700	66	183	1.120249	2.978724	0.0148311961182191	1.18571344053962	up
Os03g0683500	495	137	12.404178	3.247578	1.60015334316199e-11	-2.08144280012968	down
Os03g0687400	264	2	6.339303	0.036006	0	-5.94338853259316	down
Os03g0687800	91	28	2.227775	0.651343	0.000108343167783409	-1.8408446093973	down
Os03g0688000	179	59	3.636889	1.140765	1.62241892520676e-06	-1.800447107835	down
Os03g0690500	1381	441	19.013735	5.76691	5.7167937050906e-11	-1.89274141641562	down
Os03g0691800	707	208	5.133225	1.432675	2.07701633669899e-11	-2.00217098637572	down
Os03g0692400	379	1176	2.28552	7.456677	2.58396796122273e-05	1.37399792884649	up
Os03g0695425	1786	5506	17.884884	52.39006	2.25286571338135e-05	1.36953277645231	up
Os03g0697200	120	336	2.746219	7.298987	0.00217520508593883	1.21395223751929	up
Os03g0701100	9259	1306	101.363169	13.26956	0	-3.07604824575358	down
Os03g0701200	5280	1030	82.844467	15.346828	0	-2.60761762763455	down
Os03g0702000	76	0	0.810424	0	6.99440505513849e-15	-4.8885288048152	down
Os03g0702400	113	32	1.18401	0.318323	4.61878260782367e-06	-1.97103147231251	down
Os03g0702500	244	128	2.756686	1.372226	0.00402574536378542	-1.16453574896778	down
Os03g0702700	636	1814	6.859234	18.29961	0.000179816894250728	1.25515453354495	up
Os03g0703100	5519	13439	47.842663	110.651111	0.0159858703652522	1.03016728970226	up
Os03g0708200	2837	1148	32.105453	12.337303	1.51165985728952e-07	-1.55604629130891	down
Os03g0708750	184	74	1.176193	0.448792	7.41680650080401e-05	-1.52777765343646	down
Os03g0708800	2249	1338	39.102896	22.163131	0.00919407532165162	-1.00092443956624	down
Os03g0709000	3993	1764	77.394058	32.478024	2.77605333709463e-06	-1.43042062919937	down
Os03g0709100	363	1260	9.370584	30.959146	1.10124448482463e-06	1.53506132469973	up
Os03g0710000	10020	29739	136.969784	384.889166	0.00015329936982722	1.31581939481971	up
Os03g0713200	558	265	12.215085	6.038321	7.63912821751811e-05	-1.3174169774361	down
Os03g0718800	1905	934	45.825809	21.342989	6.45571608931528e-05	-1.27885056880562	down
Os03g0719400	569	195	5.9956	1.95139	7.41824646155465e-09	-1.78186649217495	down
Os03g0721700	79	9	0.750721	0.072745	3.64729935142805e-09	-3.00019490936763	down
Os03g0723700	1605	516	25.912868	8.304525	5.70380409570248e-11	-1.88411768519529	down
Os03g0724500	992	145	17.101989	2.484255	0	-3.00041410344043	down
Os03g0725200	3491	668	97.002159	17.624666	0	-2.63342265619647	down
Os03g0725800	894	3841	8.191298	33.433941	4.67731742226363e-10	1.84661930406928	up
Os03g0726500	43198	14767	384.088409	124.727264	6.59332255459333e-10	-1.80179272276307	down
Os03g0726700	52	216	0.802754	3.165694	7.71936902399517e-06	1.75015756747773	up
Os03g0726800	70	211	0.732668	2.096476	0.00251510071293737	1.30615713976222	up
Os03g0727800	1102	648	12.637993	7.059996	0.00688000999299587	-1.01592605986582	down
Os03g0729000	610	60	5.518919	0.510964	0	-3.53129581903556	down
Os03g0729800	441	253	4.395778	2.395116	0.00743668130529407	-1.04578970764956	down
Os03g0730200	292	120	11.417263	4.45543	1.39294694345704e-05	-1.51185775602621	down
Os03g0731800	582	107	7.5218	1.311487	0	-2.66134141104814	down
Os03g0732100	220	593	1.204386	3.091992	0.00158005577084996	1.16747426070782	up
Os03g0732200	4263	2128	43.38937	20.909937	0.00011728646833975	-1.25455039264202	down
Os03g0733600	831	2098	11.883995	28.53087	0.00339421421991148	1.08024109585226	up
Os03g0734500	377	1609	10.892159	44.169743	1.30105526352509e-09	1.83281168306597	up
Os03g0734900	149	76	2.800659	1.355677	0.011232959642709	-1.19128139409415	down
Os03g0736900	7481	17888	192.446327	450.208081	0.0283690757328099	1.00400682268053	up
Os03g0737700	518	275	6.074716	3.057388	0.00119246417133401	-1.15781162334753	down
Os03g0737701	916	519	13.769066	7.410666	0.00318399075724241	-1.068442573293	down
Os03g0738900	1602	848	14.583076	7.331772	0.000524565281319833	-1.1681776896919	down
Os03g0740833	353	119	1.929019	0.613153	3.88140997120701e-08	-1.79507038406328	down
Os03g0741000	355	122	7.044313	2.29666	6.36032497780548e-08	-1.76816046061586	down
Os03g0745000	8844	761	74.709813	6.004108	0	-3.78660086001192	down
Os03g0745400	5932	3468	57.3024	32.923598	0.00879111551591805	-1.02716967320075	down
Os03g0745600	5695	123	102.331947	2.096468	0	-5.75040607408173	down
Os03g0746700	896	509	10.457397	5.642217	0.00341066544934987	-1.06458386213462	down
Os03g0748300	189	40	2.346416	0.462164	6.59322596519019e-11	-2.40399433465943	down
Os03g0748500	223	100	4.186907	1.781232	0.000266143403981567	-1.3825883127547	down
Os03g0749500	18076	9216	124.264244	59.640176	0.000430575399486544	-1.22500483346867	down
Os03g0749650	497	138	5.77569	1.242168	1.73558944993601e-11	-2.0769728842285	down
Os03g0750000	15954	3103	282.07467	51.48359	0	-2.61437724779326	down
Os03g0751100	1257	4555	11.247325	38.642013	1.51780481516539e-07	1.60199861530501	up
Os03g0751600	595	279	10.157475	4.442888	4.95734760821431e-05	-1.33619855498726	down
Os03g0754300	544	289	3.3434	1.688453	0.00113627330036969	-1.15727210024794	down
Os03g0756300	4860	13151	106.511971	273.818176	0.00119721283713148	1.18227794126289	up
Os03g0758000	305	860	3.751179	10.06735	0.00037581009126908	1.23489601700676	up
Os03g0758900	722	325	8.04693	3.435047	1.22504927425604e-05	-1.39629768864267	down
Os03g0759500	111	341	0.977219	2.795739	0.000350456050631776	1.34500979688814	up
Os03g0760100	647	235	7.69157	2.655942	2.93054090994005e-08	-1.70113661618925	down
Os03g0760200	5599	870	53.860435	7.943305	0	-2.93495193512845	down
Os03g0760300	81	38	1.214401	0.537188	0.0441766294717694	-1.27645372896966	down
Os03g0760500	2388	682	7.984339	2.089675	2.94986257642904e-13	-2.05630757980413	down
Os03g0760700	8970	4188	116.425636	51.629372	2.10195302557947e-05	-1.35160906536068	down
Os03g0762300	13	79	0.182626	1.130024	0.000196130464247157	2.13844169589875	up
Os03g0762450	1848	778	15.620487	5.99391	6.49723777890188e-07	-1.49776192081127	down
Os03g0764600	10802	4676	129.881767	53.444028	1.9780066193853e-06	-1.46075544431612	down
Os03g0765200	1073	2730	8.699816	21.045495	0.0029300543693902	1.09193124226686	up
Os03g0765400	23513	11520	122.607038	184.419838	0.000155824166457208	-1.28250997064931	down
Os03g0765500	410	36	9.536218	0.764403	0	-3.65071287409441	down
Os03g0767500	804	470	11.564379	6.417846	0.00671046719089774	-1.02303357623931	down
Os03g0767600	746	1926	4.695218	11.528524	0.00202772997425316	1.11217753864799	up
Os03g0769400	1635	4449	12.016793	31.360697	0.000637893611572959	1.18944983865528	up
Os03g0769700	2525	357	67.249313	9.029256	0	-3.06449395788245	down
Os03g0769800	5529	1767	43.417959	13.111448	1.95254923340826e-11	-1.89725265454153	down
Os03g0770000	161	10	4.855826	0.2817	0	-3.88926771883482	down
Os03g0770775	209	111	5.497897	2.767821	0.00753641865459631	-1.1440179847633	down
Os03g0773150	809	2035	29.142344	69.662148	0.00368239924799274	1.07490630747399	up
Os03g0773600	2203	7042	11.813424	35.840191	8.36177943952521e-06	1.42200064020864	up
Os03g0774600	215	122	9.562396	5.122827	0.0209088711497507	-1.05163612888285	down
Os03g0775000	162	64	2.565464	0.953841	0.000104864512170622	-1.5470862471486	down
Os03g0776000	6266	2957	49.876199	22.400641	2.51484349663711e-05	-1.33590376022366	down
Os03g0776100	1139	493	28.061239	12.338741	2.21248417453523e-06	-1.45565985691229	down
Os03g0776150	1325	621	17.548496	7.805803	2.03329400370045e-05	-1.34230606358806	down
Os03g0776400	133	53	1.642315	0.619447	0.000371756708962723	-1.5256196842707	down
Os03g0776900	860	114	16.802817	2.522787	0	-3.13366377853999	down
Os03g0777700	5012	2619	17.059805	8.533773	0.000450050720533723	-1.18881740314557	down
Os03g0783051	49	219	0.500087	2.130115	1.74685729370516e-06	1.85121648545144	up
Os03g0784850	14	168	0.148899	1.570705	1.476485600449e-12	3.10790075908401	up
Os03g0785800	407	1111	3.933179	10.197885	0.000650031649914506	1.19005502775182	up
Os03g0785900	960	202	18.259611	3.638458	0	-2.48365780524064	down
Os03g0786400	120	392	1.782296	5.536285	6.35036060410155e-05	1.43441989142069	up
Os03g0788400	77	0	1.156919	0	4.66293670342566e-15	-4.90675515042396	down
Os03g0788500	5739	15301	39.03511	98.870468	0.00191031318698076	1.16096020825692	up
Os03g0788550	8	80	0.061461	0.681828	1.93947202631328e-06	2.71096844760405	up
Os03g0788650	88	329	1.35235	3.810811	6.55816249817143e-06	1.6200107981177	up
Os03g0788700	20893	3194	206.305634	29.958519	0	-2.9617632423027	down
Os03g0789433	9617	4416	210.07128	92.848242	1.28558317821215e-05	-1.37563680160164	down
Os03g0789800	281	123	3.282714	1.138114	6.7320425925832e-05	-1.42224908611244	down
Os03g0790500	4247	353	57.666561	4.552399	0	-3.83015224149936	down
Os03g0791700	1339	3256	7.56721	17.855965	0.00856212647427179	1.02706285311966	up
Os03g0792400	3202	1809	27.156334	14.62522	0.00296464495695148	-1.07588013456049	down
Os03g0792600	394	966	5.572152	13.012491	0.0073636143808572	1.03543104571813	up
Os03g0793600	106	814	0.620097	4.664718	0	2.65744227647924	up
Os03g0794200	128	9	3.412965	0.20421	5.55111512312578e-16	-3.67834125946798	down
Os03g0795800	3801	2167	61.026725	33.063901	0.00393371686878519	-1.06300708181041	down
Os03g0796000	8915	2102	118.709742	26.419136	0	-2.336156393328	down
Os03g0796700	90	230	2.257128	5.477086	0.0252076586891146	1.07798055635035	up
Os03g0797400	217	119	2.831216	1.47119	0.0117269991195993	-1.09983235870084	down
Os03g0799050	169	19	6.591033	0.578545	8.88178419700125e-16	-3.20656207364316	down
Os03g0802400	150	0	1.843744	0	0	-5.84518943865837	down
Os03g0802500	13144	4446	131.780692	41.902275	2.34729014003676e-10	-1.81651469249111	down
Os03g0803100	8365	2715	341.307236	111.013642	3.80957487777778e-11	-1.8756157174899	down
Os03g0803200	2936	529	13.558982	2.359478	0	-2.71863518791612	down
Os03g0803500	20145	8437	292.190712	128.737764	8.82356489317893e-07	-1.50869429304301	down
Os03g0803800	164	25	1.479051	0.350572	5.33684207937313e-13	-2.81829983356334	down
Os03g0805600	2455	1197	22.807429	10.478703	5.41945448514491e-05	-1.28747496087463	down
Os03g0806500	2438	1311	36.612377	18.702351	0.000793894098911396	-1.14654730764602	down
Os03g0807000	856	505	14.517858	8.768625	0.00793941467680936	-1.01020676423006	down
Os03g0807700	9235	23564	118.81428	290.124325	0.00739471309159079	1.09775410378598	up
Os03g0807900	1199	84	21.645417	1.426483	0	-4.03854998759253	down
Os03g0808300	1721	981	25.033821	13.551833	0.00327559441836389	-1.06192425106698	down
Os03g0812400	128	330	2.706669	6.638802	0.00985733579307235	1.09704583555996	up
Os03g0815700	147	445	1.737034	4.997257	0.000230289699483688	1.32896102545498	up
Os03g0816700	4005	1152	87.67614	23.949108	2.56683563293336e-13	-2.04808458413604	down
Os03g0817200	302	120	3.571065	1.349108	5.47891207880458e-06	-1.56000735745609	down
Os03g0818800	1011	430	7.55357	3.113657	1.49472468624623e-06	-1.48000303109715	down
Os03g0820500	389	134	9.260708	2.707203	4.32715014930807e-08	-1.76709423884389	down
Os03g0822033	18	259	0.614322	8.540818	0	3.41245857288295	up
Os03g0822700	6488	3244	74.941841	35.589111	0.000143563773649658	-1.25260881362178	down
Os03g0823000	248	665	1.880094	4.789982	0.00152492846370067	1.16107420793496	up
Os03g0823500	562	192	4.737802	1.530141	7.05241431919745e-09	-1.78609922399413	down
Os03g0826200	661	368	9.980406	5.273981	0.00263533933018534	-1.09179780258816	down
Os03g0826800	2540	892	46.895363	15.646474	9.93614635014239e-10	-1.75953534727408	down
Os03g0826900	293	106	4.423931	1.460477	6.41443703930378e-07	-1.69082709240317	down
Os03g0829200	107	20	1.24565	0.22938	1.30395169106734e-08	-2.49636153565514	down
Os03g0830500	207	90	4.485907	1.849002	0.000195526108206057	-1.4235800964643	down
Os03g0832800	15	84	0.094541	0.378167	0.00024179247715006	2.05021748774655	up
Os03g0835300	163	62	1.841848	1.028958	5.01070865454034e-05	-1.59943374173599	down
Os03g0835400	833	396	6.449264	4.282062	4.44218612480896e-05	-1.31934715204414	down
Os03g0835900	12010	4636	252.149429	92.458702	3.68681920548397e-08	-1.62604342102709	down
Os03g0836300	219	638	3.991027	11.066955	0.000261660500848637	1.27895228388559	up
Os03g0839900	1017	2863	5.475136	14.618902	0.000242891753365226	1.23761463995917	up
Os03g0844600	463	2266	8.85551	41.949011	6.54309939562836e-12	2.03140153983121	up
Os03g0845800	80	248	1.441057	4.306384	0.000858442360758271	1.35003051522314	up
Os03g0846900	38	151	0.630399	2.52767	0.000167430661771828	1.66953319968316	up
Os03g0850400	16217	2140	138.930625	17.511725	0	-3.17335359595744	down
Os03g0850700	1449	713	22.438504	10.725623	7.6568388101772e-05	-1.2727599002887	down
Os03g0851400	69	177	0.717906	1.749177	0.0469847219870726	1.07674823515716	up
Os03g0852700	131	68	1.305962	0.643492	0.0225667774961024	-1.16269680438463	down
Os03g0854200	403	1076	6.330913	16.07329	0.00110388241870119	1.15816374334869	up
Os03g0854600	281	84	3.696015	1.056707	6.41432740255965e-09	-1.95573810738868	down
Os03g0854800	39260	6651	267.109493	44.6456	0	-2.81425362502321	down
Os03g0856500	4908	2076	58.990783	22.616016	6.88368872125977e-07	-1.49333659020754	down
Os03g0857000	371	193	9.609033	4.739702	0.00132448328732937	-1.18306365915648	down
Os03g0857600	491	1195	7.957317	18.42572	0.00794525560559434	1.02582523126263	up
Os03g0859300	1888	1014	18.790448	9.631135	0.00075421138661258	-1.14775771676904	down
Os03g0859700	4	158	0.11047	4.418623	0	4.34444046768474	up
Os03g0860050	363	195	6.40409	3.025873	0.00267356568386179	-1.13720546616765	down
Os03g0860100	56	154	1.087762	2.856202	0.0294536715698699	1.16852122339913	up
Os03g0862000	123	55	0.698034	0.285526	0.00341255385686268	-1.36466630802547	down
Os04g0103500	173	77	1.125468	0.470431	0.000660257967646016	-1.38512273751754	down
Os04g0103601	127	37	4.729029	1.217369	2.54028668478234e-06	-1.94408429496838	down
Os04g0107900	15395	663	201.558792	11.001438	0	-4.78411203683975	down
Os04g0108101	6547	262	87.302609	3.218913	0	-4.87988026588952	down
Os04g0115700	501	104	5.354832	0.614514	8.88178419700125e-16	-2.48602387664849	down
Os04g0116900	159	91	3.08105	1.662414	0.048482780929004	-1.03307907071062	down
Os04g0136700	6309	2023	117.7173	35.852448	2.23630003404196e-11	-1.89269202422873	down
Os04g0142400	289	115	4.005546	1.417776	6.8431570955374e-06	-1.55688322030339	down
Os04g0150300	2163	19	17.939663	0.13308	0	-6.86377839017635	down
Os04g0150500	393	9	1.549073	0.030115	0	-5.27681873038069	down
Os04g0160600	268	146	3.511908	1.808632	0.00641070881140426	-1.11297025683033	down
Os04g0161100	144	64	1.24257	0.513106	0.00147639875780647	-1.38006664629613	down
Os04g0163700	643	335	2.472974	1.259802	0.000595026133826226	-1.18646104185908	down
Os04g0163800	72	1	0.634394	1.2e-05	3.71924713249427e-13	-4.41715841369853	down
Os04g0169500	36	124	0.882173	2.913846	0.00405402581127623	1.46453726843233	up
Os04g0172100	270	46	5.787582	0.944575	2.66453525910038e-15	-2.72479017612132	down
Os04g0173300	5272	3057	27.532113	12.802018	0.006823889569326	-1.03889273777876	down
Os04g0173800	149	30	2.431224	0.454048	4.98690422290338e-10	-2.44647341620709	down
Os04g0174200	4	59	0.028399	1.130051	1.25860083393103e-05	2.97008163045569	up
Os04g0175300	11831	6209	33.36198	16.31931	0.000766582019285811	-1.18315315413009	down
Os04g0175400	561	0	13.688568	0	0	-7.72972402261261	down
Os04g0175900	33	113	0.388548	1.497713	0.007191029436728	1.45056075011909	up
Os04g0181901	60	20	1.099144	0.254131	0.00723205760409418	-1.68889573485796	down
Os04g0182200	1051	282	13.431046	3.414667	1.51323398256409e-13	-2.13895798374541	down
Os04g0184450	55	17	0.975106	0.275367	0.00678581294506519	-1.76900258681146	down
Os04g0185100	256	1227	2.162455	9.843048	4.73631134312313e-11	1.99632337543552	up
Os04g0194500	227	106	1.197267	0.529095	0.000553744784076549	-1.32638121419038	down
Os04g0197350	62	0	0.590119	0	3.45923290012706e-12	-4.60575397800308	down
Os04g0198733	340	131	2.956939	1.163737	1.55688224567907e-06	-1.60617178186627	down
Os04g0204200	72	14	0.224763	0.040599	4.19186977318464e-06	-2.37417229879106	down
Os04g0204300	442	60	3.778711	0.366538	0	-3.0689077221451	down
Os04g0204400	322	138	5.734002	2.325409	2.56800526883261e-05	-1.45494869065717	down
Os04g0206350	101	16	0.583245	0.104456	2.82861578604354e-09	-2.68864793577481	down
Os04g0206500	605	3	7.140017	0.022575	0	-6.87634922350045	down
Os04g0208500	596	1597	5.48836	13.981858	0.000866647587064673	1.16499773161809	up
Os04g0209200	1007	520	4.058761	2.111497	0.000327334068686347	-1.2019495877074	down
Os04g0210250	174	4	1.24316	0.017026	0	-4.87717990280303	down
Os04g0210700	103	9	1.483419	0.302753	1.10489395410696e-12	-3.37194109067184	down
Os04g0217900	235	765	1.1785	4.428597	1.33011535574656e-05	1.43912004718692	up
Os04g0223300	535	192	8.998994	3.08704	3.77138853480119e-08	-1.71541034614104	down
Os04g0223500	29	160	0.330391	2.058165	5.68741239881376e-07	2.11238442430075	up
Os04g0223600	0	289	0	6.458708	0	6.52827018309834	up
Os04g0243700	233	91	2.942686	1.173535	1.21887906830986e-05	-1.57683602600458	down
Os04g0249600	4942	1510	16.547585	4.676239	3.0785374249831e-12	-1.96172583173092	down
Os04g0249700	1619	758	26.826518	11.88291	1.79256320440579e-05	-1.344610989302	down
Os04g0252850	10	66	0.26082	1.618053	0.000581564070956331	2.19686768577255	up
Os04g0261400	137	580	0.848123	3.411728	2.63919910370447e-08	1.80860786264653	up
Os04g0269600	157	386	1.088681	2.526927	0.0168034857929031	1.0319961890599	up
Os04g0269700	194	470	1.915114	4.134735	0.0165804885988273	1.01324894508117	up
Os04g0275950	337	116	3.720879	1.22127	8.67259001280374e-08	-1.76453245628522	down
Os04g0282000	134	326	1.658672	3.865254	0.0261635469130367	1.01484424575711	up
Os04g0290400	1810	988	27.184512	14.020516	0.00113822359322724	-1.12433252979081	down
Os04g0309400	1767	658	22.820975	12.866366	1.08214832650333e-08	-1.67381092759591	down
Os04g0310900	162	9	1.868978	0.088381	0	-4.01202426476949	down
Os04g0314500	885	478	11.895682	6.798166	0.00106740926153992	-1.13689246649134	down
Os04g0316200	63	23	0.766639	0.260409	0.0127026282766621	-1.5806815412985	down
Os04g0321800	199	114	1.927797	1.034062	0.0288262093865091	-1.03677161452324	down
Os04g0323500	208	105	2.532133	1.217648	0.00316220679720336	-1.21507201108179	down
Os04g0339400	93	28	1.348531	0.379075	6.66577240255872e-05	-1.87132883441656	down
Os04g0348100	246	717	4.148324	11.503208	0.000217179250510457	1.28075477613305	up
Os04g0350000	626	236	2.995734	1.158772	1.00445816886285e-07	-1.64768651461114	down
Os04g0352400	27123	5252	225.31192	41.445675	0	-2.62127543063842	down
Os04g0362501	27	132	0.662276	2.967409	2.10783306603401e-05	1.93493179309312	up
Os04g0376400	200	496	2.054507	4.857242	0.0102082744538945	1.04706349639587	up
Os04g0381400	57	155	0.85758	2.253262	0.0332517489380816	1.15328282484607	up
Os04g0384800	309	161	8.392364	4.152382	0.00200429952803582	-1.17822757964635	down
Os04g0386700	488	91	8.155747	1.439308	0	-2.63486732685856	down
Os04g0387300	2681	544	33.176127	6.429773	0	-2.54757613486306	down
Os04g0390800	0	449	0	4.794019	0	7.15833551172434	up
Os04g0391000	162	781	0.749327	3.352122	1.78183579002678e-10	1.99828232675416	up
Os04g0392500	73	17	1.834812	0.388137	2.70350014677234e-05	-2.16098972982674	down
Os04g0393500	59	227	1.652472	6.082193	2.42425790123457e-05	1.64694537423786	up
Os04g0394100	421	17	4.59955	0.12018	0	-4.64636554787847	down
Os04g0395651	83	32	0.914088	0.332994	0.00399604129760256	-1.53781508365442	down
Os04g0396500	50	156	0.457173	1.358778	0.00506696879311641	1.34244669205667	up
Os04g0398900	119	25	3.671118	0.70929	1.98692243769116e-08	-2.36423222547185	down
Os04g0399800	673	317	11.741052	5.244585	4.58222605357328e-05	-1.33089595016904	down
Os04g0401900	30	100	0.354094	0.656209	0.0186236402712072	1.40613836022184	up
Os04g0403300	2248	1175	34.791824	16.129033	0.000372543436985562	-1.187228655607	down
Os04g0403600	199	37	11.374506	1.973035	1.81088477546609e-12	-2.58129391980402	down
Os04g0403900	21837	7871	546.986969	184.97472	3.67946184631762e-09	-1.72517667931518	down
Os04g0404000	58	5	1.989369	0.14972	1.0094072522282e-07	-3.14647330277539	down
Os04g0404400	632	25	9.800002	0.361669	0	-4.74740503717839	down
Os04g0404800	43927	2179	306.360291	14.431121	0	-4.58478834604907	down
Os04g0405300	53	18	0.886777	0.279352	0.0204597539177809	-1.64824269555142	down
Os04g0405900	194	39	2.411103	0.448283	1.4966250461157e-11	-2.47496522943	down
Os04g0407500	274	145	5.368417	2.706877	0.00356400090348419	-1.15430751317707	down
Os04g0407850	147	961	1.64265	10.202249	2.77555756156289e-15	2.43421047474782	up
Os04g0407900	98	579	1.035351	5.815042	1.74993353141417e-12	2.27857850020159	up
Os04g0412000	312	101	3.529601	1.087085	2.61608505969235e-08	-1.84832270171563	down
Os04g0412100	269	51	4.878582	0.871023	5.08482145278322e-14	-2.57976087982974	down
Os04g0412300	4789	14060	44.999712	123.663569	0.000135970359879112	1.29989978295095	up
Os04g0412350	3447	1621	46.794722	20.702187	1.91504272840648e-05	-1.34017923822919	down
Os04g0413500	1429	3630	12.287429	29.653906	0.00325532566036912	1.09011722355285	up
Os04g0416700	81	462	1.212414	6.566132	2.39400721468996e-11	2.22178707880645	up
Os04g0416900	282	152	9.786667	5.015738	0.00471583270969345	-1.12883557207639	down
Os04g0417800	214	671	1.447797	4.320722	4.28745137258657e-05	1.38427461063654	up
Os04g0429050	248	37	6.034964	0.858007	3.33066907387547e-16	-2.89510715335336	down
Os04g0429450	8427	23303	81.376907	214.294897	0.000939127832563003	1.2137405865555	up
Os04g0430000	456	1158	5.8714	14.172139	0.00325265662521612	1.08666531723432	up
Os04g0430400	379	950	2.382919	5.587346	0.00470222534706866	1.06703030838784	up
Os04g0432100	59	7	0.680042	0.067106	7.16803659761567e-07	-2.85399166758891	down
Os04g0433300	167	95	2.815507	1.51712	0.039456224162833	-1.04274712789075	down
Os04g0434400	140	4	1.31583	0.030739	0	-4.56877647053963	down
Os04g0435000	235	61	2.797616	0.883855	7.66437024957156e-10	-2.14243022319347	down
Os04g0438600	473	279	5.845551	3.13932	0.0118231819365625	-1.00680144482279	down
Os04g0439100	2100	1130	10.335556	5.799656	0.000794913521628637	-1.14527954026402	down
Os04g0441800	556	300	4.727817	2.422627	0.00156479952276345	-1.13527929102186	down
Os04g0443900	516	276	3.962008	2.008713	0.00141499044739513	-1.14708194505205	down
Os04g0445100	3178	188	61.279564	3.426699	0	-4.30985653371786	down
Os04g0445700	16	215	0.149624	1.921468	2.44249065417534e-15	3.29432903093589	up
Os04g0446050	171	0	1.260695	0	0	-6.03113805355199	down
Os04g0447650	58	8	1.208394	0.064103	3.0372051812444e-06	-2.69503209737424	down
Os04g0447700	1284	199	15.884961	2.350083	0	-2.92344349827085	down
Os04g0450300	641	366	11.268882	6.104671	0.00467093168278676	-1.05544687363263	down
Os04g0450400	1329	770	15.443893	8.497452	0.00481300413129937	-1.03779741570914	down
Os04g0451700	476	1237	14.505485	35.864384	0.00190380197632445	1.12004762012993	up
Os04g0452500	855	369	4.527779	1.836458	2.88996829489463e-06	-1.45787985705647	down
Os04g0457700	74	207	1.119291	3.068069	0.00873683512644485	1.20163952192401	up
Os04g0460300	3978	1210	37.745717	10.89839	2.72415423552275e-12	-1.96765528198359	down
Os04g0460600	45	153	0.565233	1.794093	0.00160595681526121	1.45893648493926	up
Os04g0461400	2327	1377	26.480989	14.986192	0.00820035840511302	-1.00870095510104	down
Os04g0462550	22	136	0.443734	2.662157	5.24325360462541e-07	2.24339734972374	up
Os04g0462900	3831	126	96.674965	2.213237	0	-5.14485501460337	down
Os04g0465600	4201	10477	99.61628	236.022034	0.00800363014386296	1.06451965776217	up
Os04g0467100	551	1431	3.742183	9.155343	0.00184409333007673	1.1197255867609	up
Os04g0469425	58	23	1.951097	0.723143	0.0456384372142719	-1.46640401258716	down
Os04g0469800	69	499	0.566632	3.887928	1.47659662275146e-14	2.55558907655756	up
Os04g0470100	1369	705	21.349017	11.006377	0.000265483930661281	-1.20718542393339	down
Os04g0470600	60	18	0.881174	0.211732	0.00257376711670543	-1.81915978965494	down
Os04g0472300	928	4266	6.339813	24.428334	3.83141296467215e-11	1.94420952290208	up
Os04g0473900	693	337	1.600616	0.737318	0.000100174530097696	-1.28556214299778	down
Os04g0474300	85	211	0.981206	2.383835	0.0464901758621674	1.03538429986306	up
Os04g0474500	159	55	0.490658	0.160282	9.74889822324965e-06	-1.72811525926975	down
Os04g0475300	699	341	5.768551	2.671069	0.000107435829437952	-1.28108631154269	down
Os04g0475500	293	171	4.503812	2.501354	0.0183026436298952	-1.01688453419939	down
Os04g0476650	144	44	1.659027	0.482274	2.0049150274426e-06	-1.89005630174471	down
Os04g0477000	251	101	2.006563	0.767276	1.65124374794656e-05	-1.53741990693478	down
Os04g0477025	101	7	0.970395	0.059767	1.54321000422897e-13	-3.60348749526662	down
Os04g0477300	278	161	3.363062	1.766705	0.0175440750709328	-1.02707570283904	down
Os04g0481200	925	2312	7.929473	18.83402	0.00429832589536772	1.06602880993445	up
Os04g0481400	15	286	0.125784	2.449612	0	3.78028536667903	up
Os04g0481500	1187	615	9.669435	4.889317	0.000327669330973612	-1.19790454900809	down
Os04g0481800	78	17	1.051877	0.207678	5.90511204634492e-06	-2.25331776091694	down
Os04g0482700	152	404	2.821956	6.985529	0.00386682201780986	1.14313184930952	up
Os04g0483200	4177	11379	30.869329	79.394196	0.00092972689280435	1.19189362745783	up
Os04g0485800	6251	3690	43.604848	24.442875	0.0113555895521554	-1.01326736933102	down
Os04g0488100	2601	777	18.348408	4.765645	1.72040159895914e-12	-1.99211217965166	down
Os04g0489100	3240	1003	17.607531	5.364099	6.22624174440034e-12	-1.94173379732552	down
Os04g0490000	542	127	12.504828	2.781105	3.24185123190546e-14	-2.31842371161346	down
Os04g0490100	7303	1846	37.996649	9.17597	6.66133814775094e-16	-2.23556496620342	down
Os04g0490400	247	628	3.672956	8.827576	0.00484920459773375	1.08465424897061	up
Os04g0495900	124	323	2.297398	5.683108	0.00863449328157717	1.11126915217535	up
Os04g0496300	2095	6206	41.133965	115.780258	7.29247278314915e-05	1.31219613980489	up
Os04g0503500	11772	2126	70.274553	14.139845	0	-2.72075043475214	down
Os04g0503550	485	265	9.459675	4.347909	0.00243212023595796	-1.11616471314377	down
Os04g0503600	899	506	6.498117	3.541786	0.00276281601126516	-1.0778674282012	down
Os04g0504000	584	1947	6.947189	22.181509	2.43624737861214e-06	1.47958566553978	up
Os04g0505200	83	4249	0.825666	40.429523	0	5.38008368100374	up
Os04g0507700	5654	17306	52.555061	152.828934	4.58445935508367e-05	1.36008946192422	up
Os04g0508400	697	1883	7.162798	18.390387	0.000690923285418754	1.17731416830937	up
Os04g0508800	2216	980	14.283908	5.999504	2.90668761493418e-06	-1.42760513040082	down
Os04g0509000	953	2791	9.437295	18.545609	8.52510516970995e-05	1.29442946306521	up
Os04g0509600	452	165	4.505675	1.587644	1.15701840108784e-07	-1.68831849607632	down
Os04g0510600	997	375	18.611736	6.644276	3.22470687930121e-08	-1.6558391690401	down
Os04g0511200	382	45	6.031627	0.627402	0	-3.2509242183099	down
[truncated: 2,085 more rows]
