# Supplementary material for: Pyramiding of gn1a, gs3, and ipa1 Exhibits Complementary and Additive Effects on Rice Yield
Source: Int J Mol Sci. 2022 Oct 18;23(20):12478. doi: 10.3390/ijms232012478 (PMC9604080; doi:10.3390/ijms232012478)
Supplement: Supplementary file 1 [file ijms-23-12478-s001.zip › Table S2/WT_vs_gs3.DEG.final.xls]

#ID	WT_Count	gs_Count	WT_FPKM	gs_FPKM	FDR	log2FC	regulated
Oryza_sativa_newGene_1062	84	21	1.978249	0.594546	5.93529813597282e-05	-1.81092115203541	down
Oryza_sativa_newGene_1070	2020	654	12.991349	4.810588	0	-1.51931321109197	down
Oryza_sativa_newGene_1076	80	31	1.096715	0.472243	0.0433362820012615	-1.21667050087822	down
Oryza_sativa_newGene_1082	129	55	1.567588	0.745535	0.0082257438870903	-1.1002978611447	down
Oryza_sativa_newGene_1104	88	10	1.84086	0.22954	4.05504740896845e-10	-2.82924782249847	down
Oryza_sativa_newGene_1356	0	54	0	0.399119	2.74547051759555e-12	4.98619114314899	up
Oryza_sativa_newGene_1407	55	9	0.938489	0.173732	0.000107672386201574	-2.29750193011645	down
Oryza_sativa_newGene_1450	64	247	1.667504	7.216319	5.21804821573824e-15	2.02172417313387	up
Oryza_sativa_newGene_1603	211	845	0.841932	3.452016	0	2.09698316606379	up
Oryza_sativa_newGene_1663	16	342	0.065885	1.573547	0	4.36914654644516	up
Oryza_sativa_newGene_1669	243	33	1.454048	0.188975	0	-2.71152412563538	down
Oryza_sativa_newGene_1690	22	69	0.574887	2.063383	0.000750249921782964	1.67153051351149	up
Oryza_sativa_newGene_1852	142	48	1.923975	0.551268	3.36302826899892e-05	-1.42679791467087	down
Oryza_sativa_newGene_1862	353	112	4.026323	1.441619	8.44680991818336e-11	-1.53624262738817	down
Oryza_sativa_newGene_1940	466	27	2.890287	0.179551	0	-3.91892437667036	down
Oryza_sativa_newGene_1947	79	28	0.914183	0.351278	0.0150288969438429	-1.33750929341045	down
Oryza_sativa_newGene_1952	649	288	12.658667	6.236192	7.97003430252907e-07	-1.06240931582925	down
Oryza_sativa_newGene_2012	16	52	0.220905	0.827508	0.0080536333076825	1.6923325744115	up
Oryza_sativa_newGene_2021	2895	130	53.556411	2.635706	0	-4.35337526155659	down
Oryza_sativa_newGene_2033	115	0	1.149496	0	0	-5.94893298364815	down
Oryza_sativa_newGene_2067	131	54	2.299265	1.048385	0.00396368996983643	-1.14781953120401	down
Oryza_sativa_newGene_2086	119	226	1.95666	4.151765	0.000516786359451404	1.01894257149131	up
Oryza_sativa_newGene_2213	0	72	0	0.394946	0	5.38980407187853	up
Oryza_sativa_newGene_2291	145	23	2.050634	0.347962	7.08877401223162e-13	-2.46356488967134	down
Oryza_sativa_newGene_2331	115	0	2.035061	0	0	-5.94893298364815	down
Oryza_sativa_newGene_2345	371	158	2.717203	1.333966	4.65317700959478e-06	-1.11770470739081	down
Oryza_sativa_newGene_2356	407	760	1.260086	2.634431	1.43670315766453e-06	1.0027691468839	up
Oryza_sativa_newGene_2368	21	117	0.095367	0.605533	6.32327523675258e-12	2.48026332423921	up
Oryza_sativa_newGene_2387	39	107	0.318617	0.991444	5.81706216569167e-05	1.51639334041637	up
Oryza_sativa_newGene_2392	84	24	1.787713	0.557551	0.000423068594589404	-1.63228346419521	down
Oryza_sativa_newGene_2448	1926	205	3.87907	0.491007	0	-3.11584597037285	down
Oryza_sativa_newGene_2449	280	68	1.524022	0.408976	8.59312621059871e-14	-1.90953292114581	down
Oryza_sativa_newGene_2503	42	115	0.276495	0.853397	2.72326716569404e-05	1.5166533136185	up
Oryza_sativa_newGene_2555	133	31	2.331859	0.527406	2.15606839049087e-08	-1.93667913427088	down
Oryza_sativa_newGene_2599	55	16	0.756499	0.236235	0.0271032665097967	-1.57450796357743	down
Oryza_sativa_newGene_2608	54	10	0.773576	0.147241	0.000426134994099603	-2.14369933287251	down
Oryza_sativa_newGene_2627	72	20	0.932193	0.280504	0.00141833068673425	-1.65864047772485	down
Oryza_sativa_newGene_2650	43	96	0.667029	1.882653	0.00644502582813355	1.22792137053596	up
Oryza_sativa_newGene_2672	114	44	1.967235	0.831986	0.00333751739444199	-1.23549448972153	down
Oryza_sativa_newGene_2678	48	95	1.301586	2.905691	0.0455349774896854	1.06073841064274	up
Oryza_sativa_newGene_2683	1968	3917	19.647556	43.49807	8.24338486360432e-10	1.09743499972384	up
Oryza_sativa_newGene_2695	32	228	0.314832	2.516257	0	2.86625031880114	up
Oryza_sativa_newGene_2700	75	25	1.425876	0.510958	0.0101623764024796	-1.41764657058756	down
Oryza_sativa_newGene_2734	131	60	0.725091	0.413841	0.0266871480313641	-1.00037541531905	down
Oryza_sativa_newGene_2748	75	19	1.856335	0.509484	0.000275452564806211	-1.78393017285185	down
Oryza_sativa_newGene_2751	75	162	0.856915	1.996016	0.000203515209916127	1.19582094778262	up
Oryza_sativa_newGene_2805	728	161	6.505235	1.596075	0	-2.0597893222174	down
Oryza_sativa_newGene_2934	67	11	0.788783	0.133591	6.21798133892959e-06	-2.32764514746805	down
Oryza_sativa_newGene_2944	106	38	0.420478	0.166508	0.0016765678279459	-1.33507457272067	down
Oryza_sativa_newGene_2950	66	0	2.079629	0	1.3899992268307e-13	-5.16507250245289	down
Oryza_sativa_newGene_2976	0	91	0	0.716722	0	5.72047130344797	up
Oryza_sativa_newGene_2980	203	57	1.870612	0.582241	2.96897462170875e-09	-1.69682312995982	down
Oryza_sativa_newGene_2992	61	14	0.845547	0.211376	0.000873419590245228	-1.8915300152153	down
Oryza_sativa_newGene_3000	215	28	1.741719	0.243834	0	-2.76041440530222	down
Oryza_sativa_newGene_3092	656	297	7.073718	3.564082	1.79634508845616e-06	-1.03371323034628	down
Oryza_sativa_newGene_317	0	59	0	0.776752	1.3988810110277e-13	5.1100840819152	up
Oryza_sativa_newGene_3216	64	4	1.077507	0.058585	2.61648691601835e-09	-3.41100506293526	down
Oryza_sativa_newGene_328	3	71	0.01354	0.462799	2.31814567541733e-13	3.99971519451765	up
Oryza_sativa_newGene_335	61	15	1.296744	0.346756	0.00184858045313407	-1.80277121903067	down
Oryza_sativa_newGene_3415	28	68	0.229901	0.634163	0.0244112708588816	1.32776750785029	up
Oryza_sativa_newGene_3453	115	42	1.629812	0.626025	0.00116097434139428	-1.31236509577409	down
Oryza_sativa_newGene_3470	94	0	0.912111	0	0	-5.66323982767001	down
Oryza_sativa_newGene_3481	0	371	0	6.92403	0	7.72715257897213	up
Oryza_sativa_newGene_349	61556	20917	535.126526	202.290894	0	-1.4519917710282	down
Oryza_sativa_newGene_350	0	2597	0	26.189505	0	10.5286595605004	up
Oryza_sativa_newGene_3509	412	13	2.340096	0.079682	0	-4.70441066300417	down
Oryza_sativa_newGene_3510	654	22	1.598073	0.058234	0	-4.68174379458116	down
Oryza_sativa_newGene_3563	3	355	0.017894	3.508559	0	6.29346370030905	up
Oryza_sativa_newGene_3564	5	336	0.037456	3.548869	0	5.72003121226288	up
Oryza_sativa_newGene_3747	88	35	0.960183	0.421076	0.0331207841616169	-1.18493523624218	down
Oryza_sativa_newGene_3786	0	459	0	4.857753	0	8.03292156622591	up
Oryza_sativa_newGene_3865	168	13	1.247966	0.077418	0	-3.41977546911323	down
Oryza_sativa_newGene_3893	123	53	3.183353	1.175386	0.0134678239756428	-1.08435499073254	down
Oryza_sativa_newGene_3976	16	56	0.306603	1.196642	0.00175712088333457	1.79587160139654	up
Oryza_sativa_newGene_4086	466	133	3.035701	1.416783	1.4432899320127e-14	-1.69063741398802	down
Oryza_sativa_newGene_4113	87	203	0.663611	1.506468	3.36406152678936e-06	1.30895375298752	up
Oryza_sativa_newGene_4137	240	97	1.71582	0.767651	2.34265504780451e-05	-1.18722220777843	down
Oryza_sativa_newGene_4150	1	215	0.000327	3.687528	0	6.33291231138558	up
Oryza_sativa_newGene_4183	0	57	0	0.834667	4.57411886145564e-13	5.06179598920725	up
Oryza_sativa_newGene_4219	27	298	0.421064	5.202037	0	3.48020452913309	up
Oryza_sativa_newGene_4239	14	59	0.246141	1.171508	0.000116815741660337	2.03993510421996	up
Oryza_sativa_newGene_4271	124	21	0.835701	0.155682	1.04274699985751e-10	-2.36251075729576	down
Oryza_sativa_newGene_4280	0	57	0	0.841241	4.57411886145564e-13	5.06179598920725	up
Oryza_sativa_newGene_4299	58	142	0.580924	1.600917	3.38227782357148e-05	1.36836818144148	up
Oryza_sativa_newGene_4367	107	0	1.658396	0	0	-5.84665498083172	down
Oryza_sativa_newGene_4407	253	116	1.342127	0.68195	0.000571757936953854	-1.0088925298277	down
Oryza_sativa_newGene_4445	10	72	0.169544	1.566033	6.9882064579474e-09	2.73795679961735	up
Oryza_sativa_newGene_4571	770	169	2.697146	0.607137	0	-2.07128109242975	down
Oryza_sativa_newGene_466	2393	913	78.945091	33.513538	6.99551527816311e-13	-1.28334198789036	down
Oryza_sativa_newGene_4661	223	60	3.635935	1.072165	1.80061632271133e-10	-1.75935238986166	down
Oryza_sativa_newGene_4864	1108	440	6.726155	3.841487	1.93382754254401e-10	-1.22393264556399	down
Oryza_sativa_newGene_487	448	91	2.364039	0.540918	0	-2.17286191581599	down
Oryza_sativa_newGene_4886	158	51	0.88945	0.319598	3.59017950402052e-06	-1.49444969553414	down
Oryza_sativa_newGene_4904	0	64	0	0.773109	7.43849426498855e-15	5.22417389333471	up
Oryza_sativa_newGene_4913	166	1591	1.577315	14.894089	0	3.35107544365252	up
Oryza_sativa_newGene_494	57	14	0.617484	0.15959	0.00365212018374383	-1.79672555842165	down
Oryza_sativa_newGene_4974	67	139	1.263736	2.9183	0.00165509698155719	1.13597075695307	up
Oryza_sativa_newGene_4992	0	52	0	0.937806	9.15345577112703e-12	4.93349298310296	up
Oryza_sativa_newGene_4998	168	66	1.194901	0.51786	0.000212540422312335	-1.22097578058029	down
Oryza_sativa_newGene_5011	5	174	0.160417	6.577441	0	4.77763648911224	up
Oryza_sativa_newGene_5321	228	20	1.819292	0.092913	0	-3.29610334910335	down
Oryza_sativa_newGene_5453	843	159	13.183654	2.546324	0	-2.28871097191097	down
Oryza_sativa_newGene_5461	5	80	0.138725	2.962227	9.62563362350011e-14	3.67348959029747	up
Oryza_sativa_newGene_5503	250	58	2.553655	0.659146	1.51323398256409e-13	-1.97041838294194	down
Oryza_sativa_newGene_5511	218	24	3.214889	0.395018	0	-2.98848035621396	down
Oryza_sativa_newGene_5536	535	132	5.107111	1.496328	0	-1.89983930366363	down
Oryza_sativa_newGene_5574	164	17	3.153439	0.350773	0	-3.03941885268603	down
Oryza_sativa_newGene_5650	56	13	0.373111	0.090872	0.00247967896981693	-1.86659755547843	down
Oryza_sativa_newGene_5699	60	115	0.566541	1.205474	0.0256322431057285	1.020860768289	up
Oryza_sativa_newGene_5704	312	139	2.939492	1.882648	6.70572509146039e-05	-1.05188505514226	down
Oryza_sativa_newGene_576	378	122	4.186278	1.553654	7.19516668468145e-11	-1.51289932193336	down
Oryza_sativa_newGene_5792	68	14	1.103755	0.239673	6.78858298072127e-05	-2.04378025755067	down
Oryza_sativa_newGene_582	250	66	2.432011	0.714756	1.40970568551779e-11	-1.78916247417681	down
Oryza_sativa_newGene_586	1057	136	2.505466	0.36442	0	-2.83718007606551	down
Oryza_sativa_newGene_5866	81	13	0.681243	0.118839	1.98689691921494e-07	-2.38446455267661	down
Oryza_sativa_newGene_596	126	17	3.246596	0.46409	8.78741523990811e-13	-2.66410120514821	down
Oryza_sativa_newGene_6003	647	53	9.191194	0.590215	0	-3.46164997339111	down
Oryza_sativa_newGene_6279	120	42	1.333034	0.510489	0.000360435540314952	-1.3727922153531	down
Oryza_sativa_newGene_6296	83	30	1.25579	0.507455	0.0134911608994009	-1.31330193353426	down
Oryza_sativa_newGene_63	169	41	2.777466	0.746712	9.53109258183815e-10	-1.8936242624471	down
Oryza_sativa_newGene_6332	2690	1173	40.229485	19.505911	2.80201339908359e-09	-1.0911007743636	down
Oryza_sativa_newGene_6414	140	23	1.551311	0.283307	3.5704772471945e-12	-2.41360240103378	down
Oryza_sativa_newGene_6448	95	0	0.610195	0	0	-5.67820688139806	down
Oryza_sativa_newGene_6450	64	157	0.76441	2.105788	1.15675743489474e-05	1.37381460114607	up
Oryza_sativa_newGene_6499	892	313	3.970029	1.767272	6.42152997443191e-13	-1.4006974537161	down
Oryza_sativa_newGene_6500	957	297	3.698106	1.222898	2.22044604925031e-16	-1.57723062252221	down
Oryza_sativa_newGene_6505	364	104	1.441426	0.457845	6.56363852158393e-13	-1.68548043840698	down
Oryza_sativa_newGene_6534	267	112	2.970674	1.42949	3.06903963913641e-05	-1.13588973180334	down
Oryza_sativa_newGene_6695	36	191	0.149873	1.142138	0	2.4519800545849	up
Oryza_sativa_newGene_6760	0	330	0	4.557937	0	7.55904510904604	up
Oryza_sativa_newGene_6843	59	16	0.676873	0.198365	0.00731620240786601	-1.67253444781029	down
Oryza_sativa_newGene_6845	93	18	1.026979	0.186188	2.72745392937424e-07	-2.15860843253416	down
Oryza_sativa_newGene_6914	66	3	0.551424	0.020136	1.64438906935516e-10	-3.72929070085621	down
Oryza_sativa_newGene_6930	143	37	1.572786	0.445552	7.13762771109572e-08	-1.79721366823555	down
Oryza_sativa_newGene_7003	5	58	0.136912	1.667863	8.04780830865326e-09	3.22126956863042	up
Oryza_sativa_newGene_7047	0	268	0	5.530448	0	7.26058083287512	up
Oryza_sativa_newGene_7093	998	125	6.648973	0.924215	0	-2.87452700401035	down
Oryza_sativa_newGene_7097	100	0	3.247145	0	0	-5.75079802452262	down
Oryza_sativa_newGene_7099	0	79	0	4.109848	0	5.5206076247752	up
Oryza_sativa_newGene_7133	511	35	4.346544	0.290155	0	-3.69732236667987	down
Oryza_sativa_newGene_7159	24	60	0.399496	1.111465	0.0422215981012609	1.35928932591193	up
Oryza_sativa_newGene_7174	30	334	0.491142	6.202378	0	3.50130408395986	up
Oryza_sativa_newGene_7175	54	0	0.952094	0	8.45605807597849e-11	-4.88447385635033	down
Oryza_sativa_newGene_7231	110	30	1.337656	0.398262	8.37954721066847e-06	-1.71170729092598	down
Oryza_sativa_newGene_7356	96	6	1.123928	0.068398	3.74145159298678e-14	-3.55205365232959	down
Oryza_sativa_newGene_7414	0	64	0	1.405441	7.43849426498855e-15	5.22417389333471	up
Oryza_sativa_newGene_7435	393	807	0.86153	1.946649	1.07027353646316e-08	1.13940600723021	up
Oryza_sativa_newGene_7534	0	380	0	1.831669	0	7.76157154089328	up
Oryza_sativa_newGene_7546	1750	0	11.820745	0	0	-9.85459584490041	down
Oryza_sativa_newGene_7576	9795	2298	121.779025	32.8318	0	-1.98568656143191	down
Oryza_sativa_newGene_7589	254	53	4.138587	0.952751	2.44249065417534e-15	-2.11920749130912	down
Oryza_sativa_newGene_7608	238	107	0.697288	0.405943	0.000490141921881793	-1.03609386749726	down
Oryza_sativa_newGene_7678	243	79	2.589278	0.898639	2.43654105780422e-08	-1.49529319721215	down
Oryza_sativa_newGene_7760	161	0	2.087913	0	0	-6.42767166857428	down
Oryza_sativa_newGene_777	372	28	4.820986	0.392764	0	-3.54605847007879	down
Oryza_sativa_newGene_7830	105	28	0.59777	0.175416	1.01011217991109e-05	-1.73959315704197	down
Oryza_sativa_newGene_7832	73	207	1.101416	3.493562	6.39869135454774e-09	1.58410646374755	up
Oryza_sativa_newGene_7838	2294	876	40.2915	17.10177	8.45656877856982e-13	-1.28200298069581	down
Oryza_sativa_newGene_7843	116	50	2.004144	0.951235	0.0194716143109311	-1.08242591500959	down
Oryza_sativa_newGene_7857	85	32	1.298561	0.535451	0.0197971603102098	-1.25879053620042	down
Oryza_sativa_newGene_7937	13	64	0.333089	1.938984	5.92944623734049e-06	2.24778657068836	up
Oryza_sativa_newGene_8098	208	28	1.116972	0.161429	0	-2.7130847996903	down
Oryza_sativa_newGene_8196	101	0	0.692406	0	0	-5.76488802168954	down
Oryza_sativa_newGene_8420	89	31	1.162837	0.428839	0.00460013787714075	-1.36710086186575	down
Oryza_sativa_newGene_8428	169	66	1.380124	0.612965	0.000175981219129207	-1.22944271017523	down
Oryza_sativa_newGene_8457	89	35	0.839882	0.363326	0.0263654910234664	-1.20089578330043	down
Oryza_sativa_newGene_890	163	0	1.829265	0	0	-6.44527729601912	down
Oryza_sativa_newGene_924	35	80	0.901589	2.468257	0.0169927389295561	1.25321869913461	up
Os01g0101700	48	151	0.31473	1.109233	3.03433181914059e-08	1.71952674606938	up
Os01g0106400	164	328	2.438179	5.42334	8.88546573030169e-06	1.09632135421016	up
Os01g0107750	60	2	0.83435	0.019353	4.43080905299098e-10	-3.93609321024868	down
Os01g0109500	81	175	1.497419	3.334356	0.000107286158102404	1.19763124446051	up
Os01g0111300	86	23	0.983113	0.299451	0.000122089269851688	-1.72261447088786	down
Os01g0112100	392	123	2.013714	0.895619	1.34072752899783e-11	-1.5534996455217	down
Os01g0113650	366	86	3.295575	0.860437	1.11022302462516e-16	-1.96250565840123	down
Os01g0114600	49	432	0.290478	3.360303	0	3.19653137983342	up
Os01g0114800	34	294	0.390593	3.34634	0	3.14783373614761	up
Os01g0116200	44	112	0.89651	2.567625	0.000157216312178687	1.41481600444725	up
Os01g0116900	246	93	1.82459	1.153219	2.55358301703978e-06	-1.28221993868109	down
Os01g0117000	41	85	0.254632	0.594275	0.0448154886339124	1.12145511479942	up
Os01g0121400	208	417	2.512994	5.619067	1.61783033658658e-06	1.10162688946485	up
Os01g0121500	563	185	9.010267	3.018921	1.4468426456915e-12	-1.491641347094	down
Os01g0123900	268	111	5.59094	2.570739	2.02625805987289e-05	-1.15398318062244	down
Os01g0124650	519	216	10.981326	5.091939	1.89039563003313e-07	-1.15309629133331	down
Os01g0127100	57	3	0.597704	0.023822	1.37582713000128e-08	-3.52412159506663	down
Os01g0132200	36	79	0.698247	1.713137	0.0325141219151099	1.19687921731855	up
Os01g0134200	120	44	1.236768	0.639827	0.000867675975392168	-1.30831679814803	down
Os01g0134700	215	24	2.407403	0.292064	0	-2.96866210172499	down
Os01g0135800	343	66	6.126041	1.086601	0	-2.24250145012086	down
Os01g0136000	783	144	20.884171	4.256764	0	-2.32375254693512	down
Os01g0136050	497	53	17.665472	1.923408	0	-3.08239929589576	down
Os01g0136100	7118	462	156.770782	11.318469	0	-3.83525271331099	down
Os01g0136200	3112	585	74.267372	15.511534	0	-2.30272369584997	down
Os01g0137282	18	52	0.396609	1.313183	0.0267112144587329	1.53946092600126	up
Os01g0138400	85	24	0.665392	0.202049	0.000313013457640898	-1.64898300789465	down
Os01g0138500	19	52	0.228194	0.692892	0.0456104569810405	1.46869952027997	up
Os01g0142800	4511	1943	35.001968	16.944399	6.99571178763847e-10	-1.10930599504465	down
Os01g0142875	55	15	0.568453	0.166217	0.0145029086509709	-1.65812110722031	down
Os01g0143900	54	12	1.552841	0.363922	0.00237545904580605	-1.91709327031807	down
Os01g0149400	1	998	0.059079	73.757805	0	8.53839955661327	up
Os01g0149700	279	62	1.467834	0.361142	3.21964677141295e-15	-2.03415582729076	down
Os01g0152000	20	86	0.076507	0.380381	3.52427069194583e-07	2.10828550277397	up
Os01g0152600	971	387	5.526126	2.45014	4.78445727480903e-10	-1.21824830640513	down
Os01g0152700	1	580	0.051956	41.317451	0	7.75724106091151	up
Os01g0153000	706	112	4.050142	0.713427	0	-2.53239133915536	down
Os01g0153275	154	70	1.025434	0.519243	0.00923021502775534	-1.01415802166116	down
Os01g0154300	17	53	0.262301	1.072832	0.0104297858675276	1.64046254672339	up
Os01g0159600	118	41	2.473708	0.932124	0.00036721748340407	-1.38227569340225	down
Os01g0165000	2206	589	12.253686	5.134153	0	-1.79687280551199	down
Os01g0167400	344	101	4.886633	1.589524	4.90074647530037e-12	-1.64589986102516	down
Os01g0175850	202	30	2.44735	0.401021	0	-2.57740411749352	down
Os01g0176400	356	767	3.547252	8.434459	1.16363618740678e-09	1.20816131383459	up
Os01g0176900	110	212	2.086698	4.519685	0.000521086873944476	1.03903141575417	up
Os01g0186950	2481	738	41.461769	13.710008	0	-1.64173916772998	down
Os01g0190500	185	432	1.80376	4.703102	1.92507576546319e-09	1.3198425096991	up
Os01g0193500	37	90	0.438439	1.205114	0.00264372383910993	1.34352544514833	up
Os01g0197350	80	4	3.417266	0.173326	1.39066536064547e-12	-3.72462320001339	down
Os01g0198702	80	29	1.156558	0.452994	0.018406327111517	-1.30755254684728	down
Os01g0201100	92	34	0.939945	0.377258	0.00852561427094756	-1.28753544740144	down
Os01g0201500	54	116	0.82744	1.983132	0.00311348660266075	1.18027482648149	up
Os01g0201700	541	1071	6.382079	14.047937	2.03903240958425e-08	1.08774330727947	up
Os01g0207400	4213	1730	77.162415	35.251026	3.25532933942441e-11	-1.17810260283573	down
Os01g0207500	615	284	5.41045	2.774937	5.587398632656e-06	-1.00506362028177	down
Os01g0209500	2426	940	13.483061	5.8078	1.90092386276319e-12	-1.26111943566991	down
Os01g0219300	165	64	2.420638	1.035862	0.000183667606119986	-1.23849677118912	down
Os01g0224000	2783	1112	20.658333	9.179073	1.04234398889957e-11	-1.21702933523333	down
Os01g0224100	2346	973	26.811814	12.364818	1.69225855550792e-10	-1.16309359849128	down
Os01g0224300	216	1092	5.581563	31.512098	0	2.43276319129762	up
Os01g0224400	2072	402	14.365837	3.937583	0	-2.2556189982031	down
Os01g0232000	1105	2889	26.234936	76.297157	0	1.49008844526236	up
Os01g0232200	168	335	2.044725	4.365434	8.5448795932308e-06	1.09225224755346	up
Os01g0246400	208	623	3.945112	13.205237	0	1.67880620519981	up
Os01g0247600	1924	872	54.170381	27.122789	4.85667309702009e-08	-1.03506450564639	down
Os01g0251000	405	3	3.699314	0.026931	0	-6.3126187047354	down
Os01g0251400	31223	984	1012.304083	47.807756	0	-4.8801626822969	down
Os01g0254100	7894	68139	68.492079	1229.748167	0	3.21449859539917	up
Os01g0259900	87	649	0.601627	5.382764	0	2.97714911480258	up
Os01g0262401	115	3163	1.644745	58.340611	0	4.86399934512736	up
Os01g0266100	122	53	2.360476	1.136699	0.0163037076981897	-1.0727569786852	down
Os01g0266800	2126	872	20.276805	9.237109	1.08230757689398e-10	-1.17896261525921	down
Os01g0282866	57	353	1.346505	7.233917	0	2.69584532752808	up
Os01g0304400	488	160	11.449185	4.167393	6.62192523037675e-12	-1.4934616131709	down
Os01g0306400	4058	1470	50.165108	20.209694	4.66293670342566e-15	-1.35874497818466	down
Os01g0309800	217	60	3.274252	1.008036	6.6299754575283e-10	-1.72033932049086	down
Os01g0313600	790	202	9.394792	2.667039	0	-1.85328391618627	down
Os01g0314000	5503	1908	62.979797	24.234315	1.11022302462516e-16	-1.42216877731519	down
Os01g0314800	2028	567	60.665348	18.862646	0	-1.73035839887095	down
Os01g0315600	846	1683	9.811668	21.738754	3.58695295687994e-09	1.09574437045838	up
Os01g0323775	3511	1015	38.809609	12.433716	0	-1.68352645141958	down
Os01g0336300	37	90	0.459487	1.235376	0.00264372383910993	1.34352544514833	up
Os01g0346600	56	12	0.682545	0.15046	0.00112055046462767	-1.96781524567674	down
Os01g0348900	346	74	9.066867	2.132817	0	-2.09399210235503	down
Os01g0357150	140	21	1.198745	0.192011	5.02264896340421e-13	-2.53511707814707	down
Os01g0369700	1328	611	27.540703	14.073956	2.65325455939269e-07	-1.01276235402612	down
Os01g0369900	123	41	0.815093	0.302224	0.000110122346865027	-1.4412212450302	down
Os01g0371300	95	31	1.023007	0.361959	0.000946421356265326	-1.45932485022927	down
Os01g0379400	42	98	0.495694	1.190704	0.00261253824794205	1.28963895585617	up
Os01g0386500	671	89	6.906715	0.999762	0	-2.78510437981492	down
Os01g0507000	417	182	4.619682	2.243461	5.21742924408652e-06	-1.08360766029276	down
Os01g0507700	115	307	2.00683	5.980072	2.79982370621212e-10	1.50645778793555	up
Os01g0511000	22223	5316	250.114548	66.560402	0	-1.95813127932027	down
Os01g0519700	209	527	1.291761	3.19682	6.59006182957e-12	1.43125965762147	up
Os01g0524251	200	50	1.900572	0.747971	1.1661616117209e-10	-1.85854256620749	down
Os01g0531000	118	24	1.316604	0.289536	1.02816073432876e-08	-2.11342200061556	down
Os01g0537250	6	13275	0.088921	230.253708	0	10.8213335947797	up
Os01g0540300	42	95	0.589433	1.655435	0.00562444391551031	1.24558791671728	up
Os01g0551000	76	187	1.025158	2.836668	1.67873313960953e-06	1.3821503134356	up
Os01g0556201	143	3	2.056803	0.034743	0	-4.82295233098294	down
Os01g0558900	483	137	13.107872	4.090307	6.21724893790088e-15	-1.69992562838637	down
Os01g0566500	153	54	1.536679	0.602374	4.15352527671775e-05	-1.36882752056648	down
Os01g0571766	85	31	4.420391	1.786496	0.0127813827460008	-1.30217108200418	down
Os01g0579000	116	41	3.669832	1.418033	0.000591046166309894	-1.35800617092608	down
Os01g0583900	72	26	0.384506	0.151817	0.0369223732772553	-1.30730049468857	down
Os01g0593700	126	42	0.962322	0.349338	8.61488400069055e-05	-1.4421146568645	down
Os01g0601700	750	305	8.95964	4.674583	6.12301676028437e-09	-1.18826437592222	down
Os01g0603100	321	127	1.943347	0.852954	1.04919341759047e-06	-1.22122212862861	down
Os01g0605700	19	53	0.327239	1.050376	0.032782688945929	1.4952892039663	up
Os01g0606166	996	407	13.490326	6.123219	1.60938151694268e-09	-1.18247794091918	down
Os01g0609000	24	61	0.122034	0.383847	0.0312270329276029	1.38246221058437	up
Os01g0615050	107	43	3.385421	1.5134	0.0104825567182408	-1.17748923084038	down
Os01g0615100	95	25	3.495739	0.992307	2.85905166429457e-05	-1.75118965120215	down
Os01g0621600	88	168	0.5886	1.254924	0.00287623595391462	1.02237619487651	up
Os01g0622500	725	1438	3.678871	10.447106	6.66415223005146e-09	1.09116892755541	up
Os01g0622800	5	74	0.099744	1.889263	2.03581596025515e-12	3.56352965488101	up
Os01g0627900	104	10	1.04022	0.092174	6.20836715370388e-13	-3.06557618377903	down
Os01g0637500	16	50	0.195436	0.717613	0.0169122079233232	1.63763625971666	up
Os01g0640600	68	12	1.167602	0.143494	1.12102379609125e-05	-2.23957750976007	down
Os01g0643450	26	122	0.257074	1.63366	9.25319820765935e-11	2.25475474976258	up
Os01g0645000	29	74	0.345636	0.996816	0.00661768074928826	1.39933159358585	up
Os01g0647200	39	96	0.334758	0.87988	0.00124091289697048	1.36256033145503	up
Os01g0651150	14	75	0.442445	2.374583	1.40119566838237e-07	2.37717173522103	up
Os01g0654100	1777	3413	17.165533	36.280417	8.88131990173235e-09	1.04595951518862	up
Os01g0655300	19	58	0.819926	2.897718	0.00581545969316588	1.62134859317538	up
Os01g0656400	188	392	4.076046	9.485028	5.24926056288955e-07	1.15728751408961	up
Os01g0660400	372	54	2.722222	0.412418	0	-2.64018512863089	down
Os01g0663300	1532	3939	14.77917	42.289761	0	1.46643124717247	up
Os01g0665500	502	213	26.081738	12.290703	5.27222621227175e-07	-1.12524031916744	down
Os01g0672166	151	65	0.922065	0.675371	0.00349354389823575	-1.09032118142186	down
Os01g0672201	2	89	0.024998	1.575727	0	4.64852304499042	up
Os01g0674800	923	31	8.854944	0.264542	0	-4.71415697517431	down
Os01g0675800	1285	535	17.631956	8.122052	1.41101574868685e-09	-1.15638947099284	down
Os01g0681650	85	15	1.432675	0.273826	3.14412403890074e-07	-2.26911647874669	down
Os01g0685300	197	90	2.497019	1.25719	0.00236437853703375	-1.0109070197381	down
Os01g0686500	185	85	1.688419	0.856453	0.00391999466602144	-1.00196273521834	down
Os01g0688000	373	756	7.091613	16.327358	2.91206166957991e-08	1.12041830851719	up
Os01g0699450	401	162	5.636741	2.531035	3.6945802139865e-07	-1.19366301002103	down
Os01g0705750	250	107	3.001378	1.426503	8.98906852550008e-05	-1.10651405232742	down
Os01g0706600	216	52	5.5688	1.627673	8.98725538434064e-12	-1.91387560393122	down
Os01g0708500	386	161	6.766291	3.182656	1.64629430776664e-06	-1.14776177060809	down
Os01g0709000	43	101	0.577556	1.510881	0.0018160227421371	1.29988452538137	up
Os01g0712501	69	17	1.313625	0.320852	0.000497257752515745	-1.81287218447087	down
Os01g0714600	2644	564	46.839539	11.108438	0	-2.12033939780414	down
Os01g0714800	58	0	0.860347	0	9.72522062880898e-12	-4.98419493524139	down
Os01g0717000	1870	4996	19.313479	56.151781	0	1.52193878975157	up
Os01g0719150	81	25	2.463797	0.836959	0.0018438711293266	-1.52604559871127	down
Os01g0721400	58	9	0.568962	0.099267	3.09558952337197e-05	-2.37163912371124	down
Os01g0721500	86	181	0.71523	1.545778	0.000160113533287376	1.16129122453184	up
Os01g0725400	462	1	9.076104	0.000975	0	-7.28822314223247	down
Os01g0727500	1993	3811	15.316099	32.589737	1.06225640505997e-08	1.03967938808423	up
Os01g0728100	383	827	4.292601	14.15397	6.56610876781372e-10	1.21165320011159	up
Os01g0729700	92	34	1.115401	0.45014	0.00852561427094756	-1.28753544740144	down
Os01g0730400	170	32	2.079355	0.301774	1.03772546111713e-12	-2.24299562639047	down
Os01g0732100	7	70	0.160562	2.001978	3.55377172134297e-10	3.11769891133333	up
Os01g0733200	806	370	13.126727	6.706785	1.32403514785384e-06	-1.01463953108318	down
Os01g0740500	226	430	1.507548	3.204822	1.02312459338005e-05	1.02702995337217	up
Os01g0740700	6256	1161	60.280694	14.73446	0	-2.3229696399124	down
Os01g0742200	219	60	1.373826	0.417313	4.29505764287796e-10	-1.7334612471489	down
Os01g0745850	45	94	0.847485	1.966776	0.0215538302350425	1.13521690262773	up
Os01g0753800	379	743	4.991447	10.900566	1.61808829779453e-07	1.07254595478349	up
Os01g0757700	268	529	2.130718	7.271915	7.09970644607871e-07	1.08082879901152	up
Os01g0760701	13	149	0.220957	2.996184	0	3.44476753694083	up
Os01g0764800	444	1043	3.366343	8.803028	1.18016707517654e-12	1.33355826227153	up
Os01g0765400	1575	726	18.856657	9.66784	1.88212318175118e-07	-1.01039615674101	down
Os01g0766300	653	295	19.646999	9.857034	1.67312470111813e-06	-1.03680985349658	down
Os01g0770200	102	213	0.95095	2.210685	5.51091428908634e-05	1.1527869132574	up
Os01g0772500	70	16	0.809334	0.20163	0.000166734359228982	-1.91211208282815	down
Os01g0777101	454	3	15.9007	0.10988	0	-6.47666478704183	down
Os01g0781100	291	38	1.156598	0.164892	0	-2.77585335641916	down
Os01g0781600	35	119	0.405932	1.527075	1.72762197991894e-07	1.81589862277636	up
Os01g0786500	85	166	1.680496	3.665229	0.00184682050907958	1.05424755529127	up
Os01g0786800	80	30	1.05586	0.436701	0.0286005897685375	-1.26139600700742	down
Os01g0787300	173	69	1.936004	0.851852	0.000238518648016495	-1.20032123431806	down
Os01g0791033	2106	4606	44.670649	108.148607	1.07835962381841e-12	1.23341899356029	up
Os01g0793701	104	27	0.96235	0.278094	7.09479857263773e-06	-1.77534504678178	down
Os01g0795832	93	20	3.46533	0.828	1.44866664752996e-06	-2.0195076849413	down
Os01g0803300	60	176	0.647545	2.115956	2.22614339184801e-08	1.62724862049931	up
Os01g0818600	413	190	4.041309	2.125369	3.68705400012326e-05	-1.00828587291987	down
Os01g0823100	142	306	1.902622	4.556919	1.05925895399483e-06	1.20196803831237	up
Os01g0824000	760	282	8.965344	3.765554	5.04152275482284e-11	-1.31976485615293	down
Os01g0829800	842	165	8.922004	1.974561	0	-2.2341373694897	down
Os01g0832600	3220	1014	35.769665	12.20394	0	-1.56019498558424	down
Os01g0835700	404	113	5.736775	1.619536	4.9737991503207e-14	-1.71733176391345	down
Os01g0836700	93	30	1.84312	0.662584	0.000963927217200511	-1.47395934594126	down
Os01g0837000	3207	1375	28.238683	13.460648	7.58618723395443e-10	-1.11564428087546	down
Os01g0838400	83	311	0.65553	2.272942	1.11022302462516e-16	1.98650250884848	up
Os01g0839700	6508	2778	102.947273	48.853443	3.15079295987175e-10	-1.12251895277587	down
Os01g0840100	53859	21802	428.386566	193.563252	1.46733736272608e-11	-1.19950645412716	down
Os01g0844300	75	22	1.018507	0.332485	0.00192188691755879	-1.58919506225113	down
Os01g0844700	64	126	1.605077	3.534912	0.00918156462560626	1.06040166338903	up
Os01g0847100	122	33	3.591225	1.073393	1.82845218543726e-06	-1.72846294912253	down
Os01g0849950	360	138	4.578413	1.949973	1.22310864103525e-07	-1.26746182050095	down
Os01g0850200	2091	603	14.090108	4.462413	0	-1.6859104585325	down
Os01g0853000	160	73	2.864307	1.429226	0.00794693978210881	-1.00955544086723	down
Os01g0855400	82	291	1.021135	4.049832	4.88498130835069e-15	1.90826001824317	up
Os01g0857400	311	713	3.114362	7.960292	6.83804124435028e-11	1.29694621092281	up
Os01g0859100	511	191	5.267199	2.183761	1.89266080585782e-09	-1.30670101437243	down
Os01g0860500	296	0	4.439897	0	0	-7.29854429477126	down
Os01g0862400	359	163	5.008486	2.528731	5.23255088112906e-05	-1.02605405325371	down
Os01g0865400	54	8	0.621064	0.091151	5.75664474301574e-05	-2.4126535884184	down
Os01g0868900	628	1266	5.936227	13.350862	4.03815159089049e-09	1.11425859839822	up
Os01g0872400	1	135	0.002405	1.191823	0	5.66845710617374	up
Os01g0872900	73	0	0.870744	0	3.66373598126302e-15	-5.30664203835717	down
Os01g0876400	778	1612	6.652535	14.475956	3.56629614728377e-10	1.15423341229239	up
Os01g0877450	211	56	3.981369	1.169907	2.89965607080944e-10	-1.77684512512079	down
Os01g0877600	4984	2104	34.118035	18.162398	1.75083725295622e-10	-1.13835643162903	down
Os01g0877900	156	46	4.043141	1.32312	4.66573123247827e-07	-1.61993396191805	down
Os01g0878700	79	26	0.844615	0.294512	0.00559040136770017	-1.4378789260357	down
Os01g0879100	1368	459	26.39539	9.766244	1.55431223447522e-15	-1.46682265507385	down
Os01g0879200	131	40	2.746614	0.920768	9.17519186760529e-06	-1.56493502159416	down
Os01g0882400	191	68	3.789418	1.502439	5.49246280090454e-06	-1.36218428582734	down
Os01g0888800	219	90	5.126814	2.340203	7.78274180219807e-05	-1.16226276113592	down
Os01g0888900	172	23	5.037642	0.718362	2.22044604925031e-16	-2.70700024475214	down
Os01g0889900	466	187	2.991417	1.334458	8.85887612156466e-08	-1.20447432613608	down
Os01g0895500	371	106	5.601541	1.778518	4.89164264649844e-13	-1.68579252569495	down
Os01g0899200	71	19	0.786082	0.157261	0.00102008975279289	-1.7068574103044	down
Os01g0901000	1092	2147	6.666615	14.603146	4.12348022393871e-09	1.07918798324391	up
Os01g0901300	307	139	2.576572	1.29524	0.000122635751179212	-1.02871932060164	down
Os01g0905200	1289	562	12.610998	6.16406	1.75079177822113e-08	-1.0900627387865	down
Os01g0913300	307	117	2.246735	0.986031	4.21399176886439e-07	-1.273909195027	down
Os01g0914600	12	156	0.115457	1.739329	0	3.61052708288312	up
Os01g0922350	88	213	1.105435	2.982904	6.78523914277029e-07	1.36160630689071	up
Os01g0924800	354	678	6.523673	14.963273	7.40534925491865e-07	1.03873811020777	up
Os01g0925100	636	230	6.209914	2.493499	5.67718094757197e-11	-1.3555311456957	down
Os01g0929100	309	86	11.651117	6.185425	2.95319324550292e-12	-1.71963702656615	down
Os01g0933950	143	51	5.08601	1.99806	0.000101135037945288	-1.35233011243433	down
Os01g0935800	114	240	1.257549	3.314428	1.68296288738379e-05	1.16594168807153	up
Os01g0937900	329	688	7.869782	18.306799	1.03956285801843e-08	1.16488614624693	up
Os01g0939100	19	82	0.087363	0.428813	7.22229543503872e-07	2.10843518342064	up
Os01g0939800	89	33	0.355996	0.145538	0.0114737950987509	-1.28160619668257	down
Os01g0944100	613	81	7.960401	1.315002	0	-2.78818663836421	down
Os01g0945600	80	30	1.118474	0.346912	0.0286005897685375	-1.26139600700742	down
Os01g0947833	87	21	1.672027	0.430356	2.24737821227228e-05	-1.86045083268889	down
Os01g0949300	11182	2943	222.756735	65.231293	0	-1.82004599751251	down
Os01g0949500	3044	1100	52.233597	20.996347	7.66053886991358e-15	-1.36190113727675	down
Os01g0953500	123	48	1.003685	0.538798	0.00226649652096556	-1.22249297870372	down
Os01g0953801	234	105	5.249763	2.606309	0.000518610645433903	-1.03861237425396	down
Os01g0955700	9017	2509	63.673798	19.589345	0	-1.73967177383557	down
Os01g0956500	23	61	0.274212	0.86601	0.0191743311234887	1.43928590927719	up
Os01g0960200	800	218	4.634478	1.484646	0	-1.76232982474908	down
Os01g0968800	3294	6502	70.729057	155.323959	1.0803924421765e-09	1.08575955298323	up
Os01g0971800	339	139	4.886003	2.218547	2.35674510551398e-06	-1.17093144699415	down
Os01g0972000	1361	469	19.105873	7.321421	9.88098491916389e-15	-1.42845542647357	down
Os01g0974600	4	72	0.160044	3.564287	9.56568158017035e-13	3.75108798451209	up
Os01g0976450	508	233	1.761862	0.890774	1.09177015270578e-05	-1.01385572054898	down
Os02g0101400	24	98	0.431233	2.00968	9.78188081646181e-08	2.05108485105885	up
Os02g0103100	12	49	0.254819	0.717034	0.00151373233132102	1.97454484133302	up
Os02g0106100	170	459	1.243884	3.745782	9.9475983006414e-13	1.52766336286288	up
Os02g0109200	365	159	3.864545	1.900797	1.15291869664524e-05	-1.08530003688594	down
Os02g0120000	316	1008	1.399077	8.093482	0	1.77255637162354	up
Os02g0125350	866	295	8.262797	3.117322	1.44995127016045e-13	-1.44306823660924	down
Os02g0126500	94	17	0.737119	0.147015	7.81822689921441e-08	-2.24865848807966	down
Os02g0131100	530	2061	2.651822	21.173313	0	2.06052429960396	up
Os02g0133900	57	115	0.748043	1.708089	0.0104728655320371	1.0925417452799	up
Os02g0134300	206	71	4.210567	1.606899	1.00289721527425e-06	-1.40947892719876	down
Os02g0134400	101	37	0.713325	0.286387	0.00358617650287707	-1.30336755734547	down
Os02g0136000	519	236	3.096265	1.575807	6.98636652340934e-06	-1.02632881561871	down
Os02g0139000	63	138	0.604816	1.528973	0.000544177872372598	1.21198030288022	up
Os02g0142060	7	64	0.134709	1.451562	6.9075449804501e-09	2.99172791566739	up
Os02g0148700	279	127	3.578145	1.553897	0.000258011929807456	-1.02018613448352	down
Os02g0154200	63	6	0.320783	0.028629	9.10540139953397e-08	-2.95890519130315	down
Os02g0157600	58	8	0.413595	0.056721	1.03858270704693e-05	-2.51237466730945	down
Os02g0166600	281	110	4.255121	1.703468	2.30514798671422e-06	-1.23470382912277	down
Os02g0168400	1150	2462	6.367068	15.19719	1.37672095945618e-11	1.20201028873608	up
Os02g0173200	474	182	7.410433	3.164931	1.18967696804972e-08	-1.26766342763324	down
Os02g0175700	93	19	1.147892	0.229826	6.40483182046125e-07	-2.08738224304924	down
Os02g0181200	6355	12462	94.916686	224.124834	1.74039060940601e-09	1.07650051066351	up
Os02g0181900	14096	4152	76.680603	25.124821	0	-1.65783520304373	down
Os02g0186900	56	157	0.585887	1.828974	3.65641765864844e-07	1.56055316440595	up
Os02g0187700	13478	2111	221.161987	38.536419	0	-2.56845390862779	down
Os02g0189300	180	410	2.465577	6.247701	9.32095522987453e-09	1.28387171362455	up
Os02g0189400	140	277	1.38543	3.060804	4.0665162700404e-05	1.07937858807537	up
Os02g0191300	1980	908	16.482385	8.332396	8.76087419277027e-08	-1.01816705334153	down
Os02g0191800	60	257	1.677478	8.046578	0	2.16893446162973	up
Os02g0198500	240	110	6.975706	3.557925	0.000777868895066591	-1.00881572254326	down
Os02g0198700	25	89	0.272146	0.688803	4.9007994880057e-06	1.8600087686402	up
Os02g0200900	17017	7383	102.555442	49.567134	1.00601271757483e-09	-1.09935956459424	down
Os02g0201800	58	3	0.713212	0.034081	8.38409075498703e-09	-3.54841313364471	down
Os02g0203401	260	119	1.718792	0.875138	0.000462168067349444	-1.01168507014157	down
Os02g0205700	2027	8473	25.571615	93.696213	0	2.16763491433157	up
Os02g0207100	54	120	0.569016	1.454958	0.00124651640189977	1.22846582206801	up
Os02g0207800	91	0	1.32697	0	0	-5.61738384359906	down
Os02g0207900	65	188	0.864494	2.820397	1.3290060385529e-08	1.60941390317148	up
Os02g0208300	120	50	0.738942	0.335233	0.00881523120560812	-1.13056343481903	down
Os02g0208675	6225	11699	92.421494	193.242142	2.75614874256647e-08	1.0151727064154	up
Os02g0208700	23	160	0.439791	3.711649	0	2.80523432562134	up
Os02g0212975	3	160	0.073645	4.529553	0	5.15236100128331	up
Os02g0215200	2193	510	12.981271	3.016053	0	-1.99545820182628	down
Os02g0232050	53	3	1.526867	0.061218	1.00557885018837e-07	-3.4226462769924	down
Os02g0241100	104	24	0.730911	0.185519	8.74768306569074e-07	-1.93428060197853	down
Os02g0258200	1998	5104	34.777641	98.856323	0	1.45735801620405	up
Os02g0259900	15494	2785	61.855621	12.315666	0	-2.37007077724491	down
Os02g0266900	130	39	0.818881	0.510528	6.92399028312529e-06	-1.58900615301488	down
Os02g0282600	215	589	2.090155	5.344408	2.18713935851156e-14	1.55074655475771	up
Os02g0299600	15	49	0.382504	1.554952	0.0130990558440798	1.69246361039629	up
Os02g0314600	6153	2685	56.562385	27.258074	1.35630595643477e-09	-1.09071177533731	down
Os02g0318100	53	13	0.836849	0.187423	0.0073358000025372	-1.78982980235851	down
Os02g0325600	8034	3616	91.584815	45.87804	9.31223542721682e-09	-1.046207040692	down
Os02g0325800	599	240	12.333384	5.357866	1.31230558642059e-08	-1.20838053671267	down
Os02g0326100	573	134	6.486917	1.84169	0	-1.97708646696649	down
Os02g0329450	9	49	0.039086	0.250658	0.000103546706611946	2.32552312722795	up
Os02g0332450	189	62	3.426302	0.65591	6.70714999762012e-07	-1.47689753868045	down
Os02g0438700	335	127	3.176293	1.551244	1.55776260002405e-07	-1.28245655513971	down
Os02g0445100	37	82	0.853823	2.109375	0.0221517915826644	1.21192034634503	up
Os02g0453500	57	7	1.019171	0.14088	4.9549740053223e-06	-2.6440463269104	down
Os02g0457250	62	133	0.429933	1.065763	0.00113840914156083	1.18182607339523	up
Os02g0457600	120	41	1.286686	0.453589	0.000227371753148464	-1.40614369073552	down
Os02g0461300	346	51	2.77363	0.453581	0	-2.61599022445872	down
Os02g0462401	75	162	0.83068	2.004673	0.000203515209916127	1.19582094778262	up
Os02g0464500	401	16	2.084327	0.088104	0	-4.39859798051795	down
Os02g0464550	1163	317	12.448678	2.836368	0	-1.76450269166812	down
Os02g0464700	256	96	1.970858	1.142465	1.35965369862934e-06	-1.29430874505178	down
Os02g0481900	54	105	0.61178	1.072159	0.0338975890297873	1.03879549412172	up
Os02g0492800	84	21	2.963974	0.792295	5.93529813597282e-05	-1.81092115203541	down
Os02g0506100	809	1625	5.073111	11.622309	2.23736651427942e-09	1.1095733950487	up
Os02g0513700	688	221	4.079804	1.51419	4.70734562441066e-14	-1.52573103338855	down
Os02g0518800	322	1196	1.872287	7.355545	0	1.99190686495078	up
Os02g0521100	108	11	1.299374	0.216879	4.9471537977297e-13	-3.001321193642	down
Os02g0527700	269	101	4.121568	1.715855	8.81255949325421e-07	-1.29329629121801	down
Os02g0531600	227	86	3.170583	1.360539	5.7729879809898e-06	-1.27789098872155	down
Os02g0533800	6916	2733	159.860826	68.942459	1.48203671557212e-12	-1.2337639373104	down
Os02g0536400	787	314	5.598518	2.466609	1.74552949872009e-09	-1.21584855731541	down
Os02g0537775	201	87	2.942691	1.416998	0.000563657098299308	-1.08758984762473	down
Os02g0537800	213	67	2.060189	0.702052	4.59395843588339e-08	-1.53883328499568	down
Os02g0538700	47	106	0.772949	1.953486	0.00253107309512723	1.24528859080576	up
Os02g0539500	1180	363	14.125675	4.825917	0	-1.59092732628905	down
Os02g0546600	1113	60	22.702835	1.150134	0	-4.0689508269284	down
Os02g0550650	114	35	1.669059	0.570957	5.04724993537486e-05	-1.55145068506655	down
Os02g0552700	197	67	2.257644	0.857434	1.13011704083732e-06	-1.42720689280198	down
Os02g0559300	111	26	0.669824	0.169188	4.27694392346467e-07	-1.91875198179896	down
Os02g0566300	261	575	1.869863	3.797181	2.6568718336506e-09	1.23865236776569	up
Os02g0567450	101	28	0.92419	0.285788	3.245802657037e-05	-1.68457021998844	down
Os02g0572600	43	105	0.677216	1.685784	0.000642212003592824	1.35497734335646	up
Os02g0573400	419	124	2.445565	1.014851	3.86912724081867e-13	-1.63763182392148	down
Os02g0576600	72	150	0.923508	1.57234	0.000862840762577033	1.14344412784756	up
Os02g0577501	187	6	3.566008	0.119333	0	-4.50035061226463	down
Os02g0579300	1705	3323	20.69692	44.922678	3.68461239297346e-09	1.06703266207862	up
Os02g0580900	90	188	0.782296	1.732637	0.000144753612292159	1.15130978152864	up
Os02g0587000	1265	384	29.291647	9.893232	0	-1.61036644874379	down
Os02g0588600	119	52	2.378646	1.11525	0.0209205801267033	-1.06398248001773	down
Os02g0590700	292	93	1.196421	0.765102	1.15729514860163e-09	-1.52779408595541	down
Os02g0601350	1951	559	24.630623	6.937446	0	-1.69500419207833	down
Os02g0611250	53	7	0.544432	0.077061	2.89230952711383e-05	-2.54257100883617	down
Os02g0612700	1541	2945	6.253846	10.816983	1.40269517112657e-08	1.0386466576352	up
Os02g0614732	170	77	1.402398	0.706449	0.00475724271326683	-1.02082872532982	down
Os02g0621600	1198	373	9.077255	3.799886	0	-1.57371414410012	down
Os02g0624300	245	96	4.235467	1.847061	7.87214171438233e-06	-1.23142187676528	down
Os02g0625100	53	1	0.852888	0.06151	1.86743775998366e-09	-4.20910777224123	down
Os02g0629101	114	39	4.563188	1.705418	0.000380444974724781	-1.40243045138078	down
Os02g0629900	180	76	2.305945	1.078918	0.000674486729171808	-1.12084337220061	down
Os02g0630000	344	127	4.692842	1.923214	4.50935152551679e-08	-1.32049200395264	down
Os02g0630475	798	18	11.86216	0.327717	0	-5.23405194038618	down
Os02g0631200	5037	2013	44.722546	19.69021	4.19664303308309e-12	-1.21734438015889	down
Os02g0633300	3229	1233	40.582293	11.344709	3.41504602374698e-13	-1.282548098645	down
Os02g0639300	170	14	2.019195	0.176428	0	-3.34208036512137	down
Os02g0639500	458	979	6.289708	15.104327	4.50695147868885e-10	1.19775790972721	up
Os02g0640100	387	0	6.687486	0	0	-7.68312418880729	down
Os02g0653900	16134	7420	147.698257	75.562737	4.30319012645342e-08	-1.01528546945072	down
Os02g0654700	2081	894	28.745512	13.737801	1.90669813271427e-09	-1.11225051211137	down
Os02g0656100	809	1777	11.29701	30.069397	6.44928555004753e-12	1.2384438982468	up
Os02g0658500	92	241	0.416637	1.218355	1.22284673498285e-08	1.47560297505705	up
Os02g0658800	47	151	0.600928	2.181585	1.74636909378023e-08	1.74873667947019	up
Os02g0662100	677	1486	16.031866	39.182388	1.33064670393424e-11	1.2370413325394	up
Os02g0664200	299	860	4.711367	15.106814	0	1.62319268720358	up
Os02g0666800	462	874	10.331842	21.736847	4.49646942679571e-07	1.0218993329971	up
Os02g0667300	221	63	5.143946	1.620283	1.3109880958595e-09	-1.67803383768855	down
Os02g0670700	525	230	2.833849	1.379967	1.48207021199998e-06	-1.07972635421873	down
Os02g0675100	23	85	0.445698	1.860084	5.00746612375202e-06	1.90647547854731	up
Os02g0677300	661	61	9.31848	0.957113	0	-3.29571994723188	down
Os02g0677600	94	29	1.655117	0.566298	0.000427339312853103	-1.53523984247027	down
Os02g0678601	93	34	0.986016	0.394794	0.00667230846299061	-1.3028196316322	down
Os02g0685200	1429	522	12.323232	5.008633	3.30513394430909e-13	-1.34478457618463	down
Os02g0687200	360	714	6.646143	14.657208	1.12667828622293e-07	1.08906894768702	up
Os02g0689200	1613	744	17.817409	9.03369	1.84187831098193e-07	-1.00950128470744	down
Os02g0690550	97	14	0.793786	0.121961	1.29411970029025e-09	-2.54450523215689	down
Os02g0695900	54	3	1.052451	0.058967	6.10882023854842e-08	-3.44869205475366	down
Os02g0699433	193	0	1.903813	0	0	-6.686430425429	down
Os02g0699466	4	247	0.105682	9.008776	0	5.5049424807363	up
Os02g0705500	941	312	19.181935	5.946761	1.38777878078145e-14	-1.48228021349061	down
Os02g0707900	2310	968	35.431385	16.588372	3.32703864458495e-10	-1.14822086534847	down
Os02g0720450	418	78	8.07012	1.734947	0	-2.29114091249708	down
Os02g0720500	149	13	2.493227	0.22538	0	-3.24867413569781	down
Os02g0729100	9	50	0.098353	0.668173	6.49489162198869e-05	2.35366909579448	up
Os02g0729350	6	53	0.101051	0.930924	4.50662128836932e-07	2.89974854799901	up
Os02g0729700	7939	3559	83.735734	41.747535	7.24071180790986e-09	-1.05196144986348	down
Os02g0729801	6282	2470	53.441292	23.377876	1.09690034832965e-12	-1.24096544012894	down
Os02g0730000	96296	37190	857.968655	365.115744	6.45594688819529e-13	-1.267366448805	down
Os02g0730050	177	57	4.765059	1.690986	8.8970963840751e-07	-1.50104860193967	down
Os02g0730075	2030	873	47.316208	22.641659	2.15025963701265e-09	-1.11071122361437	down
Os02g0730450	46	98	1.055645	2.520921	0.0119756847379412	1.16381296678741	up
Os02g0730775	81	25	0.980168	0.338257	0.0018438711293266	-1.52604559871127	down
Os02g0731800	29	77	0.300227	0.884999	0.00267316986519628	1.45535892937009	up
Os02g0733200	836	387	14.301025	8.040868	1.67053009747509e-06	-1.00273300453313	down
Os02g0735800	566	236	4.910351	2.277637	1.15575288561764e-07	-1.15096106681424	down
Os02g0740600	234	103	7.560627	3.679938	0.000309928459328312	-1.06589581756794	down
Os02g0742050	89	7	1.458841	0.122007	3.98392430156491e-12	-3.27012582328163	down
Os02g0743450	200	442	1.244603	3.56397	1.81655384068335e-08	1.24134639295	up
Os02g0744000	20	66	0.349772	1.303895	0.000615350972689832	1.73515213676079	up
Os02g0747400	793	357	6.386242	3.196957	5.8444557848869e-07	-1.04258856398654	down
Os02g0753900	163	72	2.284398	1.003351	0.00362484822764331	-1.05547322414059	down
Os02g0755900	85	30	0.911615	0.357526	0.00807099136578371	-1.34689658813338	down
Os02g0756200	7101	2731	112.997253	48.351894	2.01505478969466e-13	-1.27289346028555	down
Os02g0756600	1881	686	28.296515	11.481695	7.89368570508486e-14	-1.347820151575	down
Os02g0757100	21562	7801	327.468414	131.792313	1.4432899320127e-15	-1.36140653588835	down
Os02g0758200	1033	418	17.955103	8.071765	7.86245291095611e-10	-1.19669181643887	down
Os02g0759400	1580	504	16.429	5.806677	0	-1.53997389210262	down
Os02g0759600	53	146	0.38249	1.181248	1.43133071162094e-06	1.53372870356232	up
Os02g0766000	514	200	5.529913	2.384858	1.09623171651307e-08	-1.24928028611998	down
Os02g0767300	184	349	2.631704	5.612292	3.8023793636377e-05	1.02116924447144	up
Os02g0768300	138	27	1.762742	0.375453	2.29639196547282e-10	-2.17706408167492	down
Os02g0768400	33	106	0.318722	1.327706	2.94722363314293e-06	1.73198776171769	up
Os02g0775300	500	217	9.571662	4.798395	1.35543139112571e-06	-1.09287896929062	down
Os02g0776800	226	1026	1.746745	8.343909	0	2.27823334862608	up
Os02g0782500	37506	11413	812.449371	275.112919	0	-1.6111389827458	down
Os02g0782550	210	4	7.200223	0.126936	0	-5.09615519323767	down
Os02g0787200	138	370	0.846048	2.470274	2.11530792881831e-11	1.51520732273084	up
Os02g0787250	143	65	1.473642	0.74852	0.0142153393447456	-1.01278633196169	down
Os02g0791450	21	100	0.293655	1.636955	4.00118094212587e-09	2.25738334774664	up
Os02g0797600	20337	8995	245.386908	120.473167	3.92538590521241e-09	-1.07160900478039	down
Os02g0798900	290	44	0.819517	0.210086	0	-2.56814630541867	down
Os02g0800800	229	484	2.259225	3.357325	6.42066130263075e-08	1.17817645522786	up
Os02g0801450	81	1	1.10343	7.1e-05	1.11022302462516e-15	-4.80374252255933	down
Os02g0802500	73088	27154	486.45768	200.864788	2.4980018054066e-14	-1.32325892667104	down
Os02g0805100	2724	1078	48.365482	21.279091	5.77593528561238e-12	-1.2308641002335	down
Os02g0808800	25095	11167	315.467987	156.162781	6.5492777867604e-09	-1.06288502345214	down
Os02g0811101	155	58	1.154112	0.666236	0.000139077696437839	-1.28738573606936	down
Os02g0811400	15561	5820	275.446298	114.236495	2.02060590481778e-14	-1.31342833744541	down
Os02g0811800	4197	551	51.817337	7.564915	0	-2.82013085916627	down
Os02g0816200	180	1007	2.300958	13.32927	0	2.57658068365829	up
Os02g0818800	502	106	2.824599	0.634958	0	-2.12014898023024	down
Os02g0819500	2658	1160	27.883753	12.939617	3.00313685031028e-09	-1.08990191142116	down
Os02g0822150	8	59	0.088649	0.734731	2.92378704247476e-07	2.72388790842991	up
Os02g0828200	2752	911	24.260986	8.128969	0	-1.48801106767769	down
Os02g0830750	46	92	1.851048	4.174443	0.0469003835818163	1.07432336283345	up
Os02g0831500	285	532	1.712339	3.255814	7.13313060096699e-06	1.00083491040823	up
Os02g0832600	740	316	8.568343	3.568715	7.00887152760288e-08	-1.11812083664508	down
Os02g0833975	63	121	0.980195	2.109673	0.0184621743092942	1.02486824597113	up
Os03g0100010	0	59	0	0.588025	1.3988810110277e-13	5.1100840819152	up
Os03g0102700	119	431	2.079767	8.378407	0	1.94499762764782	up
Os03g0103300	68	2365	1.660908	51.726699	0	5.18679143626556	up
Os03g0103800	581	268	1.876814	0.986732	6.98770438334329e-06	-1.00640209187058	down
Os03g0103950	125	24	1.134211	0.234567	1.09859243924149e-09	-2.19528755547103	down
Os03g0104800	52	186	0.621632	3.244242	2.29697372233773e-11	1.90588892703712	up
Os03g0106550	100	9	3.019959	0.266327	7.66942065411058e-13	-3.13824221299247	down
Os03g0108500	15	56	0.206124	0.870393	0.000859101507838855	1.8788449206427	up
Os03g0113900	466	176	10.399741	4.355999	6.74275468792729e-09	-1.29109704299191	down
Os03g0114100	2475	6400	39.061783	112.410713	0	1.47509209028493	up
Os03g0119700	260	45	1.524723	0.428455	0	-2.38049537239686	down
Os03g0120800	29	67	0.21695	0.55772	0.0494080610367041	1.25946332331993	up
Os03g0122300	480	67	6.788234	1.079928	0	-2.70393043179506	down
Os03g0126825	619	3818	1.876385	10.013511	0	2.72622165788935	up
Os03g0128100	281	19	2.360025	0.163221	0	-3.66327272980792	down
Os03g0128800	611	247	7.469372	3.313885	1.72747557369846e-08	-1.19572859872646	down
Os03g0131100	4366	1934	18.576973	8.875298	4.19710133314766e-09	-1.06888296219448	down
Os03g0131333	99	508	1.315564	14.093282	0	2.44215543134945	up
Os03g0131950	97	290	1.267669	4.211895	6.3753446966075e-12	1.66600373462155	up
Os03g0132550	79	20	1.595379	0.438869	0.000149193962945993	-1.78921890907198	down
Os03g0133100	1837	632	47.369507	18.122766	1.55431223447522e-15	-1.43167539794996	down
Os03g0133500	197	69	1.768579	0.682392	2.55274082339163e-06	-1.38584193554469	down
Os03g0143100	21	59	0.156253	0.492662	0.0129252559245869	1.51339922241196	up
Os03g0143800	1	155	0.001933	9.103845	0	5.86536928678954	up
Os03g0146200	703	2630	14.59129	35.596943	0	2.00570764310774	up
Os03g0147001	640	62	0.848132	0.533428	0	-3.22647015047733	down
Os03g0149700	140	33	2.021016	0.525618	1.17502014784776e-08	-1.92417279923322	down
Os03g0149800	229	81	3.588368	1.400815	6.84750466439787e-07	-1.37507276301128	down
Os03g0150200	89	24	2.502161	0.729257	9.28472521795065e-05	-1.71391278775621	down
Os03g0152600	65	177	1.186529	3.597791	1.7563294041345e-07	1.52326157983564	up
Os03g0156600	294	82	6.402889	1.974013	7.14528436418504e-12	-1.71559696777319	down
Os03g0157900	17691	6461	191.312393	77.731041	3.10862446895044e-15	-1.3477929722965	down
Os03g0158000	65	19	1.109226	0.349313	0.00695029183743912	-1.5829310491526	down
Os03g0158600	150	32	4.33485	1.028259	3.28995719556247e-10	-2.06453938676045	down
Os03g0165375	78	13	3.200885	0.596025	6.27666136288063e-07	-2.33128288940657	down
Os03g0167600	57	17	0.4334	0.138021	0.0260385818291278	-1.54532205707297	down
Os03g0168100	478	73	5.567343	0.941474	0	-2.57723203355126	down
Os03g0170900	76	1185	1.00751	11.63509	0	4.0345584590618	up
Os03g0178000	14325	4585	155.49211	55.352584	0	-1.53802383205964	down
Os03g0180100	64	17	1.29577	0.379995	0.00268278996693316	-1.70735305537854	down
Os03g0181400	11	47	0.177448	0.488379	0.0015778368081607	2.02432621640077	up
Os03g0182800	7024	3105	88.150796	44.162305	3.0069201573113e-09	-1.07211622992594	down
Os03g0183050	74	26	1.940856	0.751066	0.0218583386759996	-1.34583000328017	down
Os03g0184550	186	81	2.771917	1.326018	0.00110883824262331	-1.07775857444155	down
Os03g0187350	84	20	1.682708	0.443856	2.89599710679989e-05	-1.87574538343396	down
Os03g0188100	262	59	2.508077	0.624632	1.97619698383278e-14	-2.01361860407346	down
Os03g0191400	83	10	1.455736	0.196153	3.1266430555732e-09	-2.74668393509603	down
Os03g0191850	947	0	12.827787	0	0	-8.96999797852146	down
Os03g0191900	0	277	0	4.174362	0	7.30792808366056	up
Os03g0192550	63	4	1.375749	0.078824	4.21887236257135e-09	-3.38894246127388	down
Os03g0192750	84	20	1.630186	0.426762	2.89599710679989e-05	-1.87574538343396	down
Os03g0196900	115	297	2.101038	6.071578	1.57999568983769e-09	1.45895880862094	up
Os03g0201400	460	912	1.62254	4.080662	3.63903672750965e-08	1.08941252276534	up
Os03g0205800	1934	636	28.49391	10.426956	0	-1.49676008642528	down
Os03g0216000	190	359	2.100992	4.295517	3.6848840088255e-05	1.01589466056851	up
Os03g0216400	157	60	2.095288	0.884177	0.000200017184385004	-1.25816720242379	down
Os03g0218400	328	132	2.295012	1.0131	1.59131653976186e-06	-1.19720160907889	down
Os03g0220200	164	50	1.94581	0.658902	5.58064891187371e-07	-1.57520352386825	down
Os03g0220700	4938	2176	22.922519	13.852052	2.79829770466478e-09	-1.07648032961324	down
Os03g0221600	226	77	1.486379	0.559852	2.53138106143247e-07	-1.42767608882773	down
Os03g0226200	14185	5341	327.307159	137.086304	3.37507799486048e-14	-1.30374689941622	down
Os03g0232200	2976	589	21.254397	6.300375	0	-2.22849459180152	down
Os03g0232400	87	165	2.19211	4.624804	0.00372626636515483	1.0127918895661	up
Os03g0237100	87	181	1.101818	2.564123	0.000215386078336932	1.14496953984409	up
Os03g0241300	7319	2563	98.187092	44.315186	1.11022302462516e-16	-1.40804131034784	down
Os03g0241400	4841	1645	31.036573	11.727573	0	-1.45108448368566	down
Os03g0245200	697	2910	12.829857	59.652321	0	2.16390389521505	up
Os03g0245800	8713	1413	154.396378	27.839108	0	-2.51777149227053	down
Os03g0257500	21	67	0.355999	1.314395	0.000814386551092228	1.6918490124798	up
Os03g0259400	98	218	1.559506	3.876877	7.12531788382709e-06	1.24263391618271	up
Os03g0266900	10334	4070	262.159213	112.458874	1.01707531285911e-12	-1.23878399307329	down
Os03g0267000	7940	3153	201.315399	88.924957	1.97530880541308e-12	-1.22679810134424	down
Os03g0267100	12280	3278	74.89185	63.1584	0	-1.79971625443661	down
Os03g0267200	633	242	16.052101	6.826852	9.40936217830313e-10	-1.27590011223899	down
Os03g0269700	72	208	0.756997	2.255207	3.27332771998812e-09	1.61039414716585	up
Os03g0270500	134	38	2.106178	0.663918	1.41059442970715e-06	-1.66794651595876	down
Os03g0270600	833	336	9.829798	4.414156	2.16478757142369e-09	-1.20044002274078	down
Os03g0270800	159	42	4.189793	1.213025	2.32407177946925e-08	-1.77328064966785	down
Os03g0271500	1403	599	29.824991	13.541047	4.1469779832326e-09	-1.1204458798473	down
Os03g0275700	261	85	5.046535	1.829046	1.06207268535385e-08	-1.49422760313719	down
Os03g0275800	118	41	1.017299	0.38959	0.00036721748340407	-1.38227569340225	down
Os03g0275950	95	26	0.65139	0.196199	5.44257604634391e-05	-1.69825871232222	down
Os03g0277300	7557	449	54.588688	3.602949	0	-3.96259109083373	down
Os03g0277700	71	22	1.102052	0.372503	0.00640757091239352	-1.51212229970368	down
Os03g0278250	35	85	0.302102	0.821879	0.00435915911122309	1.3388543344457	up
Os03g0281466	202	41	1.256923	0.282918	1.78190795452338e-13	-2.14834423004148	down
Os03g0283900	105	41	1.080953	0.46919	0.00751307289643333	-1.21669454625143	down
Os03g0285100	298	126	3.651671	1.709107	1.74308336842177e-05	-1.12586188534757	down
Os03g0285300	124	51	4.436662	2.032788	0.0055922424723811	-1.1495391545886	down
Os03g0287800	333	993	4.26129	14.032705	0	1.67580517855068	up
Os03g0289300	104	203	0.934167	2.038845	0.000494807106129813	1.05648629585767	up
Os03g0292700	1546	2938	18.566656	39.273357	1.97095249010459e-08	1.03054773657564	up
Os03g0293600	2306	896	41.063152	17.733824	2.6514346274098e-12	-1.25702059604584	down
Os03g0296000	156	387	5.035118	13.538506	3.95454669011031e-10	1.40509136843194	up
Os03g0296800	70	14	0.629899	0.170347	3.2439236412829e-05	-2.08448402265566	down
Os03g0297000	709	312	14.636761	7.153601	3.50912982227669e-07	-1.07481820551512	down
Os03g0298900	60	141	0.771264	2.030668	9.36685139160121e-05	1.31090818174753	up
Os03g0299700	475	172	6.659512	2.68344	8.82453221606738e-10	-1.35141890463818	down
Os03g0301900	216	65	3.924474	1.3059	9.88693615866509e-09	-1.60142078641626	down
Os03g0301950	561	247	13.160355	6.430393	1.24560473124813e-06	-1.0729539216457	down
Os03g0302800	4294	1224	67.021896	21.246317	0	-1.70412739686406	down
Os03g0305600	347	143	7.342309	3.373503	2.35338294307663e-06	-1.16397138667488	down
Os03g0312300	556	227	10.087492	4.585677	5.15473441708991e-08	-1.18100174663088	down
Os03g0312350	240	58	5.098536	1.367487	1.39099842755286e-12	-1.91197619516167	down
Os03g0313800	41	95	1.142433	2.946705	0.00377511990665402	1.27883714686489	up
Os03g0316200	8659	3087	110.873322	43.969364	4.44089209850063e-16	-1.38233346042781	down
Os03g0319050	89	26	3.286127	1.056118	0.000319875158967475	-1.6060347239587	down
Os03g0323600	0	5286	0	212.378906	0	11.5534930695953	up
Os03g0326100	145	28	0.965548	0.205144	6.19311268934553e-11	-2.19819418252166	down
Os03g0327100	20741	9426	207.425049	104.869446	2.3008318583706e-08	-1.03247546655041	down
Os03g0330200	170	46	1.800974	0.54318	1.55347238406378e-08	-1.7424981029759	down
Os03g0332100	98	237	0.99642	2.674409	2.23107238683795e-07	1.3622666595314	up
Os03g0336400	363	884	6.236951	16.907135	4.15667500419659e-13	1.38459887323136	up
Os03g0336900	88	238	1.668803	5.017702	4.7330096508702e-09	1.52047252213298	up
Os03g0337550	95	23	1.5583	0.416559	7.26575528597895e-06	-1.86325978684666	down
Os03g0342400	135	57	1.718798	0.898742	0.0050709831319895	-1.11499848550813	down
Os03g0348500	13	71	0.455147	2.770208	2.89860955016152e-07	2.39372343063856	up
Os03g0349200	1518	5723	12.705924	53.182996	0	2.0184007500744	up
Os03g0351700	726	315	15.547874	7.498172	1.63058600177735e-07	-1.09518344423997	down
Os03g0360300	87	218	1.86417	5.163342	1.76843159449547e-07	1.41094902527454	up
Os03g0368300	98	36	1.382077	0.556496	0.00476610213825579	-1.29838845563898	down
Os03g0370200	810	261	3.80154	1.366113	1.02140518265514e-14	-1.52239202519356	down
Os03g0374600	1313	552	15.117589	7.097719	2.23405582921998e-09	-1.14245904340803	down
Os03g0375300	26	118	0.325883	1.486403	3.80909526143114e-10	2.20735547627444	up
Os03g0375900	63	147	0.571291	1.481832	7.49648057509766e-05	1.3020159207247	up
Os03g0379500	193	0	3.494126	0	0	-6.686430425429	down
Os03g0388100	77	150	1.468341	3.20786	0.0037596400954335	1.0489836027162	up
Os03g0397600	76	156	0.887035	2.027983	0.000905116130225814	1.12332754381793	up
Os03g0406100	101	18	1.535416	0.293671	1.66137503754271e-08	-2.27538058324283	down
Os03g0407400	1261	370	21.164229	3.38734	0	-1.65913628870518	down
Os03g0414100	601	182	7.68145	2.590628	8.99280649946377e-15	-1.60892865178647	down
Os03g0419200	108	41	0.939828	0.290391	0.00381098653308443	-1.25662693489706	down
Os03g0421250	75	15	1.453446	0.326915	1.22949836292019e-05	-2.09272716635718	down
Os03g0425600	106	44	1.236784	0.563354	0.0187109980646833	-1.13230163488009	down
Os03g0426900	7765	3132	42.164883	18.903686	6.07824901521781e-12	-1.20428832859667	down
Os03g0427300	60	19	0.681004	0.238189	0.0321524288882354	-1.47085074572258	down
Os03g0428000	269	98	4.383315	2.223929	3.27428088642279e-07	-1.33604203953409	down
Os03g0432100	11213	2071	62.726318	12.884127	0	-2.33063652666682	down
Os03g0437200	249	48	4.059626	0.856388	2.22044604925031e-16	-2.22887693187703	down
Os03g0438900	90	36	1.752215	0.766779	0.0310101904320997	-1.17795889514722	down
Os03g0439000	341	132	6.170254	2.648154	2.85016165446628e-07	-1.252962020429	down
Os03g0440200	628	203	3.534125	1.378029	1.81410442223751e-13	-1.51602176250899	down
Os03g0448950	470	215	2.289294	1.159922	1.48724894620811e-05	-1.01720923993538	down
Os03g0561400	335	58	2.811036	0.553148	0	-2.38989888871081	down
Os03g0562200	3004	932	7.805431	1.217753	0	-1.58151600360754	down
Os03g0562400	107	20	1.032413	0.208703	1.28391987042065e-08	-2.21804679479216	down
Os03g0563200	270	107	5.574036	2.680042	4.82826148551219e-06	-1.21674234673007	down
Os03g0565300	934	352	2.768671	1.415658	2.74168465708158e-11	-1.29841985174819	down
Os03g0570100	143	287	1.380894	3.101278	2.00260561065146e-05	1.10004143744986	up
Os03g0577500	60	121	0.968557	2.331285	0.00758324947129829	1.09315566562443	up
Os03g0579550	234	7	7.414858	0.245993	0	-4.6460246549731	down
Os03g0580200	17	85	0.199419	1.204655	3.87290841619148e-08	2.30437759291061	up
Os03g0582800	360	705	4.77856	10.411046	2.19305758997201e-07	1.07081339754266	up
Os03g0586500	376	161	5.701336	2.518028	5.15047767235544e-06	-1.1100807505471	down
Os03g0588100	667	238	8.078555	3.14049	1.87548865326903e-11	-1.37503266653026	down
Os03g0605300	580	1285	4.136388	10.189708	1.40625289191121e-11	1.25007298076734	up
Os03g0619600	55	133	0.363042	0.987987	8.55132176726947e-05	1.34923488151081	up
Os03g0622500	1449	255	6.71914	1.036132	0	-2.39329753190531	down
Os03g0628800	118	239	1.080299	2.441145	5.61242718924992e-05	1.11100751423813	up
Os03g0629800	0	1652	0	30.989748	0	9.87658579331445	up
Os03g0638200	3007	1343	26.69629	13.45677	9.98984328592911e-09	-1.05672976729288	down
Os03g0638400	1529	125	9.951356	0.898752	0	-3.4890552069876	down
Os03g0639300	69	23	0.574506	0.206079	0.0195832664987956	-1.41250642950981	down
Os03g0642300	221	37	2.680561	0.486958	0	-2.41857969392743	down
Os03g0645900	1303	5277	11.354853	51.15229	0	2.12142296396264	up
Os03g0646300	162	65	1.143484	0.503748	0.000462823795426504	-1.19055353733656	down
Os03g0650900	587	239	5.034284	2.678407	3.14571533266417e-08	-1.18525777193476	down
Os03g0659400	12299	4300	66.86281	25.66598	2.22044604925031e-16	-1.41060949934911	down
Os03g0664800	89	25	1.844326	0.560429	0.00017464610714546	-1.65896566283863	down
Os03g0680500	75	18	0.767293	0.204219	0.000134486011491242	-1.85515636233677	down
Os03g0687800	91	178	2.227775	4.87758	0.00112373316391046	1.0575905274794	up
Os03g0688000	179	396	3.636889	8.959888	4.35489856398519e-08	1.24191960789643	up
Os03g0702000	76	15	0.810424	0.161476	8.53961924296431e-06	-2.11136876314746	down
Os03g0702400	113	18	1.18401	0.204346	2.46681675086791e-10	-2.43452774830489	down
Os03g0708750	184	55	1.176193	0.38657	7.30866349663017e-08	-1.60638480719898	down
Os03g0709300	248	483	5.917779	12.83514	2.10357229102343e-06	1.06111700413065	up
Os03g0713200	558	163	12.215085	4.042851	3.44169137633799e-15	-1.6596351018109	down
Os03g0718150	35	184	0.546609	3.212112	2.22044604925031e-16	2.4371990387036	up
Os03g0719400	569	194	5.9956	2.271006	8.35165270274274e-12	-1.4389833320335	down
Os03g0729000	610	133	5.518919	1.335961	0	-2.07773870823764	down
Os03g0729500	1652	733	16.386005	8.083052	2.14580306856504e-08	-1.06536697528588	down
Os03g0730500	12	75	0.070251	0.697742	1.76960621711686e-08	2.57121485440771	up
Os03g0738101	275	35	1.511167	0.212887	0	-2.80799126853013	down
Os03g0745600	5695	568	102.331947	11.338442	0	-3.21659603158475	down
Os03g0746700	896	398	10.457397	5.167489	1.8374948318467e-07	-1.06225618599448	down
Os03g0748500	223	69	4.186907	1.431734	1.51953765126223e-08	-1.56308881965527	down
Os03g0750000	15954	7329	282.07467	142.403856	3.99163103681488e-08	-1.01689997669238	down
Os03g0758300	11850	1205	299.920241	11.969621	0	-3.19075286296401	down
Os03g0760200	5599	2583	53.860435	27.643854	4.43819887507857e-08	-1.0104719908793	down
Os03g0760300	81	420	1.214401	3.810432	0	2.45226531370438	up
Os03g0760500	2388	924	7.984339	3.752239	1.81354931072519e-12	-1.26308185355998	down
Os03g0760900	676	298	16.643991	8.145667	4.83304324783163e-07	-1.07209699804204	down
Os03g0773000	10851	4814	112.336273	55.434467	3.82353793071388e-09	-1.06708961441697	down
Os03g0776400	133	46	1.642315	0.629314	0.000106431027194653	-1.39280106505255	down
Os03g0776900	860	350	16.802817	8.087537	2.85392653953664e-09	-1.18776444245662	down
Os03g0784850	14	76	0.148899	0.82615	9.16071395407059e-08	2.39584542768643	up
Os03g0785900	960	344	18.259611	7.271766	1.24855681349345e-12	-1.37095273029093	down
Os03g0787500	423	58	13.358062	1.97516	0	-2.72470867769607	down
Os03g0788400	77	17	1.156919	0.275488	3.15321689939863e-05	-1.96712784930543	down
Os03g0790500	4247	1739	57.666561	26.269611	2.66325850262206e-11	-1.18221530064337	down
Os03g0793000	1652	626	38.70097	16.312881	1.72484249105764e-12	-1.29242721512958	down
Os03g0794200	128	34	3.412965	0.992903	6.46890450317628e-07	-1.75577281803041	down
Os03g0796000	8915	3624	118.709742	54.057552	1.01860742063309e-11	-1.19310307610501	down
Os03g0799200	89	173	0.665203	1.389957	0.00157319737843098	1.04829428350595	up
Os03g0802400	150	28	1.843744	0.379697	1.36206601553113e-11	-2.24648416203192	down
Os03g0802500	13144	5654	131.780692	62.262734	5.19071341464894e-10	-1.11166467346878	down
Os03g0803100	8365	3561	341.307236	170.486748	2.47999509817021e-10	-1.12654208356655	down
Os03g0803800	164	19	1.479051	0.183024	0	-2.89326656434474	down
Os03g0807900	1199	286	21.645417	5.713623	0	-1.95601779888367	down
Os03g0817200	302	137	3.571065	1.799	0.000143806193306784	-1.02582131550394	down
Os03g0818700	327	145	7.695194	3.520506	4.27602405669303e-05	-1.05900894765464	down
Os03g0821950	1	150	0.023234	5.182735	0	5.81860316044954	up
Os03g0822000	3054	7601	39.931928	111.263257	0	1.42008420983199	up
Os03g0822400	1999	884	55.455654	27.257137	1.12583146139045e-08	-1.07050219176376	down
Os03g0823500	562	243	4.737802	2.278295	5.76775517902028e-07	-1.09890144217837	down
Os03g0829200	107	35	1.24565	0.453239	0.000312719483270829	-1.46156787109762	down
Os03g0830500	207	36	4.485907	0.865791	9.99200722162641e-16	-2.36270276857615	down
Os03g0838100	2390	918	13.687448	5.846303	1.10489395410696e-12	-1.27366945859577	down
Os03g0844600	463	988	8.85551	20.758708	4.73362571362657e-10	1.19533602853619	up
Os03g0850400	16217	7019	138.930625	66.842804	8.39931346696687e-10	-1.10282154714408	down
Os03g0859300	1888	863	18.790448	9.782519	8.0563953952506e-08	-1.02277878266052	down
Os03g0860050	363	86	6.40409	1.547724	1.11022302462516e-16	-1.9506928831397	down
Os03g0861400	31	95	0.460388	1.503115	2.89394747883254e-05	1.66180644795535	up
Os04g0103500	173	79	1.125468	0.571231	0.0050994998187992	-1.00961243878321	down
Os04g0103601	127	54	4.729029	2.127881	0.00867206057397052	-1.10372807932826	down
Os04g0105100	57	113	0.590817	1.318111	0.0159310795940273	1.06761533767845	up
Os04g0106400	82	170	1.034614	2.314412	0.000378633135439288	1.13893300596699	up
Os04g0106500	132	342	1.279479	3.69556	2.5042146134524e-10	1.46548079637006	up
Os04g0107650	0	78	0	0.767016	0	5.50263195236312	up
Os04g0107900	15395	2121	201.558792	31.381804	0	-2.75347174857968	down
Os04g0108101	6547	904	87.302609	12.914483	0	-2.74889659923673	down
Os04g0115700	501	125	5.354832	1.265165	0	-1.88300368789525	down
Os04g0129900	94	192	0.788666	1.810147	0.00022237673583525	1.11993372789977	up
Os04g0137100	1212	2475	10.186079	22.981586	2.98564062362061e-10	1.1339680442753	up
Os04g0150300	2163	470	17.939663	4.175898	0	-2.09301777773167	down
Os04g0150500	393	118	1.549073	0.515352	1.85962356624714e-12	-1.61616736920222	down
Os04g0163800	72	1	0.634394	4.5e-05	1.01363362148277e-13	-4.63792835741657	down
Os04g0172100	270	6	5.787582	0.075395	0	-5.0258221313386	down
Os04g0173800	149	16	2.431224	0.275539	1.11022302462516e-16	-2.9817226338592	down
Os04g0175300	11831	383	33.36198	2.258969	0	-4.83754820379797	down
Os04g0175400	561	0	13.688568	0	0	-8.21661248974845	down
Os04g0175900	33	73	0.388548	1.281247	0.0484581521874314	1.20449995541755	up
Os04g0191600	500	130	5.530334	1.501244	0	-1.82431881026242	down
Os04g0197350	62	5	0.590119	0.031749	3.35155155850586e-08	-3.13555441206084	down
Os04g0201900	78	13	1.348431	0.22735	6.27666136288063e-07	-2.33128288940657	down
Os04g0204300	442	183	3.778711	1.345787	4.66266489196343e-07	-1.15940826604419	down
Os04g0204400	322	90	5.734002	1.766514	1.80444548192327e-12	-1.71443390724376	down
Os04g0206350	101	23	0.583245	0.148247	1.07630096679578e-06	-1.94994092713813	down
Os04g0206500	605	125	7.140017	1.640155	0	-2.15419476516889	down
Os04g0210250	174	40	1.24316	0.258014	1.33291822024262e-10	-1.96936996780948	down
Os04g0210700	103	14	1.483419	0.647227	1.35259359268503e-10	-2.629483951009	down
Os04g0217900	235	515	1.1785	4.028426	7.86568310484625e-09	1.23041604580619	up
Os04g0223300	535	177	8.998994	3.328263	3.60089735806923e-12	-1.48146002758253	down
Os04g0223500	29	140	0.330391	2.259397	2.24176233132312e-12	2.30328065466508	up
Os04g0223600	0	533	0	13.932878	0	8.24779797656477	up
Os04g0223901	145	459	1.22802	4.328969	2.22044604925031e-16	1.75440958200316	up
Os04g0227100	1028	427	4.096194	2.052793	3.29981009183911e-09	-1.15909897705069	down
Os04g0275950	337	120	3.720879	1.404276	1.40920414226642e-08	-1.3716406705195	down
Os04g0290450	71	25	1.433341	0.612159	0.03024404698477	-1.34057380804012	down
Os04g0305700	29	70	0.295243	0.815915	0.0213668538632538	1.32107434033752	up
Os04g0326300	79	29	0.909398	0.362459	0.0237232623795207	-1.28982710991181	down
Os04g0339400	93	27	1.348531	0.421318	0.000180619143243188	-1.61711021050579	down
Os04g0362501	27	71	0.662276	1.703559	0.00620480163558312	1.43760259836813	up
Os04g0376700	167	324	3.414088	7.229291	2.75846689158366e-05	1.0528577305958	up
Os04g0386700	488	173	8.155747	3.222112	2.58759791371688e-10	-1.38194099668096	down
Os04g0390800	0	444	0	5.551842	0	7.98517317120935	up
Os04g0391000	162	486	0.749327	2.411142	1.99840144432528e-15	1.67857633467865	up
Os04g0393500	59	116	1.652472	3.614964	0.0156855462886395	1.05666445695236	up
Os04g0394100	421	77	4.59955	0.875654	0	-2.31961434792353	down
Os04g0395651	83	31	0.914088	0.372084	0.0210228687487883	-1.26857642740506	down
Os04g0398000	251	111	1.20152	0.621475	0.000221182737750514	-1.06012245596306	down
Os04g0401900	30	167	0.354094	0.916919	6.66133814775094e-16	2.50884345287196	up
Os04g0405900	194	60	2.411103	0.809708	9.39185136328291e-08	-1.5601787662671	down
Os04g0407800	117	20	1.687056	0.315578	4.30405155960045e-10	-2.34480019181794	down
Os04g0407850	147	308	1.64265	3.832495	2.73334426170724e-06	1.16203341328481	up
Os04g0407900	98	372	1.035351	4.373491	0	2.00881935093005	up
Os04g0412000	312	138	3.529601	1.735359	5.33860397028407e-05	-1.06217101712234	down
Os04g0416700	81	261	1.212414	4.340726	1.85385040651909e-12	1.76958712415486	up
Os04g0429050	248	78	6.034964	2.105002	6.30926288991418e-09	-1.54242791067351	down
Os04g0432100	59	9	0.680042	0.104784	2.04063532845966e-05	-2.39552841434931	down
Os04g0434400	140	27	1.31583	0.274556	1.24286136937712e-10	-2.19754383511012	down
Os04g0435000	235	9	2.797616	0.404064	0	-4.35542889328131	down
Os04g0443900	516	219	3.962008	1.867645	4.46735271220078e-07	-1.12502340075253	down
Os04g0445100	3178	793	61.279564	17.006865	0	-1.89523332075851	down
Os04g0445700	16	88	0.149624	0.912583	4.39203906577035e-09	2.43188035273215	up
Os04g0446050	171	7	1.260695	0.051879	0	-4.1977698339938	down
Os04g0446401	537	227	6.460339	3.038327	2.92580720206992e-07	-1.13101207534949	down
Os04g0447700	1284	513	15.884961	6.859228	1.34385724770425e-10	-1.2156452666066	down
Os04g0450000	63	10	1.127982	0.182041	1.12048004532461e-05	-2.35909726982969	down
Os04g0450250	477	213	11.33731	7.602293	5.49115877490625e-06	-1.05182614005576	down
Os04g0451700	476	1089	14.505485	36.987743	4.62330174144654e-12	1.29573019252492	up
Os04g0454600	293	564	2.875178	6.164624	1.4707444820905e-06	1.0451551018317	up
Os04g0454900	15	48	0.202064	0.804215	0.0190748651670226	1.66375758937282	up
Os04g0463300	560	258	2.3031	1.278188	7.95806073750072e-06	-1.00796368290427	down
Os04g0464100	86	20	2.074133	0.511154	1.49486761380491e-05	-1.9089533793997	down
Os04g0465600	4201	9539	99.61628	251.656143	3.97459842815806e-14	1.28787638786611	up
Os04g0467800	312	29	2.79366	0.170945	0	-3.24602312811033	down
Os04g0470100	1369	184	21.349017	3.530909	0	-2.77845456476593	down
Os04g0471300	382	153	4.989563	2.300417	3.90039971986944e-07	-1.20552115701819	down
Os04g0474300	85	169	0.981206	2.351528	0.00107929304255194	1.07981897211649	up
Os04g0476650	144	51	1.659027	0.646424	8.12638848370906e-05	-1.36225292971784	down
Os04g0477300	278	114	3.363062	1.515087	1.11748562702241e-05	-1.16858947303217	down
Os04g0480050	92	37	2.432937	1.087114	0.0290509084603959	-1.17131122240603	down
Os04g0481400	15	394	0.125784	3.967515	0	4.65534441026289	up
Os04g0486950	1060	352	8.941007	3.214032	5.55111512312578e-15	-1.4806428895011	down
Os04g0488100	2601	985	18.348408	7.724859	3.29625216011209e-13	-1.29419078954428	down
Os04g0489900	125	50	1.639343	0.719793	0.00317056076002153	-1.18856099234123	down
Os04g0498650	79	26	0.789518	0.281486	0.00559040136770017	-1.4378789260357	down
Os04g0505200	83	3186	0.825666	38.109353	0	5.33592079171697	up
Os04g0511200	382	109	6.031627	2.033097	2.94209101525666e-13	-1.68811966740945	down
Os04g0511400	1047	307	11.910125	2.790269	0	-1.65915750951717	down
Os04g0512300	61	129	0.668886	1.674852	0.00192415695689296	1.16111346761134	up
Os04g0514600	1226	260	7.575397	1.783374	0	-2.12471684713298	down
Os04g0516600	1224	506	15.847814	7.265975	1.15994325255997e-09	-1.1664609202058	down
Os04g0516800	58	0	0.596749	0	9.72522062880898e-12	-4.98419493524139	down
Os04g0524600	336	43	2.151609	0.294107	0	-2.81115121498293	down
Os04g0524900	16	97	0.094567	0.695	1.08530628928349e-10	2.56973563469014	up
Os04g0525850	63	16	1.661665	0.463162	0.00189115616088475	-1.76432201523833	down
Os04g0526000	73	205	1.374606	4.339287	9.98885119063431e-09	1.57021821289251	up
Os04g0527700	408	174	6.346394	3.396672	2.54815517264362e-06	-1.11648944053352	down
Os04g0529300	46	95	1.278207	2.953174	0.0240184123215416	1.11976192764852	up
Os04g0530050	138	0	10.70885	0	0	-6.20806974214999	down
Os04g0530100	879	2456	8.649462	26.772844	0	1.58546090947156	up
Os04g0531200	53	103	3.16298	6.875544	0.0380923984272671	1.03755782856899	up
Os04g0531600	400	162	3.032303	1.366182	4.14752640787164e-07	-1.19007771287767	down
Os04g0531750	13	49	0.16526	0.739826	0.00327450929101347	1.87426337719525	up
Os04g0533900	67	5	0.73244	0.070648	3.27699845037444e-09	-3.24425516351339	down
Os04g0538000	5848	2202	54.710274	23.798384	4.89608353859694e-14	-1.30328865615983	down
Os04g0538850	114	270	1.226448	3.914725	1.15974437164823e-07	1.33469975014552	up
Os04g0543600	143	352	1.430023	3.870693	1.55731150197624e-09	1.39294216142831	up
Os04g0543650	752	16784	4.923493	102.381438	0	4.58189042269351	up
Os04g0556350	460	199	10.834692	5.242158	2.00268101813172e-06	-1.09693520881107	down
Os04g0556400	713	177	5.212186	1.43343	0	-1.89455326029922	down
Os04g0557000	213	434	2.514638	5.235741	6.4743014671631e-07	1.12507256660547	up
Os04g0561200	123	27	2.616425	0.632452	2.27346929060346e-08	-2.01343199704676	down
Os04g0562500	10	208	0.116044	2.782077	0	4.24579553866909	up
Os04g0564500	29	72	0.403409	1.118614	0.0119647717056895	1.36073352321542	up
Os04g0565200	651	267	6.672618	3.763555	2.22723481879683e-08	-1.17537580956348	down
Os04g0565500	383	105	4.580037	1.393616	4.71844785465692e-14	-1.74493897591541	down
Os04g0572200	65	21	1.160012	0.408053	0.0216649253815046	-1.45023225964611	down
Os04g0572400	235	88	6.37464	2.639288	2.95001342653922e-06	-1.29494394338785	down
Os04g0573300	184	43	1.337038	0.321885	7.4085737544749e-11	-1.94905457755122	down
Os04g0578550	471	198	11.963983	5.539023	5.50813060273825e-07	-1.13809451988029	down
Os04g0581100	1733	690	22.739208	10.069348	3.23299165216895e-11	-1.22134937957829	down
Os04g0583101	148	0	1.175965	0	0	-6.30767949501141	down
Os04g0584600	34461	12519	275.167271	114.806899	2.66453525910038e-15	-1.35556695502075	down
Os04g0584800	3190	1228	13.636983	7.817722	6.16839912481737e-13	-1.27088128153069	down
Os04g0585000	1160	3787	19.5186	63.130307	0	1.81040396007805	up
Os04g0586100	2105	5764	51.961441	158.334351	0	1.55754884091086	up
Os04g0586200	993	3159	28.057522	99.416045	0	1.77281373481717	up
Os04g0587400	64	11	0.84152	0.147242	2.04878219355331e-05	-2.26341224122218	down
Os04g0599300	240	547	2.294444	5.816656	7.48037520814648e-10	1.28696354707162	up
Os04g0600300	634	105	8.371743	1.534657	0	-2.46926668024978	down
Os04g0602300	215	56	1.726565	0.499812	1.17852061443102e-10	-1.80370019691531	down
Os04g0606000	819	304	9.633496	3.978273	2.93957080899077e-11	-1.31964201475126	down
Os04g0607200	537	238	3.762748	1.842777	2.08728163275662e-06	-1.06325567551305	down
Os04g0609000	110	1692	0.657257	11.351643	0	4.02520157706315	up
Os04g0610600	122	49	2.025324	0.910795	0.00408499891180858	-1.18218894563291	down
Os04g0617500	23	83	0.832405	3.426101	1.02482004631366e-05	1.87282871283947	up
Os04g0618800	86	0	0.501052	0	0	-5.53756156543926	down
Os04g0619800	1446	3229	30.814718	76.581123	4.12003764438396e-13	1.26307377850617	up
Os04g0630100	531	1040	3.967306	9.799373	4.0240129783875e-08	1.07226091304268	up
Os04g0630300	331	84	4.777758	1.347318	2.08721928629529e-14	-1.8515365706248	down
Os04g0635000	1558	3870	50.300739	139.008224	1.11022302462516e-16	1.41669764426088	up
Os04g0635100	1383	2904	48.253093	112.807093	3.59122731552475e-11	1.17429621657356	up
Os04g0635500	8862	17699	300.480085	671.110375	5.68150526625288e-10	1.10295377437325	up
Os04g0639100	9439	273	205.819799	7.974192	0	-4.99752855849567	down
Os04g0640300	254	542	1.973243	1.818324	1.86269049073928e-08	1.19258632457353	up
Os04g0643700	151	57	0.983026	0.507076	0.000213102172815116	-1.27447299283254	down
Os04g0644400	2015	5077	28.451127	80.871326	0	1.43749685167524	up
Os04g0644700	43	94	0.687995	1.672984	0.0105636282430255	1.19810000168038	up
Os04g0645100	8276	16884	127.284667	380.932615	1.25472632284129e-10	1.13362645457083	up
Os04g0645500	114	44	2.0601	0.884259	0.00333751739444199	-1.23549448972153	down
Os04g0649900	1794	794	24.224585	11.927781	1.51435255446586e-08	-1.06914211412603	down
Os04g0650300	62	2	2.074415	0.043286	1.61207824866949e-10	-3.98197538635666	down
Os04g0654400	119	28	2.654389	0.695814	1.58771915503841e-07	-1.9171576614196	down
Os04g0659300	250	3	4.564335	0.041031	0	-5.62077863734364	down
Os04g0659800	2008	721	20.216604	8.068877	2.05391259555654e-14	-1.3703763383584	down
Os04g0662400	954	1898	16.295828	36.099693	2.64399180327501e-09	1.09605146240237	up
Os04g0671250	53	3	0.646483	0.035238	1.00557885018837e-07	-3.4226462769924	down
Os04g0672600	261	120	1.894467	0.967744	0.000512171955328045	-1.00528563769536	down
Os04g0677400	1192	161	9.075826	1.290372	0	-2.76970655256522	down
Os04g0678700	1240	2700	16.0755	38.955238	3.53805873487545e-12	1.22651388970314	up
Os04g0679500	6306	21795	130.579222	411.327561	0	1.89403850854477	up
Os04g0681500	82	13	1.084562	0.19165	1.35356722497093e-07	-2.40176486936314	down
Os04g0686500	60	1	0.434133	0.005163	4.73393546585044e-11	-4.38226406730636	down
Os04g0690500	89	178	1.242615	3.001847	0.000654078796679891	1.08899147804392	up
Os04g0691750	228	45	1.262511	0.274943	4.55191440096314e-15	-2.19247983609102	down
Os04g0691800	1849	713	8.782408	3.7651	3.3726355042063e-12	-1.26753687096742	down
Os05g0100600	542	237	2.753315	1.060306	1.13987639005497e-06	-1.08260955468757	down
Os05g0103000	132	55	1.437821	0.683069	0.00460280907680977	-1.13299063842299	down
Os05g0103800	23	58	0.441901	1.231046	0.0485869361911043	1.36861982156916	up
Os05g0104700	959	154	10.496704	1.867185	0	-2.51990218410245	down
Os05g0108450	238	96	0.83211	0.372548	2.36713993089221e-05	-1.18992687645861	down
Os05g0112101	71	12	0.622832	0.109268	3.48800128890936e-06	-2.30021045220376	down
Os05g0115100	409	185	5.389286	2.657636	2.14228711399311e-05	-1.03242575848455	down
Os05g0116500	255	104	1.863592	0.783619	1.87663027158003e-05	-1.17522494703658	down
Os05g0117000	319	0	4.442689	0	0	-7.40584265104412	down
Os05g0125400	2699	1100	9.717533	5.278064	4.06975564359868e-11	-1.18847231640395	down
Os05g0125500	8406	3669	64.213715	33.373447	1.29849564434181e-09	-1.09051090913174	down
Os05g0127300	277	4169	1.744903	29.300732	0	4.0076850645658	up
Os05g0139300	132	249	1.321946	2.775741	0.000344118783395686	1.01038515735576	up
Os05g0147700	106	43	2.293552	1.017424	0.013001885135754	-1.16417918996788	down
Os05g0149500	35	155	0.295937	1.491821	2.01394456667003e-12	2.19231553942115	up
Os05g0158500	96	241	0.94343	2.641066	5.28050859704976e-08	1.4154144074732	up
Os05g0163900	832	369	6.509771	3.130029	2.35767229739281e-07	-1.06422357326086	down
Os05g0165500	47	99	0.766307	1.813024	0.0134489211050189	1.14838914997404	up
Os05g0170200	326	57	6.325559	1.212422	0	-2.37517951780587	down
Os05g0177000	78	152	0.805418	1.761046	0.00342892051918853	1.0497003780086	up
Os05g0177400	130	59	2.319987	0.996001	0.0237930307264792	-1.01302941451956	down
Os05g0179950	2213	862	24.233896	10.501821	3.53483908810404e-12	-1.25338060104667	down
Os05g0181300	622	259	22.133366	10.226009	5.96976393874016e-08	-1.15342376260785	down
Os05g0183100	220	89	4.974427	2.226729	4.87934831220338e-05	-1.18458815306716	down
Os05g0186601	5647	1544	97.836357	30.98829	0	-1.76449757718352	down
Os05g0188700	96	184	0.985371	2.120879	0.00148328425974242	1.02932216290048	up
Os05g0189300	198	377	3.350404	7.100608	2.11283469503387e-05	1.02721330694546	up
Os05g0190500	238	965	3.652137	16.490889	0	2.11592487180745	up
Os05g0191500	72	18	1.130057	0.167629	0.000369186454556525	-1.79774122531771	down
Os05g0194500	1087	494	10.828091	5.422573	2.6685061815801e-07	-1.02999486943983	down
Os05g0200700	167	73	2.355005	1.131507	0.00247577403667831	-1.07062464579365	down
Os05g0208550	2579	5795	35.934525	70.713	1.16129328375791e-13	1.27253143458347	up
Os05g0209500	414	904	10.844868	26.328951	2.10394479616127e-10	1.22807258980593	up
Os05g0212300	218	443	1.766445	4.004124	6.29506029303784e-07	1.12138258455871	up
Os05g0215300	129	285	1.432431	3.545849	8.05788852087375e-07	1.23661505004389	up
Os05g0242000	220	90	2.592643	1.177116	6.63133191749488e-05	-1.16877923809315	down
Os05g0244500	278	609	2.920502	6.383203	2.30352270591538e-09	1.23088701329199	up
Os05g0244700	2443	840	35.119519	13.835102	3.33066907387547e-16	-1.4331365559721	down
Os05g0247100	128	34	1.906021	0.564323	6.46890450317628e-07	-1.75577281803041	down
Os05g0296750	80	27	2.29575	0.849826	0.00707782241757737	-1.40454687157194	down
Os05g0296800	1099	129	9.069022	1.376901	0	-2.968533750682	down
Os05g0297800	17	824	0.112709	8.610709	0	5.55500956412056	up
Os05g0304100	1430	464	10.223299	3.864849	1.11022302462516e-16	-1.51511187466967	down
Os05g0319700	20	72	0.187411	1.083815	6.83993905783442e-05	1.8575582438758	up
Os05g0320700	2906	1039	28.362221	11.281972	3.88578058618805e-15	-1.37718267217869	down
Os05g0322900	3221	1273	45.341021	19.818707	3.69493324825498e-12	-1.23297638632222	down
Os05g0325200	421	142	6.165085	2.314608	1.33088207121546e-10	-1.45148070927387	down
Os05g0335500	65	123	1.504158	3.167947	0.0218906351487345	1.00439041334289	up
Os05g0355400	20055	8402	409.888806	168.262611	9.77435909987889e-11	-1.14983656685607	down
Os05g0356700	23	62	0.255346	0.794098	0.0139275509986406	1.46209246233303	up
Os05g0368100	2511	687	73.633354	22.391218	0	-1.76212236906536	down
Os05g0374500	68	8	0.48494	0.058181	1.41063405623143e-07	-2.7351378278604	down
Os05g0380700	49	114	0.209668	0.543577	0.000777632333176403	1.29076419319031	up
Os05g0381400	2872	476	60.070969	11.074207	0	-2.48349552773064	down
Os05g0388600	187	368	2.302001	5.044942	7.3870523163988e-06	1.074177449498	up
Os05g0395000	721	57	6.009975	0.518996	0	-3.51573833934214	down
Os05g0399700	288	0	3.967706	0	0	-7.2592704687845	down
Os05g0409500	23	141	0.241231	1.671858	5.99520433297585e-15	2.62497032097253	up
Os05g0409800	244	106	3.368791	1.623495	0.000162612098868031	-1.08505997689264	down
Os05g0415200	1080	187	9.679296	1.993012	0	-2.41378291144183	down
Os05g0415400	95	10	0.49083	0.057761	2.35101937917648e-11	-2.93743235792024	down
Os05g0417600	119	39	3.085623	1.122356	0.000110909353776334	-1.46336811970082	down
Os05g0418800	94	177	1.113428	2.336651	0.00287114063339355	1.00368642924987	up
Os05g0427400	966	2166	8.055158	20.106876	8.42326208783106e-13	1.26844095702392	up
Os05g0429000	8534	3886	39.823654	20.776433	1.93222576827523e-08	-1.029448307371	down
Os05g0429900	494	204	8.674649	3.970715	1.91056197307304e-07	-1.16391471743657	down
Os05g0437100	62	15	1.609595	0.432349	0.00130205745427092	-1.82552991533589	down
Os05g0437401	364	159	14.616165	7.072716	1.29113774445244e-05	-1.08136246468671	down
Os05g0439300	193	72	1.903034	0.787056	1.71996800957253e-05	-1.29662635355047	down
Os05g0440100	796	2044	11.185291	31.670311	0	1.46352530689224	up
Os05g0444750	122	41	1.656891	0.606919	0.00014033253490997	-1.42962323298287	down
Os05g0447800	701	284	17.327133	7.788666	7.74966968375423e-09	-1.19334864655932	down
Os05g0449100	17129	1368	61.744089	5.418299	0	-3.5394512795557	down
Os05g0449200	68	22493	0.642944	238.560593	0	8.43539550562282	up
Os05g0451200	163	49	2.274409	0.728891	4.2354569562697e-07	-1.59462659617753	down
Os05g0454500	8381	2745	140.001984	49.70508	0	-1.50456284775695	down
Os05g0456800	85	4	0.613813	0.024449	1.37667655053519e-13	-3.81012378113935	down
Os05g0457200	1599	3177	17.99704	40.079022	1.15414078294407e-09	1.0947423201158	up
Os05g0457300	356	664	4.474425	9.299613	2.66017648875572e-06	1.00063001305949	up
Os05g0457800	89	33	0.764913	0.306654	0.0114737950987509	-1.28160619668257	down
Os05g0468600	1476	639	8.841038	4.256078	7.6069881504992e-09	-1.10053203819071	down
Os05g0469701	7314	889	86.862557	9.388334	0	-2.93277160645593	down
Os05g0472700	29	83	0.330889	1.080297	0.000415133819164248	1.56128039860557	up
Os05g0473000	143	34	1.74807	0.45276	1.00450353590631e-08	-1.91343789323096	down
Os05g0473101	142	0	2.470484	0	0	-6.24874259348899	down
Os05g0473300	577	250	9.735587	4.684129	5.39780657393685e-07	-1.09609536464261	down
Os05g0473401	636	220	3.902071	1.496424	5.76383385464396e-12	-1.41916378774427	down
Os05g0474800	144	43	1.153224	0.375528	1.7659111295476e-06	-1.59949119987179	down
Os05g0476700	10852	3681	164.495857	62.357901	0	-1.45419872390284	down
Os05g0477900	152	68	6.434014	3.187709	0.00728042369493631	-1.03630968463974	down
Os05g0484700	75	155	0.801874	1.853985	0.000811859216249267	1.1327951171685	up
Os05g0486150	101	38	2.015243	0.827222	0.00551380371415378	-1.26661765445098	down
Os05g0492600	88	33	0.431925	0.176057	0.0146450381025569	-1.26564564962432	down
Os05g0494500	1595	5111	20.356833	66.763064	0	1.78398989992632	up
Os05g0495300	8107	1455	46.265924	19.242949	0	-2.37158760572568	down
Os05g0499600	197	83	2.117367	0.990591	0.000332254110129604	-1.12538981751635	down
Os05g0501500	280	105	2.887395	1.186822	5.76729578316559e-07	-1.29562816823247	down
Os05g0505383	770	353	13.908737	7.083924	1.50727108449988e-06	-1.01640445352783	down
Os05g0505900	95	21	1.294894	0.268651	1.6378908835879e-06	-1.98477446395994	down
Os05g0519300	1136	481	14.289762	6.995661	5.89210236157101e-09	-1.13183340961967	down
Os05g0519700	50043	12641	290.834468	80.79798	0	-1.87975668900368	down
Os05g0521900	395	743	4.443311	9.24129	1.12734298418626e-06	1.0131814969535	up
Os05g0524500	1035	31	5.918423	0.19533	0	-4.8790657511651	down
Os05g0524900	305	66	2.683211	0.632022	1.11022302462516e-16	-2.07408795294978	down
Os05g0527000	87	14	0.955183	0.166472	5.60568218510582e-08	-2.39070541188535	down
Os05g0533301	87	35	2.00618	0.881104	0.0414675939946203	-1.1687961403929	down
Os05g0537100	2889	1180	45.050766	20.464052	4.07909261923578e-11	-1.1854239184711	down
Os05g0542300	1	47	0.024709	1.597028	2.38790587303583e-09	4.18056623289482	up
Os05g0542732	179	25	4.610988	0.711317	2.22044604925031e-16	-2.6518670725432	down
Os05g0548300	1372	567	10.365131	4.502159	7.15211001534044e-10	-1.1672241125494	down
Os05g0549800	157	8	2.382759	0.119472	0	-3.91998219352581	down
Os05g0551700	53	0	0.528041	0	1.45806589024744e-10	-4.85842807858908	down
Os05g0554000	26917	11812	200.463404	99.461307	2.71201749946215e-09	-1.08299614649729	down
Os05g0555600	2026	748	8.600715	2.674623	1.33781874467331e-13	-1.33032692617681	down
Os05g0560400	339	709	4.061145	8.557326	8.63968452335939e-09	1.16519991883074	up
Os05g0562000	632	281	3.841613	1.879519	9.93438179164308e-07	-1.05950870766315	down
Os05g0564000	10321	1878	51.385988	10.941702	0	-2.35207266468456	down
Os05g0565701	117	36	3.022374	1.014627	3.93838039451921e-05	-1.54959847427765	down
Os05g0567600	55	106	1.474062	3.165224	0.0369918003120686	1.0266622501576	up
Os05g0569700	315	90	2.067833	0.639997	6.16195983127454e-12	-1.68291233628143	down
Os05g0569800	71	161	1.059022	2.690125	6.5081641243192e-05	1.26405684693899	up
Os05g0572700	1352	500	18.207096	7.5196	9.72777414176562e-13	-1.32689097681378	down
Os05g0573200	104	232	1.230962	3.082736	3.72063147457968e-06	1.24758113689444	up
Os05g0573800	94	182	1.428509	3.093585	0.00124409600902009	1.04348540936008	up
Os05g0578900	38	84	0.596363	1.489902	0.0195050306145371	1.20933832081685	up
Os05g0580200	0	98	0	2.476684	0	5.82543078418087	up
Os05g0581300	200	82	1.685403	0.76627	0.000148668042270983	-1.16411058837198	down
Os05g0586400	1182	412	6.694932	2.528101	5.28466159721575e-14	-1.41151958562191	down
Os05g0593550	80	299	0.754454	3.165458	3.33066907387547e-16	1.98196498798862	up
Os06g0107100	29	67	0.320985	0.843629	0.0494080610367041	1.25946332331993	up
Os06g0118800	53	160	1.291125	4.392537	3.88683670804468e-08	1.66432848146147	up
Os06g0118900	52	135	1.05939	3.081129	1.46966296202811e-05	1.44864331414329	up
Os06g0125400	111	242	0.717838	2.284335	5.26924498045478e-06	1.21566520900532	up
Os06g0125500	122	248	2.157525	4.08956	3.83455239866271e-05	1.1166068605537	up
Os06g0132100	392	2259	3.753488	25.297083	0	2.62608920160587	up
Os06g0134900	2914	946	34.440219	12.097881	0	-1.5161901151268	down
Os06g0136201	21	69	0.04531	0.1683	0.00039979720474359	1.7332139697371	up
Os06g0140400	73	12	1.156195	0.188375	1.59816380040922e-06	-2.3392614523249	down
Os06g0140700	1166	288	15.036109	4.12765	0	-1.90582585144899	down
Os06g0144000	65	152	0.874211	2.28689	5.20136658337389e-05	1.30591686656151	up
Os06g0146800	2138	891	62.079685	28.786049	2.85560464163837e-10	-1.1560403168709	down
Os06g0147200	88	33	2.546989	1.042429	0.0146450381025569	-1.26564564962432	down
Os06g0148100	90	25	2.070002	0.625674	0.000129451433141359	-1.67475156853116	down
Os06g0148600	122	245	1.350347	3.016346	6.06007187472501e-05	1.0991729157397	up
Os06g0150500	244	75	2.522655	0.859767	3.65260766077569e-09	-1.57445925578056	down
Os06g0151025	84	0	1.017931	0	0	-5.50435356947353	down
Os06g0151100	12	88	0.134314	1.160094	5.61187762926352e-11	2.79693490291505	up
Os06g0158100	192	57	2.921044	0.95398	3.37392808136272e-08	-1.61721285318747	down
Os06g0160100	252	2571	5.25312	57.672134	0	3.44618297161808	up
Os06g0160200	167	71	0.941808	0.570908	0.00134575541368742	-1.10974607801281	down
Os06g0161900	896	312	8.275554	3.228759	3.95683485976406e-13	-1.41172962587703	down
Os06g0166000	111	44	1.56116	0.516488	0.00644377867612667	-1.19765684579567	down
Os06g0181700	25	61	0.512984	1.38473	0.0492552006592737	1.32779208227367	up
Os06g0181800	77	6	1.163676	0.087797	1.65006452945704e-10	-3.24074258689141	down
Os06g0184100	28	69	0.752973	2.063951	0.0182491171022762	1.34830173953192	up
Os06g0184200	193	474	1.914361	5.240037	7.35337346569054e-11	1.39270971980554	up
Os06g0184866	131	312	0.575135	1.522872	2.11858570686729e-08	1.34455573197646	up
Os06g0187700	143	23	1.108351	0.173602	1.35269573320329e-12	-2.44378703802821	down
Os06g0192001	75	152	3.763112	8.536814	0.00145202558964819	1.10491774286227	up
Os06g0193200	197	592	1.852907	6.23925	2.22044604925031e-16	1.68304576716436	up
Os06g0195800	1914	693	24.1211	9.745386	4.48530101948563e-14	-1.3582766349383	down
Os06g0199400	6775	2098	124.610458	42.914379	0	-1.58524513963434	down
Os06g0199402	2487	630	71.543339	23.854235	0	-1.87290224099025	down
Os06g0200250	13	124	0.100418	0.761091	0	3.18318550306521	up
Os06g0200350	304	112	5.966149	2.442481	1.40984109608944e-07	-1.32188511311608	down
Os06g0200700	1026	376	12.38987	4.656392	2.94242408216405e-12	-1.33899533139541	down
Os06g0202300	77	26	1.250024	0.460383	0.00971650553999648	-1.40176101981994	down
Os06g0206300	106	330	3.15123	10.972189	1.42885703269258e-13	1.72570016908682	up
Os06g0210000	79	223	1.11671	3.524761	2.63112920340092e-09	1.57946178199116	up
Os06g0214850	387	135	6.370303	2.460507	1.4232764966593e-09	-1.40257745147111	down
Os06g0217300	115	36	1.689433	0.577224	6.62382195356637e-05	-1.5251230800683	down
Os06g0217900	105	235	1.197222	2.919127	2.98477537874486e-06	1.25241822392256	up
Os06g0220000	2690	1103	50.183857	22.883434	6.05995253977198e-11	-1.17973389244059	down
Os06g0220100	839	316	20.977443	7.714358	5.47752954105363e-11	-1.29883211565013	down
Os06g0224650	119	228	1.195266	2.558566	0.000383527784857285	1.03155586978715	up
Os06g0228900	71	6	0.737293	0.061676	2.44268127946867e-09	-3.12662443623167	down
Os06g0229000	95	37	2.44955	1.062426	0.0147343532421	-1.216686417054	down
Os06g0229066	399	63	3.30837	0.636261	0	-2.52490191155486	down
Os06g0239200	864	379	36.109402	17.330132	1.17732296911477e-07	-1.08015370257888	down
Os06g0246200	43	179	0.835696	2.46748	4.80504525057768e-13	2.11468583044733	up
Os06g0253100	397	137	9.8098	3.756517	6.86215639866816e-10	-1.41826052663345	down
Os06g0253600	243	522	3.219763	7.663718	1.79073819106534e-08	1.201911439229	up
Os06g0255300	7825	1009	82.778178	7.357817	0	-2.84784541900529	down
Os06g0256300	256	86	2.852231	1.060138	3.81581579667056e-08	-1.44999079192663	down
Os06g0261300	27	138	0.707404	4.167279	7.93032306489749e-13	2.37934394127096	up
Os06g0264200	0	47	0	0.663631	1.9214962954095e-10	4.79265586405725	up
Os06g0264432	501	162	8.281089	2.965462	2.48834286509236e-12	-1.51351827645354	down
Os06g0264500	4464	1834	40.404638	18.383961	3.16053849758191e-11	-1.17741680533486	down
Os06g0269151	160	53	3.942483	1.443226	5.82063700793611e-06	-1.458704959582	down
Os06g0273200	43	112	0.574604	1.695854	9.96215437609749e-05	1.44660013946909	up
Os06g0288100	963	187	9.369244	2.020642	0	-2.24866583888778	down
Os06g0289200	65	11	0.66422	0.126456	1.37755192261002e-05	-2.28514252333753	down
Os06g0289900	1066	2335	10.760721	26.220297	3.35509398041722e-12	1.23489778930966	up
Os06g0295900	908	375	9.316654	4.273591	4.53772530661922e-09	-1.16689805673269	down
Os06g0296100	212	86	2.335982	0.902153	7.08900028816295e-05	-1.18010658268467	down
Os06g0318533	248	770	6.464997	22.932901	0	1.73199946335429	up
Os06g0320300	1024	409	13.019623	5.659094	4.0313441473927e-10	-1.21535951659751	down
Os06g0328966	123	38	1.485177	0.503399	2.42606130411716e-05	-1.54616729028328	down
Os06g0340301	215	49	3.530778	0.889497	1.72672987019951e-12	-1.99008150716172	down
Os06g0343000	131	55	1.651438	0.761873	0.0055922253352787	-1.12217515400943	down
Os06g0352900	1602	615	20.987562	4.611014	4.50006698571315e-12	-1.27364312698501	down
Os06g0358800	372	155	4.710413	2.184169	2.07577541844195e-06	-1.1489173538279	down
Os06g0474500	137	330	1.32061	3.564353	7.56361939746597e-09	1.3613253055151	up
Os06g0483150	173	29	2.294438	0.437489	3.28626015289046e-14	-2.40222007835867	down
Os06g0487620	65	22	2.106381	0.782401	0.0362232422248504	-1.38819593855188	down
Os06g0502900	20	72	0.630835	0.72148	6.83993905783442e-05	1.8575582438758	up
Os06g0503100	49	245	0.405929	2.646436	0	2.38274098315366	up
Os06g0506200	61	159	0.6379	1.908818	2.12105075780844e-06	1.45910224427361	up
Os06g0507150	113	19	2.594803	0.602198	6.55361875878668e-10	-2.36330155881997	down
Os06g0523300	234	77	7.414168	2.702268	5.707253269982e-08	-1.47745224669281	down
Os06g0527500	118	39	1.279706	0.471055	0.000142143675401218	-1.451384762474	down
Os06g0531000	104	44	0.880726	0.40807	0.0282691404827639	-1.10530740217772	down
Os06g0547400	714	179	9.529801	2.647907	0	-1.88051832895086	down
Os06g0548100	166	58	1.678733	0.645961	1.43586300980214e-05	-1.38514728313001	down
Os06g0553100	302	125	7.973125	3.87637	7.91132221789059e-06	-1.15631424998045	down
Os06g0557600	39	85	0.977001	2.424002	0.0220958149765883	1.19034466677999	up
Os06g0559600	402	178	1.315391	0.647542	1.10955082042175e-05	-1.06274979677471	down
Os06g0562200	201	45	4.089709	1.020043	3.82882614502478e-12	-2.01223576294379	down
Os06g0565100	80	200	0.819725	2.316553	5.02455587025885e-07	1.40599066019399	up
Os06g0565200	3691	197	66.519577	3.94733	0	-4.11050259305145	down
Os06g0565300	1413	525	10.607567	12.582597	1.03317354671617e-12	-1.32032180338466	down
Os06g0566700	771	298	7.722939	3.587312	3.89045573534474e-10	-1.26130832085555	down
Os06g0567200	719	1575	6.407129	15.614946	1.20085053012531e-11	1.23426161908882	up
Os06g0567433	3	723	0.012886	4.333238	0	7.3160147375334	up
Os06g0579600	1505	589	7.073405	2.894336	1.94508853468278e-11	-1.24577929931277	down
Os06g0579800	84	33	1.982736	0.862768	0.0378460626271102	-1.19997687312156	down
Os06g0602500	369	145	2.81124	1.062147	2.51960436070675e-07	-1.23239405705735	down
Os06g0604200	1194	2294	7.597642	16.239216	1.44617341435449e-08	1.04603872119847	up
Os06g0605900	4725	1677	45.591317	10.968423	7.7715611723761e-16	-1.38834186242558	down
Os06g0609900	74	145	1.483013	3.245572	0.00412960813442087	1.05658159712543	up
Os06g0614050	19	758	0.927787	6.731632	0	5.28965732812852	up
Os06g0625800	150	47	1.128112	0.387958	3.26076341317094e-06	-1.53414609967576	down
Os06g0628032	76	167	1.069649	2.704757	0.000103519307050992	1.22056953602827	up
Os06g0634700	135	55	1.887251	0.845264	0.00255012934250665	-1.1649589543718	down
Os06g0642500	209	54	1.760087	0.480187	1.48300816071867e-10	-1.81406863933594	down
Os06g0650900	1299	388	27.152721	9.233044	0	-1.63369158130277	down
Os06g0651200	516	190	18.09672	7.410531	8.74057715094523e-10	-1.32820113396931	down
Os06g0654400	61	9	1.238051	0.195226	8.85487433299748e-06	-2.44215204192681	down
Os06g0656566	0	59	0	1.361365	1.3988810110277e-13	5.1100840819152	up
Os06g0661800	439	193	6.036494	2.427948	4.96474074451747e-06	-1.07357960156052	down
Os06g0662550	268	53	1.544995	0.33992	0	-2.19605458726034	down
Os06g0666400	3756	1046	85.006683	26.318356	0	-1.73746168356587	down
Os06g0666800	837	1811	22.090185	53.183083	1.61310964585937e-11	1.21678468090391	up
Os06g0673800	74	10	0.982635	0.149297	1.24745652363423e-07	-2.58500364887818	down
Os06g0678651	288	28	0.671642	0.098969	0	-3.1789526670834	down
Os06g0681200	65	10	1.065683	0.177036	4.95828999114156e-06	-2.40289015360641	down
Os06g0683000	193	42	2.006071	0.36349	3.7487790649493e-12	-2.04986253755494	down
Os06g0683100	399	74	5.379191	1.102423	0	-2.29856608988883	down
Os06g0683400	8841	3749	234.427322	110.567917	1.89750881673945e-10	-1.13218087154132	down
Os06g0683700	3872	8265	107.583954	255.485657	4.40147918112643e-12	1.19869282351643	up
Os06g0692300	62	19	0.344034	0.11263	0.0176065130747862	-1.51673292183056	down
Os06g0694600	132	57	1.623994	0.770591	0.00894669698380202	-1.08303016955932	down
Os06g0695451	152	52	2.297704	0.862778	2.16772676309152e-05	-1.4121812990955	down
Os06g0696450	2062	569	41.263084	12.661608	0	-1.74925867155569	down
Os06g0697200	163	43	1.468556	0.425336	1.53152233117737e-08	-1.77611154602778	down
Os06g0698748	443	195	5.179689	2.525048	4.92127908258144e-06	-1.07186983903054	down
Os06g0700601	82	213	1.335554	3.810771	7.35855851807798e-08	1.4612655072733	up
Os06g0704450	1017	165	14.314203	2.546651	0	-2.50600815174882	down
Os06g0705350	55	9	0.419379	0.072741	0.000107672386201574	-2.29750193011645	down
Os06g0714800	321	120	10.112926	2.536107	1.39783155939099e-07	-1.30186683977974	down
Os06g0716000	373	168	3.043148	1.527293	3.17824330817729e-05	-1.03783116512537	down
Os06g0718100	134	340	2.246452	6.366704	6.46912190482851e-10	1.43567192304927	up
Os06g0720400	241	31	2.329167	0.325178	0	-2.78518813094908	down
Os06g0722450	804	111	7.521265	1.132382	0	-2.73218659085565	down
Os06g0725200	2678	1218	29.8528	15.084894	3.36771822651016e-08	-1.03042380938542	down
Os06g0725250	459	167	9.218854	3.736856	1.51425638694747e-09	-1.34430827957698	down
Os06g0725300	237	474	2.277384	5.189062	7.86361600391139e-07	1.09902639006283	up
Os06g0730150	89	30	6.844675	2.561703	0.00282286249108343	-1.41182636799494	down
Os07g0101200	1	69	4.4e-05	0.514999	7.105427357601e-15	4.71780919807791	up
Os07g0101800	49	106	0.701459	1.70286	0.00531439257287836	1.18744841374366	up
Os07g0105300	156	65	2.788387	1.290429	0.00140953646720088	-1.13674626168725	down
Os07g0107300	89	230	1.66732	4.784663	3.44001005458949e-08	1.45555241680711	up
Os07g0109700	130	326	3.19007	8.920833	1.70415892508657e-09	1.41843141755357	up
Os07g0110000	210	882	1.086714	4.839444	0	2.16547734549315	up
Os07g0116900	82	25	0.481762	0.158883	0.00137929893962352	-1.5433459153978	down
Os07g0122350	111	213	8.051293	17.223066	0.000567655048634541	1.0329285019922	up
Os07g0123300	498	1487	6.836014	22.735401	0	1.67957617254294	up
Os07g0123900	197	55	4.895957	1.520004	3.94892551991433e-09	-1.70390524444146	down
Os07g0150700	572	219	5.360532	2.247345	2.23431029233723e-09	-1.27315132339859	down
Os07g0152900	788	1919	6.53037	14.77553	3.88578058618805e-15	1.38710369851647	up
Os07g0158800	283	70	3.070928	0.845513	1.40443212615082e-13	-1.88402519113206	down
Os07g0159700	46	126	0.570914	1.763342	9.5175380142587e-06	1.52071824096445	up
Os07g0166500	55	13	2.166818	0.537037	0.00356746814398623	-1.84145946541604	down
Os07g0168900	379	169	10.441049	5.183064	2.0433281082255e-05	-1.05226455277839	down
Os07g0173300	481	11	5.343409	0.131413	0	-5.1369328605132	down
Os07g0176401	64	8	0.445232	0.056202	7.88395960182875e-07	-2.65011412703695	down
Os07g0176500	2485	806	21.400124	7.72192	0	-1.51719197648305	down
Os07g0178700	159	643	3.008188	13.571629	0	2.10782047928455	up
Os07g0180300	26	118	0.191956	0.970555	3.80909526143114e-10	2.20735547627444	up
Os07g0181500	360	866	3.642568	9.691188	1.01862962509358e-12	1.36688938216211	up
Os07g0190000	99	191	0.615097	1.328118	0.000994339973778402	1.03913940215649	up
Os07g0190600	143	53	0.977528	0.397355	0.000231518323368318	-1.29865146579032	down
Os07g0192000	1300	479	13.427118	5.495703	9.58455537158898e-13	-1.33206879495646	down
Os07g0194100	38	85	0.354675	0.890074	0.01511279588373	1.22606361648376	up
Os07g0227600	1827	6191	37.651923	138.681541	0	1.86476705752725	up
Os07g0228400	79	18	0.854566	0.223616	3.45234645605652e-05	-1.92831965666484	down
Os07g0233200	52	106	0.221311	0.50284	0.0147869484108387	1.10481656861131	up
Os07g0242000	1318	519	33.102025	14.224861	5.08456610148755e-11	-1.23657695612685	down
Os07g0243100	80	160	1.518341	3.399536	0.00137000482326333	1.08720402800353	up
Os07g0249800	58	132	0.639839	1.633241	0.000345034427819302	1.26435204559738	up
Os07g0258000	111	46	1.149356	0.521428	0.0135045684586249	-1.13594005048767	down
Os07g0267200	657	140	3.890343	0.991767	0	-2.11144505911249	down
Os07g0273000	176	69	3.667666	1.592165	0.000137206236545229	-1.22485853378378	down
Os07g0289800	185	53	4.784493	1.522704	2.08967149140094e-08	-1.66587778140556	down
Os07g0296000	774	195	3.179196	0.75992	0	-1.8742701882101	down
Os07g0296100	120	44	1.043813	0.608637	0.000867675975392168	-1.30831679814803	down
Os07g0298900	454	156	4.55656	1.970223	1.31902710975851e-10	-1.42581364724682	down
Os07g0409200	108	813	1.225802	9.490221	0	2.9954389370705	up
Os07g0409400	160	1351	1.397283	16.560788	0	3.16795404425761	up
Os07g0409500	312	893	6.108588	19.732123	0	1.61638490084673	up
Os07g0419300	353	161	3.56771	1.760759	6.7061584129835e-05	-1.01948688879785	down
Os07g0421800	180	70	7.100264	3.076625	9.30638430731712e-05	-1.23669288858165	down
Os07g0422000	6	87	0.063571	0.528552	1.68753899743024e-14	3.59654349558066	up
Os07g0422100	2578	1181	51.189838	26.077608	5.35588802197395e-08	-1.01999960677683	down
Os07g0425000	496	175	5.555935	2.122629	1.76505254856352e-10	-1.38889319036139	down
Os07g0436600	23	64	0.248338	0.760279	0.00726973387527563	1.5066516589055	up
Os07g0446800	78	149	0.857162	1.825394	0.00592856811688658	1.02127369395003	up
Os07g0452700	372	885	1.732146	3.875115	1.68065561467756e-12	1.3510746632232	up
Os07g0452801	179	37	1.294093	0.295924	4.1554537588695e-12	-2.11736383839504	down
Os07g0474700	788	300	7.385404	3.667686	1.51353929389586e-10	-1.28310316530648	down
Os07g0475900	939	387	7.68543	3.455069	3.4218683442333e-09	-1.16999779073054	down
Os07g0481200	934	345	9.280195	4.059421	8.79296635503124e-12	-1.32725335689465	down
Os07g0489950	45	220	0.174121	1.797041	0	2.34672756162483	up
Os07g0490100	172	3600	1.828648	37.857471	0	4.47759098676429	up
Os07g0492000	3824	1369	79.348373	31.595587	2.22044604925031e-15	-1.37566626970112	down
Os07g0502900	79	153	0.858761	1.845947	0.0037576126373271	1.04110688762181	up
Os07g0503300	352	140	3.731124	1.614547	5.85307767586585e-07	-1.21471266898322	down
Os07g0509800	773	353	7.3431	3.784034	1.24623734032436e-06	-1.02200069599248	down
Os07g0510400	75	290	0.812399	3.607389	1.11022302462516e-16	2.02902300423662	up
Os07g0511100	21	97	0.292347	1.63915	1.24573379389759e-08	2.21421118387837	up
Os07g0513000	1142	1	13.868074	0	0	-8.59031265611415	down
Os07g0518200	36	82	0.459019	1.162503	0.0149714168594939	1.24950023878698	up
Os07g0523100	4	85	0.085544	2.217635	1.22124532708767e-15	3.98528162561007	up
Os07g0523150	1249	518	36.291766	16.954608	1.27541288641453e-09	-1.16188735198926	down
Os07g0523400	1616	0	12.552032	0	0	-9.73979732898738	down
Os07g0523965	1913	4427	30.781835	69.06339	1.69864122767649e-14	1.31479413463514	up
Os07g0526400	90	19	0.986685	0.222404	1.78365066361152e-06	-2.04103517079545	down
Os07g0534100	22	82	0.273569	1.172119	7.24142285257745e-06	1.91486033051478	up
Os07g0537900	405	108	3.190297	0.939244	5.21804821573824e-15	-1.78514969704222	down
Os07g0541400	81	15	0.614525	0.119876	1.3695087216492e-06	-2.20112619448089	down
Os07g0550500	404	24	2.632573	0.170224	0	-3.87278039297688	down
Os07g0551501	147	291	2.392323	5.277884	2.85631743972559e-05	1.0806007991694	up
Os07g0567700	584	86	6.729354	4.252958	0	-2.63385774049094	down
Os07g0569550	108	30	0.933946	0.286396	1.48131642150329e-05	-1.6856868223491	down
Os07g0572400	92	22	1.673825	0.429107	9.21420314303756e-06	-1.87736294821775	down
Os07g0572500	166	55	1.878756	0.684583	3.8762780858459e-06	-1.45945381878481	down
Os07g0575500	25	66	0.242344	0.713836	0.0108126888016723	1.43838190333078	up
Os07g0585600	1332	554	12.56408	5.81104	1.15513565379644e-09	-1.15795543124536	down
Os07g0603300	7587	14397	43.537033	91.920517	1.60251509839782e-08	1.02913806218903	up
Os07g0603700	31	93	0.285442	0.953481	5.43216898287735e-05	1.63167363628044	up
Os07g0613600	63	20	1.798788	0.631486	0.0227459341263351	-1.47126360726794	down
Os07g0617000	1817	701	22.97462	9.863004	3.71536135190809e-12	-1.26680288921748	down
Os07g0620700	759	215	5.607054	1.945459	0	-1.7064439303894	down
Os07g0622250	17	56	0.20811	0.785364	0.00344451484757946	1.71741189002209	up
Os07g0629000	2238	1000	20.334768	10.10963	1.62301333483938e-08	-1.05573874346035	down
Os07g0629500	1078	187	11.370302	2.361112	0	-2.41111345858399	down
Os07g0631200	5224	1974	119.158035	50.090076	7.20534742981727e-14	-1.29811544694331	down
Os07g0631700	272	57	5.312653	1.221637	6.66133814775094e-16	-2.11556615910138	down
Os07g0634400	34	125	0.523654	2.194719	1.37151988655049e-08	1.92550137319916	up
Os07g0634900	70	150	0.811698	1.942391	0.000455736105821281	1.18303093071465	up
Os07g0638400	224	85	3.824037	1.614831	6.84471682577126e-06	-1.27539076562514	down
Os07g0644200	31	102	0.409966	1.987381	3.10752845888995e-06	1.76257492835575	up
Os07g0649400	86	30	1.518634	0.587021	0.0062231540275155	-1.36340504039967	down
Os07g0650100	60	5	0.359169	0.031248	8.52302320941689e-08	-3.08967223595286	down
Os07g0653900	17	67	0.092497	0.423624	5.05326248315674e-05	1.96891375191714	up
Os07g0657300	0	65	0	0.606264	4.21884749357559e-15	5.24594780061793	up
Os07g0657400	297	89	2.648767	0.875853	9.43312095103011e-11	-1.61435436370314	down
Os07g0663500	105	36	1.975031	0.74133	0.000849498852172559	-1.39610105516321	down
Os07g0667900	171	52	3.289618	1.116081	3.05346207096768e-07	-1.58013392064375	down
Os07g0675200	1528	131	29.543627	2.802332	0	-3.4213911471892	down
Os07g0676700	21	108	0.22123	1.369581	1.92402538345959e-10	2.36656594978662	up
Os07g0684100	13481	31579	201.497803	525.117371	3.99680288865056e-15	1.33307063022747	up
Os07g0686600	2338	994	36.548294	17.279305	7.85836840044851e-10	-1.12741845677081	down
Os07g0687100	95	15	1.66907	0.26718	7.82103604102247e-09	-2.42627024697177	down
Os07g0691700	75	148	0.433278	0.955092	0.00311367165299015	1.06688964980032	up
Os07g0692600	180	14	2.005782	0.16959	0	-3.42365993934063	down
Os08g0107300	123	49	1.198594	0.419419	0.00331499623876319	-1.19378695768024	down
Os08g0112700	20	67	0.278315	1.040619	0.000428208806708574	1.75628804398032	up
Os08g0113600	187	454	3.219969	8.694451	1.97601934814884e-10	1.37586315957873	up
Os08g0114300	94	19	0.813889	0.175763	4.54881095235393e-07	-2.10250619973838	down
Os08g0116100	13	53	0.406093	1.841874	0.000627845579135866	1.98369534414296	up
Os08g0116566	219	468	0.637198	1.593906	5.056673346715e-08	1.19373350186521	up
Os08g0117750	33	74	0.345003	0.867391	0.0374129120388746	1.22366991216246	up
Os08g0119500	257	100	4.661563	2.012441	4.17500729132936e-06	-1.24203727502864	down
Os08g0124050	115	13	1.091692	0.10806	4.430900091279e-13	-2.88033470741758	down
Os08g0126700	178	38	1.362021	0.285775	1.13455911332494e-11	-2.07261637053999	down
Os08g0127100	519	158	5.334707	1.7876	7.94919685631612e-14	-1.59993086689182	down
Os08g0129300	3	503	0.043098	13.720004	0	6.79410832666949	up
Os08g0130550	82	14	1.260942	0.229597	3.67752444607738e-07	-2.30718530735205	down
Os08g0131000	69	20	0.471811	0.148057	0.00364716910361707	-1.59884533802165	down
Os08g0131100	115	333	1.159265	1.573422	2.99660296576576e-12	1.62309935547013	up
Os08g0135100	338	654	4.078908	8.777014	5.53104066880472e-07	1.05324353362943	up
Os08g0136300	5533	1230	88.120312	21.777728	0	-2.06268016359537	down
Os08g0136366	146	5	3.78967	0.146853	0	-4.34638801773018	down
Os08g0136500	213	82	3.184616	1.364071	1.63001120343509e-05	-1.25413851073509	down
Os08g0136700	252	15	3.912095	0.257279	0	-3.81603342708656	down
Os08g0136800	277	21	4.261099	0.359387	0	-3.51002913106394	down
Os08g0141400	2911	5532	23.178179	49.041387	1.29868781284515e-08	1.03096232045932	up
Os08g0143600	106	37	1.127748	0.43504	0.00106151846387426	-1.37182447561515	down
Os08g0148600	220	48	1.467131	0.370455	2.66786592817425e-13	-2.05166830432197	down
Os08g0157400	720	1481	10.563581	24.179832	7.28878846167902e-10	1.14358371700058	up
Os08g0160300	63	161	1.051753	2.992176	3.08326398235081e-06	1.4317760918675	up
Os08g0162400	361	146	3.452383	1.54774	8.79498222472463e-07	-1.19113816878264	down
Os08g0169100	237	31	0.780493	0.110658	0	-2.76123172400291	down
Os08g0170800	2005	585	15.410528	4.29282	0	-1.66896783258027	down
Os08g0184600	5215	1959	57.052521	23.92016	4.67403893367191e-14	-1.30662346050001	down
Os08g0184700	252	82	11.821348	4.479166	1.59757296280816e-08	-1.49474141526922	down
Os08g0191400	2	74	0.083343	3.466262	5.21804821573824e-15	4.38790035716646	up
Os08g0199400	836	2208	9.570304	28.129088	0	1.50420733418399	up
Os08g0200100	103	230	1.251515	3.109159	3.90125234506211e-06	1.24887352059099	up
Os08g0200500	482	222	5.793445	3.122839	1.68048308092361e-05	-1.00758382916268	down
Os08g0208700	79	167	0.361529	0.858576	0.000269787402047084	1.16604783849048	up
Os08g0241300	57	122	1.091562	2.594562	0.00229373127833676	1.17654126630104	up
Os08g0244500	59	135	0.560692	1.365598	0.000252491340418159	1.27246251145671	up
Os08g0246700	78	1	2.803301	2e-06	4.9960036108132e-15	-4.75056085928929	down
Os08g0250100	15	55	0.064909	0.265358	0.00127710028862182	1.85364843089827	up
Os08g0260400	255	656	3.67338	10.532616	2.3392399128852e-13	1.46155101277362	up
Os08g0269500	154	305	4.339471	9.580083	2.04347053616161e-05	1.08171234943737	up
Os08g0269600	16	63	0.368151	1.604963	0.000113248672500954	1.96090591189148	up
Os08g0269700	73	225	1.950987	6.776798	1.12611919789174e-10	1.70342775094523	up
Os08g0289400	70	17	0.410629	0.104514	0.000353518968854605	-1.83308052130698	down
Os08g0290000	1026	390	4.96717	2.101653	2.46422882099750e-11	-1.28649507242389	down
Os08g0290500	197	500	2.080058	5.638225	8.26061441472348e-12	1.44016298449188	up
Os08g0292400	158	58	1.344391	0.74861	7.53451050398146e-05	-1.31471165968104	down
Os08g0293200	101	27	0.987298	0.296205	1.73022541924972e-05	-1.73388236121446	down
Os08g0299600	70	21	0.636971	0.235105	0.00487228811582285	-1.5542294434592	down
Os08g0307601	450	70	4.694541	0.732156	0	-2.54958763034997	down
Os08g0310300	118	283	1.51051	2.729722	4.51854015315334e-08	1.3531590076411	up
Os08g0315200	1808	343	3.192115	0.571486	0	-2.2870879297114	down
Os08g0323400	327	143	6.116436	2.97428	2.71933195064022e-05	-1.07880484851397	down
Os08g0332600	39	86	0.459377	1.191427	0.0172009262750722	1.20687828458017	up
Os08g0335200	488	198	5.099831	2.29592	9.95604255704663e-08	-1.18904749019247	down
Os08g0337100	30	159	0.280342	1.68276	8.65973959207622e-15	2.4387786170005	up
Os08g0340900	254	28	1.690872	0.127642	0	-2.99897235639732	down
Os08g0364500	36	154	1.340404	6.497182	5.87985216071729e-12	2.1444977763759	up
Os08g0365500	314	728	5.425143	13.995639	3.16540127442977e-11	1.31314280079689	up
Os08g0365800	242	633	1.861123	5.414458	1.31894495325469e-13	1.48512034518839	up
Os08g0383750	102	9	3.469641	0.294101	3.3761882178851e-13	-3.16628592807945	down
Os08g0387050	3455	600	21.623173	4.175817	0	-2.41706257422947	down
Os08g0390200	471	1059	5.730422	14.353486	1.55641055599176e-11	1.2706686160383	up
Os08g0395500	296	99	5.072644	1.664433	5.85129333874335e-09	-1.45872374379878	down
Os08g0401500	82	175	1.052002	2.580826	0.000146688424556007	1.18033092777399	up
Os08g0408500	12911	5503	140.378113	66.563141	2.77445288965339e-10	-1.12490602318905	down
Os08g0414900	61	10	2.365585	0.430539	2.52728266565416e-05	-2.31393332997914	down
Os08g0416900	696	306	12.913167	4.071235	3.69744951544959e-07	-1.07604738397718	down
Os08g0421100	71	25	0.790289	0.337207	0.03024404698477	-1.34057380804012	down
Os08g0421850	75	26	0.778796	0.28643	0.0167295066905785	-1.36471563170763	down
Os08g0422800	78	168	1.557498	3.740382	0.000162194418218409	1.19251737521566	up
Os08g0425500	57	125	0.601203	1.474791	0.00117354400040359	1.21109594046108	up
Os08g0428100	966	417	9.883377	4.740497	3.23812535674151e-08	-1.10357066345825	down
Os08g0434300	2288	1037	28.604483	11.81473	3.51245369456521e-08	-1.03526363128503	down
Os08g0441500	1309	2821	16.368892	39.212832	6.53888054813478e-12	1.21171175437603	up
Os08g0448000	1596	4078	14.478109	41.172112	0	1.45746866855644	up
Os08g0448100	1274	584	24.110432	12.286056	2.47851232093588e-07	-1.0179720184761	down
Os08g0451000	4071	1618	53.391868	11.930796	3.68205466116933e-12	-1.22511948427328	down
Os08g0453200	164	63	5.359145	1.563716	0.000154542575801053	-1.25193387169343	down
Os08g0455700	90	30	4.128796	1.534312	0.00216222846003022	-1.42761227368747	down
Os08g0465400	74	0	0.904181	0	2.22044604925031e-15	-5.32577817235601	down
Os08g0465700	1061	453	11.24799	5.340918	1.22301055949237e-08	-1.11966573221054	down
Os08g0470200	627	286	9.975192	5.046428	3.06197910526773e-06	-1.02279584956899	down
Os08g0473900	50151	23261	511.45903	263.750255	1.48817169809412e-07	-1.00315589346697	down
Os08g0474000	5997	12	129.071426	0.276735	0	-8.66299733277788	down
Os08g0474500	233	98	4.15534	1.941384	9.18100084836837e-05	-1.13032203352959	down
Os08g0475100	545	1292	7.963252	21.002375	1.81632486828676e-13	1.34739541853885	up
Os08g0476050	243	96	3.806113	1.67696	1.07973779519543e-05	-1.2196874443358	down
Os08g0478466	913	411	12.279502	6.143244	3.22252709739068e-07	-1.04314656922445	down
Os08g0483800	203	81	3.984108	1.749359	6.50488616559253e-05	-1.20271842933782	down
Os08g0485000	186	542	9.127426	26.005532	1.99840144432528e-15	1.63821721840114	up
Os08g0491100	2198	788	5.367052	2.198976	1.27675647831893e-14	-1.37279327580356	down
Os08g0491200	190	960	1.374583	7.792755	0	2.43053411330849	up
Os08g0491400	33	81	0.379704	1.056835	0.00550064039828924	1.35116845974274	up
Os08g0494300	696	308	8.181467	4.024633	4.95236516018238e-07	-1.06670223782626	down
Os08g0496700	95	27	0.646584	0.201078	0.000100978331814328	-1.64720122092299	down
Os08g0498600	58	18	0.856393	0.163065	0.0338263791758883	-1.49468749679469	down
Os08g0504800	22	84	0.25652	1.115053	3.49281170652915e-06	1.94890410158075	up
Os08g0506000	528	153	4.982877	1.672509	4.9960036108132e-15	-1.67051874913979	down
Os08g0507701	111	26	1.375248	0.360484	4.27694392346467e-07	-1.91875198179896	down
Os08g0509200	46	119	0.395588	1.14306	6.1089042954432e-05	1.43942418391372	up
Os08g0510300	287	110	1.596576	0.675499	9.49431993579886e-07	-1.26498267716257	down
Os08g0514066	164	73	6.522381	3.198065	0.00410168632532582	-1.04476800677231	down
Os08g0514300	91	0	1.272544	0	0	-5.61738384359906	down
Os08g0525800	6	62	0.051815	0.818862	4.57658566599406e-09	3.11928057797195	up
Os08g0526150	1698	532	21.488679	7.219746	0	-1.56602749155036	down
Os08g0527100	1718	233	17.02317	1.297341	0	-2.76790958978673	down
Os08g0531600	253	601	2.682529	7.110651	4.12344602906956e-11	1.34684912176169	up
Os08g0531700	5458	1022	70.82121	14.899271	0	-2.30984123424299	down
Os08g0532500	802	235	6.701247	2.138121	0	-1.65842666443527	down
Os08g0536200	242	39	8.542642	1.516694	0	-2.47589027559969	down
Os08g0539600	66	125	0.843639	1.782668	0.019680255137319	1.00592683467149	up
Os08g0540400	2822	7214	23.435125	66.646835	0	1.45862094091813	up
Os08g0546300	218	61	6.870282	2.113897	8.98121466086366e-10	-1.70374231778589	down
Os08g0550200	177	395	1.641907	4.072335	3.09332532921758e-08	1.25432769641269	up
Os08g0554900	1183	461	13.992671	4.211128	4.67174077201093e-11	-1.25126740586174	down
Os08g0555000	80	371	1.249081	6.472551	0	2.29160004692512	up
Os08g0558200	715	278	9.550243	4.124346	8.88284890088187e-10	-1.25241576180854	down
Os08g0561600	548	1091	4.764009	10.058677	1.40188748387615e-08	1.09590949211414	up
Os09g0106700	3122	741	35.871363	9.330706	0	-1.96722337015625	down
Os09g0120033	2203	403	16.509421	3.408036	0	-2.34041747380065	down
Os09g0130700	43	95	0.667517	1.658047	0.00825971148306304	1.2130877379264	up
Os09g0132900	109	267	1.609843	4.543579	3.93057777436923e-08	1.3823105675513	up
Os09g0135100	106	36	2.079116	0.863763	0.000660916704219194	-1.40953503637937	down
Os09g0247500	473	194	12.455737	5.66395	1.95876690756158e-07	-1.17336506669045	down
Os09g0260200	283	72	6.657233	1.878261	4.10671496808845e-13	-1.84436600825416	down
Os09g0274025	566	11	16.933397	0.35897	0	-5.37084877444899	down
Os09g0274100	444	853	11.519656	24.626728	2.33933173943157e-07	1.04397776090649	up
Os09g0277100	7	57	0.067602	0.640845	2.23274420063646e-07	2.82935001153994	up
Os09g0295200	4002	929	27.399359	6.657093	0	-1.99976843940086	down
Os09g0295300	410	152	6.454411	2.714072	9.8594526987128e-09	-1.31643914205424	down
Os09g0337300	4047	1864	117.192491	59.019561	4.66072642701931e-08	-1.01260964285689	down
Os09g0345600	424	167	2.12825	0.92932	8.6940107446587e-08	-1.23036724811776	down
Os09g0364400	588	126	12.160573	2.897463	0	-2.10186910153697	down
Os09g0364800	1442	502	19.814547	7.663445	1.35447209004269e-14	-1.41400201969902	down
Os09g0365450	60	14	1.030408	0.21421	0.00125202683842007	-1.86840653541255	down
Os09g0367700	500	172	9.415385	3.58912	4.96396257432252e-11	-1.42513323587462	down
Os09g0380600	244	111	3.552381	1.801516	0.00057612488755332	-1.01962589526964	down
Os09g0385700	2111	946	51.189438	25.514633	2.14091415706719e-08	-1.05147190267975	down
Os09g0385900	278	108	3.778208	1.62877	1.97670170820619e-06	-1.24537443499316	down
Os09g0387000	45	155	0.642726	1.600744	1.78883108326033e-09	1.84628381178373	up
Os09g0400600	556	6513	7.005599	126.151115	0	3.65080822823228	up
Os09g0400700	5338	1119	153.421212	35.67168	0	-2.14717946396455	down
Os09g0403000	67	284	1.279779	6.162088	0	2.15754130510038	up
Os09g0406900	253	1637	4.438016	7.823497	0	2.78979927833553	up
Os09g0407050	324	3	10.04745	0.095253	0	-5.99236694649187	down
Os09g0407800	202	84	1.393939	0.641823	0.000197979849094088	-1.14428822522351	down
Os09g0412300	672	225	14.404975	5.353107	5.91859894427671e-13	-1.46620184991492	down
Os09g0415050	1174	381	4.441058	1.601001	5.55111512312578e-16	-1.51409199795498	down
Os09g0415700	4142	9499	30.637552	121.20367	1.80966353013901e-14	1.30221109853657	up
Os09g0416200	2352	903	22.834408	9.751908	1.12465592394528e-12	-1.2742876687646	down
Os09g0417800	322	119	4.009133	1.55201	8.94197290657317e-08	-1.31822565098351	down
Os09g0418000	6072	13337	70.995557	173.513059	5.10147479815259e-13	1.24008603396827	up
Os09g0418375	186	579	3.587643	12.436448	0	1.73318941063868	up
Os09g0419100	72	21	0.392223	0.144508	0.00263935925544256	-1.59381624632629	down
Os09g0419200	183	65	2.493604	0.927948	8.0002061386697e-06	-1.36449065610155	down
Os09g0420300	41	105	0.441012	1.268342	0.00026413306250983	1.42072675229495	up
Os09g0423700	86	1	2.030091	0.02027	1.11022302462516e-16	-4.88824125909142	down
Os09g0426100	93	203	1.126065	2.783601	2.32141468881064e-05	1.21472113213366	up
Os09g0433400	88	33	3.429721	1.400098	0.0146450381025569	-1.26564564962432	down
Os09g0434000	20	65	0.699514	2.564955	0.000882835611607957	1.7137019726152	up
Os09g0437400	46	92	1.362182	3.042704	0.0469003835818163	1.07432336283345	up
Os09g0443000	490	1717	1.836659	7.191423	0	1.91010801621715	up
Os09g0444550	1993	361	46.277272	6.153881	0	-2.35407179845396	down
Os09g0449000	30	75	0.479274	0.507075	0.00788112043735512	1.37228923218621	up
Os09g0449600	1541	685	12.253346	4.480019	2.86041038632945e-08	-1.06260622244783	down
Os09g0452200	214	634	2.511087	8.3339	0	1.66332383966279	up
Os09g0452900	163	40	1.703697	0.466881	2.39040265359591e-09	-1.87620164326028	down
Os09g0456700	815	312	10.060583	4.236978	1.60810365024133e-10	-1.27533309465664	down
Os09g0457250	77	27	1.058382	0.412218	0.0158586274773191	-1.3507035284207	down
Os09g0457600	246	44	3.345648	0.665886	0	-2.33242356696904	down
Os09g0457700	317	107	3.582387	1.338289	3.6570491079857e-09	-1.44677635387277	down
Os09g0457800	1397	402	17.533635	5.599578	0	-1.68756290073531	down
Os09g0457833	84	19	2.573814	0.640468	1.36498079555958e-05	-1.9436199415419	down
Os09g0458700	144	27	2.974499	0.620591	3.64063224012057e-11	-2.23765128938805	down
Os09g0459900	605	258	15.624951	7.666825	2.05346478932e-07	-1.11911057870425	down
Os09g0461500	2915	5935	41.195349	95.291833	1.38376310410138e-10	1.13039829243078	up
Os09g0463232	640	189	4.116708	1.355179	9.99200722162641e-16	-1.64542346362163	down
Os09g0463600	57	256	0.282225	1.409579	0	2.23502920335248	up
Os09g0472200	63	17	1.601658	0.156847	0.00373996447060732	-1.68529045371717	down
Os09g0479400	272	108	2.110891	0.991797	4.81951127939695e-06	-1.21411133901876	down
Os09g0482300	385	119	4.002334	1.375775	8.84636808251571e-12	-1.57464353288317	down
Os09g0482550	395	120	4.109212	1.382821	2.91555668496812e-12	-1.5995614174795	down
Os09g0482860	124	24	1.393454	0.301877	1.51253765068304e-09	-2.18387306945556	down
Os09g0483150	151	49	6.32897	2.365278	6.84124418259824e-06	-1.4856182821982	down
Os09g0485500	72	20	0.787213	0.227287	0.00141833068673425	-1.65864047772485	down
Os09g0486375	1385	625	6.363656	3.19153	8.65425312523982e-08	-1.04071767332878	down
Os09g0491740	1243	470	10.302603	4.21995	6.00564042940732e-12	-1.2947434331272	down
Os09g0494500	3215	736	34.534627	8.85189	0	-2.01929085407133	down
Os09g0498200	118	22	0.972857	0.194967	1.8958566938565e-09	-2.23002336736154	down
Os09g0499300	75	144	1.532587	3.288892	0.00657057554624052	1.02783197161651	up
Os09g0501600	392	132	4.526997	1.689197	2.80615419789854e-10	-1.45300775511005	down
Os09g0501650	111	19	2.475938	0.464559	1.3071064230985e-09	-2.33796652294317	down
Os09g0502900	74	178	0.782544	2.081328	5.31765857647581e-06	1.34919619872246	up
Os09g0505000	556	218	12.002619	5.229012	8.37766978012411e-09	-1.23890793950216	down
Os09g0506450	1203	342	7.559847	2.390236	0	-1.70427898104955	down
Os09g0507100	301	580	2.720126	6.4239	1.21679440856504e-06	1.04677232316735	up
Os09g0510500	80	266	1.121047	4.17665	3.88467036316342e-13	1.81429228498845	up
Os09g0511600	127	18	1.121655	0.388839	1.83908444029157e-12	-2.60041178403055	down
Os09g0511900	139	45	1.298444	0.467277	1.64016508776843e-05	-1.48611425951045	down
Os09g0513100	892	399	7.925698	4.125714	2.61652562505432e-07	-1.0522103942969	down
Os09g0517000	324	125	9.042743	3.836137	3.97818027964014e-07	-1.25714941096417	down
Os09g0518000	3564	779	38.58217	9.292682	0	-2.08615869633217	down
Os09g0518200	100	33	1.039178	0.380884	0.000700324809162267	-1.44642132817065	down
Os09g0521300	122	33	1.906279	0.569682	1.82845218543726e-06	-1.72846294912253	down
Os09g0522000	1254	549	50.931282	24.778137	2.40045125998734e-08	-1.08406422732365	down
Os09g0535200	16	140	0.074429	0.765798	0	3.09119079463673	up
Os09g0536800	322	134	3.308536	1.635144	5.81565320567634e-06	-1.14930883233734	down
Os09g0541300	85	26	2.456102	0.826699	0.00102081675456034	-1.54110494409714	down
Os09g0542550	71	14	1.478658	0.313847	2.23989772449862e-05	-2.10441319999437	down
Os09g0545650	21	73	0.466083	1.84141	9.4688343237892e-05	1.81254732600082	up
Os09g0548400	63	14	0.60244	0.14643	0.000423319317524817	-1.93669395506585	down
Os09g0555400	127	56	0.777121	0.380511	0.0165238772293285	-1.05288721238925	down
Os09g0560500	16	127	0.330145	2.621274	5.55111512312578e-16	2.95242398087801	up
Os09g0560850	180	381	1.525508	3.595752	3.5852071544884e-07	1.17850789283856	up
Os09g0565300	105	26	1.120875	0.336809	2.67596298164641e-06	-1.83996278966722	down
Os09g0566600	64	123	0.553837	1.18806	0.0165841171995955	1.02612069545824	up
Os09g0567800	574	1146	6.202072	13.824961	9.9667590847119e-09	1.10010400839325	up
Os09g0569151	138	15	5.310038	0.623176	1.11022302462516e-15	-2.9561331077237	down
Os09g0570850	265	112	4.911985	2.309275	4.07004742857264e-05	-1.12511897047362	down
Os09g0572600	167	61	1.75693	0.725616	3.97686188394752e-05	-1.32304868759131	down
Os10g0100700	50	157	0.782717	2.74128	1.77122222444481e-08	1.71840430253151	up
Os10g0109900	23	165	0.196164	1.5656	0	2.8491529052639	up
Os10g0130500	906	207	10.881139	3.027244	0	-2.01552628935274	down
Os10g0130800	373	154	1.828867	2.248053	1.45640265525326e-06	-1.16200352214561	down
Os10g0132901	695	32	3.342316	0.166161	0	-4.26242673889041	down
Os10g0147300	2211	893	30.808455	12.023841	3.69128061450397e-11	-1.20120699121471	down
Os10g0148100	104	363	1.724397	6.690397	2.22044604925031e-16	1.88950228122767	up
Os10g0149000	66	174	1.780614	5.255742	5.40932808879013e-07	1.47743647402731	up
Os10g0149200	114	256	1.96497	4.916307	1.21843280820322e-06	1.25839480521513	up
Os10g0151366	47	95	1.332256	2.873604	0.0333148921919575	1.08994834404355	up
Os10g0159033	447	134	6.111716	1.380159	2.82773804372027e-13	-1.62016407328221	down
Os10g0161400	648	221	3.652496	1.303534	2.28372876165395e-12	-1.43956052334334	down
Os10g0167250	77	26	0.782764	0.265661	0.00971650553999648	-1.40176101981994	down
Os10g0168900	124	42	1.535259	0.552391	0.000139236795058117	-1.41937528685983	down
Os10g0173000	154	69	4.161854	2.076846	0.00693034303857387	-1.03440408142145	down
Os10g0195600	29	71	0.235673	0.633514	0.0160167985600644	1.34104020462178	up
Os10g0197000	156	35	1.610693	0.663434	5.38580402498212e-10	-1.99760695257107	down
Os10g0200000	105	240	0.565564	1.289346	1.24887000985119e-06	1.28256852412913	up
Os10g0204400	18115	4573	135.982443	29.873557	0	-1.88041299504829	down
Os10g0208500	3581	7566	15.673931	33.931194	9.45166167554135e-12	1.1838963139706	up
Os10g0318000	433	119	3.546931	1.095163	7.105427357601e-15	-1.74336970263407	down
Os10g0329400	760	113	2.719864	0.384288	0	-2.62582195069655	down
Os10g0331600	53	14	1.359983	0.376072	0.0147545148096764	-1.69525024034742	down
Os10g0333000	279	555	3.815444	8.887025	3.8417769387955e-07	1.09219154370053	up
Os10g0340301	261	29	2.084713	0.273732	0	-2.99022533091398	down
Os10g0345100	4070	1533	38.414471	16.087372	8.1823436914874e-14	-1.30253225441204	down
Os10g0345701	693	299	6.448089	3.151979	1.6101210087438e-07	-1.10302547566199	down
Os10g0348900	299	91	2.028542	0.81019	1.54292245646559e-10	-1.59252934863177	down
Os10g0370500	4786	1343	46.507547	14.446899	0	-1.7268880086615	down
Os10g0375400	33	95	0.50455	0.884102	8.83711996590986e-05	1.57664751495548	up
Os10g0380100	86	26	1.648093	0.528208	0.00076509508430489	-1.55761339636343	down
Os10g0389200	481	217	6.783274	3.353177	7.76186990691929e-06	-1.03720261014982	down
Os10g0406900	101	35	1.600017	0.60467	0.0014410824666149	-1.37980091195543	down
Os10g0413400	2790	6234	23.717209	58.892055	1.67643676718399e-13	1.26447674336444	up
Os10g0415300	1062	391	9.078175	3.817196	3.0874192091801e-12	-1.33248016137865	down
Os10g0416800	1199	433	8.057813	1.526667	4.43645120640213e-13	-1.36066335399008	down
Os10g0427900	421	105	3.207987	0.946265	1.11022302462516e-16	-1.88077447548469	down
Os10g0432200	82	572	0.235066	2.069571	0	2.87899080868144	up
Os10g0450000	102	12	1.782383	0.188101	1.87783122385099e-11	-2.81146115357734	down
Os10g0460000	151	66	1.294035	0.622531	0.0047627607876507	-1.06887101727628	down
Os10g0461400	232	27	3.74577	0.483307	0	-2.91859210206188	down
Os10g0463800	10155	4185	57.244106	50.261258	2.63898902730375e-11	-1.17339839973674	down
Os10g0466800	1138	520	23.280863	11.82793	2.99644093870732e-07	-1.02228654261374	down
Os10g0468950	0	112	0	0.508243	0	6.01489214658468	up
Os10g0469000	132	28	0.620725	0.143755	3.1702224179142e-09	-2.06450835706548	down
Os10g0469600	303	44	1.30039	0.206974	0	-2.63100987818766	down
Os10g0475900	986	449	13.050386	6.610095	4.16163684846538e-07	-1.02684186629437	down
Os10g0486100	59	116	0.504091	1.107159	0.0156855462886395	1.05666445695236	up
Os10g0495075	31	98	0.290311	1.616713	1.1175900023308e-05	1.70585748709424	up
Os10g0495100	216	85	2.446312	1.055125	2.65002052567409e-05	-1.22337087405766	down
Os10g0495200	290	109	1.908666	0.790016	4.45788154945781e-07	-1.29285413815571	down
Os10g0499500	113	28	1.401596	0.223098	9.51396025516971e-07	-1.8437173850505	down
Os10g0504100	226	577	9.094838	25.798	1.32804878205661e-12	1.44976622666032	up
Os10g0517050	182	63	2.514639	0.964893	4.32239695580261e-06	-1.40054806229854	down
Os10g0520100	261	119	3.705136	1.877141	0.000405729872812399	-1.01718331480652	down
Os10g0521900	2391	756	31.532022	11.58584	0	-1.55378922060061	down
Os10g0529300	179	367	3.215296	7.339676	1.62918438051385e-06	1.13270336077363	up
Os10g0530900	575	179	13.912815	5.052268	6.86117829218347e-14	-1.56907774943173	down
Os10g0536400	467	123	5.077806	1.487021	2.22044604925031e-16	-1.80495504804317	down
Os10g0545500	54	140	0.962206	2.850357	1.01801856102757e-05	1.44787734697787	up
Os10g0548100	109	40	1.703339	0.694261	0.00198195467909446	-1.30383659131654	down
Os10g0550775	57	15	0.786433	0.218855	0.00737154638896786	-1.70796676223702	down
Os10g0551700	124	255	2.912721	6.641969	2.17632859297323e-05	1.13338147553839	up
Os10g0551800	178	334	5.091027	10.618762	7.08510457596567e-05	1.00544882691138	up
Os10g0554001	70	191	0.705279	2.136131	6.2491017249755e-08	1.52804660114422	up
Os10g0558200	20	69	0.331929	1.302936	0.000206423884909879	1.79765300123762	up
Os10g0560400	76	157	1.066208	2.477805	0.000745876858388117	1.1324435985412	up
Os10g0563900	86	283	1.80981	6.668165	1.92179605562615e-13	1.80108954809572	up
Os10g0564150	68	20	0.874817	0.264583	0.00497883395892107	-1.57834990975277	down
Os10g0566200	0	82	0	0.937306	0	5.57322864624363	up
Os10g0567900	2	1410	0.013303	6.557599	0	8.60782886396353	up
Os10g0568300	59	208	0.501312	1.831008	4.45676828775277e-12	1.8895585850508	up
Os10g0574750	573	1960	5.469123	20.603041	0	1.87593928530502	up
Os10g0575100	235	54	1.95247	0.630006	3.78586051397178e-13	-1.98179356166248	down
Os10g0578300	241	91	1.759085	0.591565	2.98542062349139e-06	-1.2835988586699	down
Os10g0578600	71	293	0.758912	2.678132	0	2.12085445930029	up
Os10g0578700	347	147	3.860121	1.819091	6.18775546523676e-06	-1.12464754126478	down
Os10g0579900	90	35	0.961401	0.437388	0.0209254473623367	-1.21668168899296	down
Os11g0100600	593	0	8.863066	0	0	-8.29638208832735	down
Os11g0103400	93	6	0.759785	0.051396	1.38888900380607e-13	-3.5071492689765	down
Os11g0107000	66	155	0.658038	1.72349	3.89408891170451e-05	1.31238641549908	up
Os11g0108932	1497	526	10.947752	4.264363	2.02060590481778e-14	-1.40079007368297	down
Os11g0109616	89	0	0.76598	0	0	-5.58598289303454	down
Os11g0109900	1064	463	6.647998	3.463258	3.24010499541671e-08	-1.09235138811295	down
Os11g0112000	857	243	23.230489	8.053292	0	-1.70595908072082	down
Os11g0112050	196	69	7.581872	3.768216	3.09779025109425e-06	-1.37856998768609	down
Os11g0114600	224	57	1.246672	0.260725	2.75309774977472e-11	-1.83759248939441	down
Os11g0119311	176	61	4.723227	1.843815	6.37627020183551e-06	-1.39794921931773	down
Os11g0126900	1019	431	9.841662	4.632029	8.94052420985503e-09	-1.1330393142462	down
Os11g0129000	19	65	0.226207	0.861573	0.000457584933084121	1.78115433779493	up
Os11g0129700	64	136	0.595987	1.41381	0.00117099479382454	1.16912312095913	up
Os11g0132501	251	110	3.064972	1.492526	0.000171460844648808	-1.07297400077348	down
Os11g0137250	10	67	0.576415	4.241511	7.04472430390624e-08	2.63668659972187	up
Os11g0141400	1423	600	34.467049	16.151775	1.95724847440459e-09	-1.13843976516272	down
Os11g0147150	720	157	15.897666	3.841537	0	-2.07978822453101	down
Os11g0149200	4871	1304	198.25502	59.016518	0	-1.79473463456136	down
Os11g0149300	27	90	0.35536	1.374495	1.30150518077299e-05	1.77232559013017	up
Os11g0149400	93	188	1.898149	4.313836	0.000339276756903595	1.10496270927485	up
Os11g0151200	88	24	0.90338	0.264926	0.000125990286429678	-1.69795224069797	down
Os11g0153100	705	287	25.343418	11.45107	9.44190714502469e-09	-1.18646845983338	down
Os11g0155600	1282	307	6.361985	1.692259	0	-1.95081515850807	down
Os11g0167800	1103	2166	23.283106	50.873241	4.35959446321021e-09	1.07745362772669	up
Os11g0168500	1302	232	19.872921	3.725654	0	-2.37457461006908	down
Os11g0170000	864	1960	7.064976	17.838253	5.27244914394487e-13	1.28504335740797	up
Os11g0173900	85	23	0.500151	0.146087	0.000166361768786594	-1.70610601862157	down
Os11g0178800	147	307	3.474083	8.088249	3.14362246212063e-06	1.15736840691622	up
Os11g0180900	325	650	4.979135	11.122869	1.23962797249355e-07	1.10067872657771	up
Os11g0184800	147	65	1.548453	0.7062	0.00710764544894782	-1.05207456404955	down
Os11g0195500	4286	1831	25.829978	13.917177	4.31429336700262e-10	-1.12109659758206	down
Os11g0195600	1219	2328	10.306436	21.927004	2.01146176381783e-08	1.03739976961332	up
Os11g0202450	9	51	0.140178	0.917396	4.07006948466293e-05	2.38127644753164	up
Os11g0202900	38	88	0.818268	2.108885	0.00691956238053337	1.27510666493086	up
Os11g0210201	166	30	5.215976	1.048689	6.25499652073813e-13	-2.29713281408879	down
Os11g0211800	1335	614	33.558872	17.150396	2.56722304081691e-07	-1.01329014801468	down
Os11g0215300	180	356	7.63628	16.784269	7.63581291240989e-06	1.08105971436247	up
Os11g0221000	177	456	1.876189	5.433228	1.09326991903913e-11	1.46065288474207	up
Os11g0222320	55	14	0.557502	0.158595	0.00738100613174342	-1.74687990340494	down
Os11g0228800	188	420	0.638076	1.41827	1.74218214299415e-08	1.25639341286948	up
Os11g0239900	514	88	2.52623	0.683568	0	-2.41778271693738	down
Os11g0244200	1083	164	26.126972	4.397241	0	-2.60523583262768	down
Os11g0247350	324	2	12.562454	0.056143	0	-6.33265758468302	down
Os11g0265900	53	106	0.251446	0.624705	0.0203142327508322	1.07829191321512	up
Os11g0269700	237	96	1.37036	0.61473	2.76705183386294e-05	-1.18390037752016	down
Os11g0275500	55	4	0.473205	0.060117	1.97208185559461e-07	-3.19912840961298	down
Os11g0300600	136	308	0.988957	2.424088	1.62444503182257e-07	1.27276070067037	up
Os11g0303800	188	11	2.212462	0.090639	0	-3.79041257599538	down
Os11g0346016	0	144	0	2.676212	0	6.37249577239998	up
Os11g0351555	479	1044	5.501741	13.347591	1.05851993836836e-10	1.22591993778376	up
Os11g0368172	0	128	0	2.337276	0	6.20474569841928	up
Os11g0384789	560	28	9.341227	0.462757	0	-4.13372940479221	down
Os11g0423200	313	74	1.899083	0.465501	3.21964677141295e-15	-1.95020981273438	down
Os11g0427700	99	23	0.919316	0.229736	2.03825968891902e-06	-1.92162196533365	down
Os11g0428500	306	49	2.224511	0.354618	0	-2.49552855778061	down
Os11g0438000	77	173	0.716058	1.691456	4.31679952586084e-05	1.25256798764471	up
Os11g0456050	19	60	0.504832	1.810891	0.00284300044564934	1.66884179621096	up
Os11g0472600	159	70	2.485919	1.19714	0.00396289281526474	-1.05970364854127	down
Os11g0477400	550	211	4.357764	1.73588	3.3593938741916e-09	-1.2700100945808	down
Os11g0479000	44	91	1.180156	2.693941	0.0307083323023415	1.12039516131054	up
Os11g0482901	137	51	1.182326	0.485815	0.00037063616944033	-1.29131578338566	down
Os11g0488900	57	111	0.845485	1.834463	0.0240359476199329	1.04225067676388	up
Os11g0490200	0	51	0	0.313834	1.67613700696734e-11	4.90640402014528	up
Os11g0490251	53	102	0.824141	1.850059	0.0466899611313494	1.02372014685331	up
Os11g0490600	71	18	0.800314	0.217777	0.000515785508047095	-1.77808359978932	down
Os11g0502700	612	247	12.344362	5.485778	1.58383466342116e-08	-1.19808059349182	down
Os11g0533400	1474	176	34.346699	4.560527	0	-2.94843620474434	down
Os11g0542100	170	61	2.092851	0.83237	2.16911465596992e-05	-1.34845005965663	down
Os11g0544000	93	38	0.727157	0.338298	0.0338888477235699	-1.14984550374231	down
Os11g0549670	1342	343	8.540398	2.544208	0	-1.85760159005936	down
Os11g0549675	3120	753	22.216184	7.138784	0	-1.94317755561137	down
Os11g0552500	1340	601	19.504442	9.405512	6.9214658560135e-08	-1.04946029760833	down
Os11g0555600	55	17	0.431131	0.141683	0.0481726561356565	-1.49547640205626	down
Os11g0556132	264	89	1.103459	0.433259	2.99100932910079e-08	-1.44557060114386	down
Os11g0557000	55	202	1.164139	5.177299	2.00817140694198e-12	1.94571618827639	up
Os11g0570000	1590	638	8.240016	3.667948	7.14539538648751e-11	-1.20998693535063	down
Os11g0572301	69	16	0.391973	0.097824	0.000236739001680086	-1.89190374599203	down
Os11g0574400	142	63	1.403744	0.692847	0.00938949618764051	-1.04667627290605	down
Os11g0579100	135	55	1.65967	0.570889	0.00255012934250665	-1.1649589543718	down
Os11g0601600	91	233	0.451068	1.504248	4.0188625538562e-08	1.44270655065378	up
Os11g0601950	1141	251	7.555146	1.519107	0	-2.07169890799194	down
Os11g0602500	4626	116	100.903313	2.80616	0	-5.19128839234608	down
Os11g0602550	21	115	0.632434	4.288225	1.35009781132567e-11	2.45576028243996	up
Os11g0631825	68	17	0.319758	0.084925	0.000698580423187489	-1.79237675620199	down
Os11g0631900	419	65	2.517355	0.418956	0	-2.55125684901511	down
Os11g0647866	19	55	0.255324	1.676478	0.0166283849426132	1.54704205752058	up
Os11g0656000	134	44	5.009244	1.79983	3.31582282828702e-05	-1.46517357811819	down
Os11g0661300	29	73	0.307694	0.869895	0.00891047153224012	1.38016163684095	up
Os11g0665600	174	80	4.681104	2.374206	0.00570427321679101	-1.00008354290289	down
Os11g0666200	141	33	1.938923	0.396461	8.85465079036862e-09	-1.93430467771275	down
Os11g0668300	106	28	0.861215	0.246078	7.53246480245107e-06	-1.75302713825813	down
Os11g0670100	199	50	1.121746	0.313749	1.47921674908957e-10	-1.85137894393705	down
Os11g0672600	11	48	0.067976	0.332803	0.00102196222014483	2.05361503116163	up
Os11g0684700	85	31	0.468177	0.185111	0.0127813827460008	-1.30217108200418	down
Os11g0700900	72	25	1.00269	0.376333	0.0231396314226526	-1.3602314335685	down
Os11g0701000	1058	149	25.018468	3.594923	0	-2.70844454635998	down
Os11g0701100	916	307	14.986819	6.156707	3.38618022510673e-14	-1.46668774115506	down
Os11g0701500	748	163	13.279982	3.212774	0	-2.0811692050546	down
Os11g0701900	72	0	1.110518	0	6.10622663543836e-15	-5.28724866376441	down
Os11g0702100	3864	952	59.424942	16.277603	0	-1.91394962119212	down
Os11g0702200	1237	167	18.64147	2.801463	0	-2.7708575840036	down
Os11g0704800	349	136	4.310662	1.892408	2.97202536470031e-07	-1.24372427223864	down
Os12g0103500	585	15	10.291112	0.274202	0	-5.02491272752773	down
Os12g0104733	52	102	1.76271	3.789974	0.0348339722731821	1.0502448022495	up
Os12g0108500	1236	394	9.008018	3.193597	2.22044604925031e-16	-1.54003604361757	down
Os12g0111500	2159	371	8.895131	1.575236	0	-2.43015635708871	down
Os12g0114100	201	42	1.211122	0.366976	4.77728967496205e-13	-2.10789957412162	down
Os12g0115100	16	52	0.346595	1.272923	0.0080536333076825	1.6923325744115	up
Os12g0116200	80	151	1.089588	2.115026	0.00702825979294441	1.00461554842161	up
Os12g0117850	595	254	7.650526	3.627271	2.37328922514379e-07	-1.11752941022424	down
Os12g0118400	892	2294	3.673587	12.67642	0	1.46595328558227	up
Os12g0119800	386	101	6.196293	1.821846	4.9960036108132e-15	-1.81123312328614	down
Os12g0123700	388	168	3.598539	1.728328	6.22180139864259e-06	-1.09443064165909	down
Os12g0125800	60	128	0.718387	1.715165	0.00170799463810323	1.17316132476507	up
Os12g0138100	124	52	1.502533	0.696098	0.00792705210078937	-1.12245019163092	down
Os12g0141000	25	61	0.149685	0.411649	0.0492552006592737	1.32779208227367	up
Os12g0145400	60	134	0.666557	1.654882	0.00045567657827883	1.23837444629914	up
Os12g0147200	426	192	9.953644	4.969625	1.48846796872437e-05	-1.03782769793333	down
Os12g0156500	163	443	2.282408	6.887437	1.12154729947633e-12	1.53665575003188	up
Os12g0168100	983	269	11.146773	3.386233	0	-1.75780057469799	down
Os12g0169000	357	757	2.525046	5.963213	2.90218149512356e-09	1.18524618181284	up
Os12g0169300	0	67	0	0.893046	1.33226762955019e-15	5.28853387198305	up
Os12g0178300	29	69	0.365317	1.37358	0.0283912558431594	1.30082828057723	up
Os12g0181533	877	380	8.357447	3.595456	6.04567645945409e-08	-1.09786846945458	down
Os12g0181701	65	307	2.933602	8.861401	0	2.31172609449946	up
Os12g0182500	207	63	4.821444	1.407035	2.49157655618504e-08	-1.58444635157306	down
Os12g0183100	2193	938	23.467025	10.996682	1.30254296237808e-09	-1.11863224512412	down
Os12g0186600	3451	1445	8.257979	3.607006	1.5179368872964e-10	-1.14982568121172	down
Os12g0188500	86	182	0.903194	2.132648	0.000132942943548153	1.16916367159082	up
Os12g0194900	65	179	0.639614	1.962765	1.10139881992488e-07	1.5393131604787	up
Os12g0239900	287	86	1.459154	0.790201	1.54049550893376e-10	-1.61375387500266	down
Os12g0240000	27	237	0.09629	0.985721	0	3.15195686383347	up
Os12g0242100	237	38	4.412498	0.770924	0	-2.48184338793315	down
Os12g0245700	70	137	2.416171	5.462501	0.00607753628589458	1.05383041070357	up
Os12g0246700	84	32	0.465581	0.196209	0.0252112399198204	-1.24209099250097	down
Os12g0256400	79	28	0.890737	0.344519	0.0150288969438429	-1.33750929341045	down
Os12g0256800	98	42	0.787472	0.369987	0.0484067345744997	-1.08563047134477	down
Os12g0265100	320	609	4.922814	10.305418	1.63731662627953e-06	1.02918071108889	up
Os12g0267400	58	0	0.664735	0	9.72522062880898e-12	-4.98419493524139	down
Os12g0281300	5	54	0.017911	0.304461	6.54976974878707e-08	3.12131865578103	up
Os12g0291066	86	171	1.648132	3.664274	0.000994119810072025	1.0801097486938	up
Os12g0291100	176	349	3.568345	7.991211	7.9213466936956e-06	1.08463220898987	up
Os12g0406000	95	20	0.666763	0.216128	7.4029715668722e-07	-2.0495986953585	down
Os12g0418200	63	16	1.523431	0.455124	0.00189115616088475	-1.76432201523833	down
Os12g0428000	210	47	2.659662	0.657468	1.5674128661658e-12	-2.01442866121404	down
Os12g0432750	412	138	3.435878	2.221829	1.25695120978264e-10	-1.46115684304701	down
Os12g0438400	33	85	0.191807	1.443789	0.00174165313291164	1.41926548289001	up
Os12g0446300	77	13	0.818952	0.144137	9.20500042855821e-07	-2.31311091266521	down
Os12g0468300	432	170	2.250683	0.983337	7.20032593548581e-08	-1.23179437047873	down
Os12g0476200	102	35	1.104026	0.41182	0.00112008856646817	-1.39375462987549	down
Os12g0477400	1920	799	28.641674	13.252059	3.4901403989096e-10	-1.15793223807638	down
Os12g0478900	232	103	4.235867	2.074559	0.000412918884346802	-1.05361185537888	down
Os12g0501400	4	50	0.064946	1.002539	1.20106931733588e-07	3.24008058104167	up
Os12g0508400	144	411	3.516438	12.325043	2.78221889971064e-13	1.6055520281422	up
Os12g0509100	68	135	0.704071	1.54879	0.00501679390359711	1.07358864154384	up
Os12g0509300	163	67	3.009778	1.284173	0.000758054770084282	-1.15674342403607	down
Os12g0510750	3600	1639	103.048805	52.175655	2.57101102629775e-08	-1.02923669037634	down
Os12g0514450	53	10	0.788513	0.110874	0.000635591928252799	-2.11765355511126	down
Os12g0516300	2832	586	12.951304	3.328005	0	-2.16433291890252	down
Os12g0527700	161	631	0.810957	3.524269	0	2.06289347443619	up
Os12g0539751	159	0	0.50875	0	0	-6.40984853754191	down
Os12g0540000	1126	348	10.547255	3.629118	0	-1.58404041631768	down
Os12g0548401	40	156	1.362581	6.082189	5.47741851875116e-11	2.01812396859488	up
Os12g0552400	3591	1422	34.793484	15.292311	3.46811468432406e-12	-1.23028568998309	down
Os12g0555000	62	14	1.461172	0.367011	0.000608450795335558	-1.91428871152052	down
Os12g0560400	22	70	0.449327	1.554049	0.000529101668879761	1.69177657327179	up
Os12g0561000	3000	9577	88.023512	186.47467	0	1.7791213784444	up
Os12g0562100	3829	1300	20.0819	8.615266	0	-1.45206302655453	down
Os12g0563000	33	80	0.325229	0.893951	0.00729599733660202	1.33362984757892	up
Os12g0569300	28622	10750	512.283142	214.346605	3.36397576461422e-14	-1.30749234394243	down
Os12g0570700	63	19	1.86628	0.628405	0.0129542188967549	-1.53913816537589	down
Os12g0571700	37	89	1.138377	3.048049	0.00347397977092045	1.32771653017432	up
Os12g0573800	158	69	1.822276	0.88742	0.0034876106916476	-1.07095488643907	down
Os12g0574700	54	9	0.455132	0.079632	0.000162904626282101	-2.27191804482018	down
Os12g0575300	31	95	0.945934	3.168489	2.89394747883254e-05	1.66180644795535	up
Os12g0576600	188	807	1.570002	7.45593	0	2.19568403616656	up
Os12g0576700	328	633	2.772784	5.864112	7.30793990766365e-07	1.0493693742903	up
Os12g0580700	206	91	2.961541	1.455155	0.000792192629814337	-1.05911837703569	down
Os12g0581900	133	36	2.484354	0.742536	5.65885965975177e-07	-1.73175126185982	down
Os12g0582666	22	61	0.228587	0.703278	0.0114083962219603	1.49843982797755	up
Os12g0583700	86	34	1.26802	0.556499	0.0353950014414457	-1.1922653260906	down
Os12g0588800	130	271	1.525747	3.543761	8.81512854022937e-06	1.15342303007247	up
Os12g0591101	65	22	0.303113	0.113019	0.0362232422248504	-1.38819593855188	down
Os12g0592300	45	105	0.541595	1.357339	0.00147799390536141	1.2920942443038	up
Os12g0595800	80	170	0.584142	1.4159	0.000206081960037352	1.17374361951368	up
Os12g0604500	293	670	2.545233	6.421217	1.25718546684084e-10	1.29291112280317	up
Os12g0609900	74	17	1.054313	0.26358	8.93348769042124e-05	-1.91119683276567	down
Os12g0614600	181	407	1.837227	4.612815	1.73014359505785e-08	1.26541216355592	up
Os12g0617250	300	705	2.742442	7.190422	1.93246529889279e-11	1.33233988888252	up
Os12g0617400	65	142	0.787867	1.91064	0.000457744925892567	1.20889843959864	up
Os12g0624300	245	41	2.573521	0.474316	0	-2.4244188419252	down
Os12g0628300	425	156	6.328254	2.572064	4.62611238205568e-09	-1.33099273452421	down
Os12g0632800	402	74	2.083766	0.423666	0	-2.30932202560421	down
Os12g0634400	17	49	0.258964	0.869819	0.0430934109328859	1.53103057977569	up
Os12g0635500	59	10	0.757946	0.115327	5.6870959113664e-05	-2.26730970240164	down
Os12g0635700	241	98	3.702365	1.671879	2.70488507324584e-05	-1.178639377937	down
Os12g0637500	227	0	2.010298	0	0	-6.91842231949824	down
Os12g0640700	360	147	3.778236	1.708702	1.2755974218015e-06	-1.17742620265647	down
