# Supplementary material for: Pyramiding of gn1a, gs3, and ipa1 Exhibits Complementary and Additive Effects on Rice Yield
Source: Int J Mol Sci. 2022 Oct 18;23(20):12478. doi: 10.3390/ijms232012478 (PMC9604080; doi:10.3390/ijms232012478)
Supplement: Supplementary file 1 [file ijms-23-12478-s001.zip › Table S2/WT_vs_ipa1.DEG.final.xls]

#ID	WT_Count	IPA_Count	WT_FPKM	IPA_FPKM	FDR	log2FC	regulated
Os01g0100200	2	47	0.024643	0.843316	2.10432984326658e-06	3.51747388846559	up
Os01g0112400	4851	2552	108.82589	50.86153	2.39029795956469e-10	-1.20324706338103	down
Os01g0112600	99	16	3.941468	0.534573	1.53321799700734e-12	-2.77135795751346	down
Os01g0113000	45	166	0.409314	1.755467	2.78663207819996e-06	1.57400858354808	up
Os01g0114600	53	214	0.434184	1.663164	1.36581350673737e-08	1.70794492877139	up
Os01g0114800	27	282	0.434735	3.477376	0	3.03788166558656	up
Os01g0124700	25	227	0.691651	5.744874	0	2.83203975273879	up
Os01g0126200	51	175	0.543065	1.649023	8.44631977026111e-06	1.47434849354649	up
Os01g0129550	33	140	0.599016	2.260844	1.02435066473561e-06	1.76161249373747	up
Os01g0130900	1619	902	45.67247	22.5875	2.39428455950375e-08	-1.11949684381934	down
Os01g0133100	2530	1443	21.752277	12.157328	4.43685999051979e-08	-1.0862744557811	down
Os01g0135700	13150	5432	338.46814	124.204788	0	-1.55236711145569	down
Os01g0136100	105	40	2.921997	0.974556	9.81983472514436e-06	-1.62529717353188	down
Os01g0138500	205	593	3.241894	8.339774	7.36546780233382e-08	1.24904494233318	up
Os01g0139200	1949	4942	17.261424	38.929231	1.79628373064844e-07	1.06459205197786	up
Os01g0139900	64	201	2.014965	5.686211	1.9384135237055e-05	1.35317349649353	up
Os01g0141000	48	7	0.716542	0.081319	1.59444760750027e-06	-2.76283464082663	down
Os01g0141700	145	1277	1.408961	8.755716	0	2.84849063555624	up
Os01g0142500	871	2162	10.5547	23.806595	9.46147109881501e-07	1.0331534735516	up
Os01g0152800	62	8	0.408154	0.042855	3.80405262845329e-09	-2.96744839975467	down
Os01g0158400	75	34	1.807789	0.746097	0.00471931340495924	-1.37138325217342	down
Os01g0159000	1380	831	24.980995	13.357652	1.6202816853772e-06	-1.00732424731205	down
Os01g0159200	3516	1513	107.840569	41.218975	3.33066907387547e-16	-1.49257365885011	down
Os01g0163000	5	67	0.032087	0.440373	5.1746674945008e-08	3.12325776383486	up
Os01g0164600	176	509	2.774616	7.061085	1.91777549396477e-07	1.24771581126312	up
Os01g0164800	141	52	2.357226	0.635156	1.29516921743011e-07	-1.68155398510613	down
Os01g0170000	402	105	7.53752	1.736165	0	-2.19434981787119	down
Os01g0175100	807	354	20.806856	8.096648	6.82565115539546e-13	-1.46123025501372	down
Os01g0177400	99	344	0.830998	2.581178	5.61500168583251e-09	1.50545294400669	up
Os01g0183500	694	11	5.920144	0.134622	0	-6.03640010590987	down
Os01g0184050	178	97	5.405861	2.620863	0.000304265947122406	-1.13813550194817	down
Os01g0186900	803	198	14.629487	3.187135	0	-2.28645399906333	down
Os01g0186950	1305	0	27.805141	0	0	-9.74790262617274	down
Os01g0195300	139	36	5.660285	1.299311	1.8505641463662e-11	-2.16991562308886	down
Os01g0201800	79	26	0.771582	0.223872	1.98007448449777e-05	-1.80928939711151	down
Os01g0205300	24	116	0.808046	3.270164	1.03710048926509e-06	1.92999155258127	up
Os01g0209700	454	260	7.23505	3.814427	6.17463353047576e-06	-1.07600168821685	down
Os01g0212700	327	128	7.154465	2.481857	1.59785518150102e-11	-1.6164107359391	down
Os01g0221500	150	88	1.597793	0.825887	0.0046543907456148	-1.03123349152436	down
Os01g0224300	214	117	7.054076	3.421945	9.91633449536344e-05	-1.13596313948269	down
Os01g0225550	85	211	1.677583	3.723981	0.0034286902663907	1.02149925866682	up
Os01g0225600	52	0	1.850505	0	3.90798504668055e-13	-5.1383827888179	down
Os01g0226666	1163	625	21.086729	10.065323	8.14203227061938e-09	-1.17074444946396	down
Os01g0227500	12	276	0.134719	2.985908	0	4.08396430386525	up
Os01g0231600	18	91	0.240479	1.114131	1.27844825964507e-05	1.97266892982129	up
Os01g0234100	39	114	0.441952	1.130838	0.00645152075646349	1.23828000976442	up
Os01g0235632	500	289	4.413142	2.266477	5.66598874973678e-06	-1.06325523448821	down
Os01g0240600	83	23	0.655214	0.156153	5.92211789718355e-07	-2.04372076584111	down
Os01g0242400	897	2377	16.55151	38.99765	3.28013644024239e-08	1.12745536468065	up
Os01g0243000	314	146	5.076647	2.089094	2.49664652285375e-08	-1.37086102024679	down
Os01g0243600	165	81	5.331674	2.32559	3.79331456633603e-05	-1.28444962880186	down
Os01g0243800	161	58	2.295093	0.730143	1.16646042824797e-08	-1.7185794303957	down
Os01g0244000	81	26	1.322669	0.373023	9.6540714144e-06	-1.84468625695754	down
Os01g0244400	238	110	3.337822	1.365533	2.57909580025917e-07	-1.37587102694474	down
Os01g0246400	116	737	2.797066	15.903648	0	2.37518236811115	up
Os01g0247500	231	659	3.183092	8.161051	7.09953686950371e-08	1.22977026641697	up
Os01g0251000	755	110	7.920704	1.011155	0	-3.0351051226086	down
Os01g0256500	37834	21236	1075.473145	536.265564	2.49883417291485e-08	-1.11028609032184	down
Os01g0262401	11	457	0.455256	17.366667	0	4.91856304265101	up
Os01g0266400	603	294	24.798662	10.748028	1.24146082303156e-09	-1.30814699511022	down
Os01g0269500	110	1492	0.532461	6.483763	0	3.4664769102997	up
Os01g0270300	2747	1013	44.930177	14.546146	0	-1.71458243588643	down
Os01g0275950	24	144	0.168819	1.038983	5.32752841841955e-10	2.23754542513697	up
Os01g0280500	381	161	6.996491	2.632831	7.5882189420895e-11	-1.50924791460731	down
Os01g0282800	13468	37370	173.889985	428.562529	1.92585325464734e-09	1.1950712884646	up
Os01g0283300	38	7449	0.723107	137.020324	0	7.28151234799892	up
Os01g0290600	25	106	0.373621	1.434162	2.93602815585325e-05	1.7466027109832	up
Os01g0291500	152	484	2.096472	6.298623	6.40109998339966e-09	1.38488136404675	up
Os01g0298400	372	119	7.750389	2.19615	2.22044604925031e-16	-1.90525095197171	down
Os01g0300900	1960	5122	17.035654	39.09022	3.5787037888646e-08	1.10807215428147	up
Os01g0306400	301	78	4.73182	1.080308	0	-2.19900150638867	down
Os01g0309100	16717	9510	437.690399	221.195282	3.43874873021122e-08	-1.09083250801179	down
Os01g0313300	2649	301	66.748444	6.734207	0	-3.40682285364576	down
Os01g0318202	1	1128	0.000616	11.078931	0	8.5315768712094	up
Os01g0322700	683	321	16.08378	6.71136	8.87765416734965e-11	-1.36144810922293	down
Os01g0329300	516	1675	4.815508	13.889722	1.15873977080128e-12	1.41887908679419	up
Os01g0337500	136	79	1.195802	0.615409	0.00649186003562652	-1.0436523624666	down
Os01g0337700	73	18	0.887369	0.351794	6.61375779698048e-07	-2.18628741861493	down
Os01g0338150	45	178	0.347931	1.240954	2.41265993183859e-07	1.67363514608996	up
Os01g0339500	185	90	2.278868	1.201489	1.14921044053196e-05	-1.29929222854899	down
Os01g0342900	107	557	1.199276	5.592132	0	2.08730239629182	up
Os01g0343500	95	238	1.52133	3.189702	0.00148161718631568	1.03600609140503	up
Os01g0347100	962	535	8.341947	4.162726	8.38776207379155e-08	-1.12099996340087	down
Os01g0348900	240	118	8.006896	3.475516	1.78405111628255e-06	-1.28819551728596	down
Os01g0359400	63	246	0.362374	1.114476	5.95155069671449e-09	1.66442766019128	up
Os01g0361700	30	202	1.44471	8.806408	3.37507799486048e-14	2.41594780780154	up
Os01g0366100	26	176	0.161209	0.988312	6.50479670127879e-13	2.41488220847836	up
Os01g0372500	81	23	1.158233	0.283169	1.27104203895279e-06	-2.00917161889195	down
Os01g0384800	5153	1259	144.317688	31.318029	0	-2.30863312857562	down
Os01g0498300	913	343	11.57548	3.862017	0	-1.68426299834609	down
Os01g0504950	64	172	0.252854	0.605106	0.00204114573974501	1.13059304142744	up
Os01g0510500	563	1490	6.393178	15.048173	8.7167246864972e-08	1.12481682335696	up
Os01g0511600	71	204	1.217824	2.831841	0.000148440375581926	1.22790993521965	up
Os01g0532100	56	13	0.664527	0.131405	1.5009674897204e-05	-2.23160761385696	down
Os01g0532700	40	10	0.375534	0.076647	0.00188245577618162	-2.08713355488483	down
Os01g0533400	186	77	1.480148	0.543915	1.05487331647502e-07	-1.52719766354991	down
Os01g0533900	196	808	1.677487	5.583071	2.22044604925031e-16	1.75846220431727	up
Os01g0534900	18577	11127	147.539453	78.168042	7.16345500029192e-07	-1.01651411167554	down
Os01g0543000	119	41	0.864968	0.260717	2.42273839101692e-07	-1.76937166919831	down
Os01g0552000	117	416	0.627275	2.508368	3.30699911899046e-10	1.54064880139642	up
Os01g0554150	49	17	0.520209	0.316432	0.00572607840943795	-1.70011762771575	down
Os01g0557550	162	78	2.168791	1.476807	2.69862077978411e-05	-1.3114361151422	down
Os01g0565900	180	97	2.162109	1.031589	0.000213079804831984	-1.15411947801102	down
Os01g0570800	874	526	9.321241	4.96193	4.25790276270543e-06	-1.00721683683005	down
Os01g0576000	181	88	5.792369	2.48247	1.3592577027044e-05	-1.29978059982799	down
Os01g0576050	292	175	9.275718	4.932129	0.000244944772736955	-1.00818244759564	down
Os01g0580500	11011	6137	212.990173	105.448898	8.41569613996285e-09	-1.12028824986603	down
Os01g0582600	21078	7429	224.652893	70.339294	0	-1.78142647637871	down
Os01g0584900	802	231	16.813957	4.289173	0	-2.06416752332403	down
Os01g0587500	207	90	7.08825	2.742859	1.45490119618508e-07	-1.4601480550998	down
Os01g0594300	682	348	7.858244	3.555148	5.44825229376045e-09	-1.24346353048719	down
Os01g0594500	6159	739	152.188705	16.208204	0	-3.33299739118654	down
Os01g0594900	6519	174	147.098007	3.48262	0	-5.48982231734133	down
Os01g0595001	195	21	6.215099	0.569564	0	-3.38213243472532	down
Os01g0595900	188	94	1.588271	0.701787	2.13889630481523e-05	-1.26080769966379	down
Os01g0598400	286	124	3.44256	1.323144	4.36983538243396e-09	-1.46923538212429	down
Os01g0601700	108	54	0.798262	0.356484	0.00155266217887984	-1.24896326587024	down
Os01g0606900	174	68	3.261384	1.127115	4.29461004536336e-08	-1.60665931254774	down
Os01g0614300	1025	2720	15.531981	36.631065	2.53674153904981e-08	1.12963996968446	up
Os01g0618000	737	428	14.857817	7.65775	1.50445089042162e-06	-1.05801362046697	down
Os01g0623500	15854	8441	115.446502	60.446507	5.50610002036933e-10	-1.18636660668398	down
Os01g0623550	452	260	5.521976	2.815977	7.45206133068166e-06	-1.06965345751144	down
Os01g0626200	1053	2	40.201786	0.059199	0	-8.37792500514851	down
Os01g0626350	48	0	2.221859	0	5.0345283497677e-12	-5.02631493000124	down
Os01g0626900	381	1517	3.535097	13.990549	0	1.71218398784862	up
Os01g0635200	137	372	6.109946	14.744165	1.24263040572892e-05	1.15515508352439	up
Os01g0635550	69	26	1.342257	0.437694	0.000670897457357822	-1.61797346568309	down
Os01g0639600	1049	595	18.579556	9.349572	1.68326127703011e-07	-1.09286545158353	down
Os01g0643450	108	14	1.37165	0.158372	2.88657986402541e-15	-3.06659943175611	down
Os01g0649900	100	47	1.601523	0.66653	0.000893009141732737	-1.33276299233146	down
Os01g0651500	821	1	17.07151	0.001843	0	-8.45449309292168	down
Os01g0654150	16	99	0.223878	1.226864	2.02109582736476e-07	2.24787119157046	up
Os01g0659900	1128	366	13.027964	3.74875	0	-1.89573545630532	down
Os01g0661700	44	180	0.508262	1.839547	9.24094456511426e-08	1.72094154238842	up
Os01g0662800	125	71	3.838904	1.940118	0.00673321665980819	-1.07371161283334	down
Os01g0665500	1046	505	69.336472	29.708754	3.54283269388134e-11	-1.32455285595266	down
Os01g0666400	83	4	1.84385	0.061953	1.11022302462516e-16	-4.13208375509763	down
Os01g0667550	43	14	1.697819	0.468321	0.00958683998515342	-1.76792123807999	down
Os01g0667600	1615	870	37.822529	18.083881	3.87522613998215e-09	-1.16793530215851	down
Os01g0667900	7051	3773	165.31842	78.568069	6.35853925068375e-10	-1.17890470085251	down
Os01g0670500	195	115	2.793593	1.462918	0.00126285409023974	-1.02730317241996	down
Os01g0672400	6083	2859	74.02751	31.602553	1.12798659301916e-13	-1.36588580113256	down
Os01g0673700	87	39	1.999659	0.787545	0.00121963491512966	-1.39314567366429	down
Os01g0675800	493	214	8.554977	3.29248	2.10754746987618e-11	-1.47323790701845	down
Os01g0683700	285	115	5.245014	1.832197	2.91447754818819e-10	-1.57126399520409	down
Os01g0683800	100	32	2.997593	0.853355	5.56649474625637e-07	-1.86207847335147	down
Os01g0685400	114	57	2.588785	1.135567	0.00104278803146673	-1.25041541478655	down
Os01g0688000	135	1	3.231159	0.017297	0	-5.86355037325884	down
Os01g0689000	296	148	5.61048	2.486484	5.87039836630332e-07	-1.26673011988097	down
Os01g0691300	536	185	25.079115	7.655922	0	-1.80168505122498	down
Os01g0692100	172	91	4.476646	2.094447	0.000183381313992204	-1.17943992436366	down
Os01g0692400	0	65	0	1.521104	4.0144554347421e-12	5.18187744461276	up
Os01g0693400	17239	7615	257.325714	100.974869	9.99200722162641e-16	-1.45572046367132	down
Os01g0695600	96	29	1.292424	0.552942	3.25023675973313e-07	-1.93800530137378	down
Os01g0699100	2840	1530	45.606461	21.813892	1.53570245409185e-09	-1.16857767507404	down
Os01g0699400	2216	1321	37.380566	19.798235	5.24184486483392e-07	-1.0224886867837	down
Os01g0699450	39	9	0.684297	0.136085	0.00128555994539403	-2.17924961226936	down
Os01g0699600	4335	1378	65.47773	18.483994	0	-1.92921713765455	down
Os01g0703000	0	50	0	0.644189	5.49127954219131e-09	4.81524008720991	up
Os01g0705100	254	131	8.60236	3.943914	5.28624521212162e-06	-1.22091076625638	down
Os01g0705700	693	0	8.004288	0	0	-8.83626108929639	down
Os01g0706850	641	321	26.897821	11.949997	3.10739123321468e-09	-1.27009671060361	down
Os01g0709750	1132	248	8.049397	1.560938	0	-2.45890681744753	down
Os01g0714600	516	169	11.64957	3.377098	0	-1.87613772799896	down
Os01g0714800	106	39	2.016894	0.659766	4.34113155256544e-06	-1.67367675923952	down
Os01g0718000	48	134	1.583492	3.966937	0.00480609554990119	1.17867204145481	up
Os01g0719300	263	153	2.136214	1.108143	0.000172418118195461	-1.04976500269064	down
Os01g0720800	143	5	2.02867	0.052858	0	-4.67801378467625	down
Os01g0720801	195	71	2.209706	0.714502	1.1025920176877e-09	-1.70902426849469	down
Os01g0723600	2633	1461	37.054455	18.253834	9.20090226230741e-09	-1.12594849109536	down
Os01g0724700	108	47	3.660923	1.417998	0.000105792039023278	-1.44219387384578	down
Os01g0725400	1	119	5.7e-05	2.633674	0	5.3066431631708	up
Os01g0727500	542	276	5.309739	2.400956	1.82543639093424e-08	-1.24525229389196	down
Os01g0729200	190	18	2.724734	0.226219	0	-3.54808864000902	down
Os01g0729600	161	56	1.816168	0.557632	4.34581914898757e-09	-1.76762089768147	down
Os01g0730500	39	157	0.607448	2.306134	7.49862500093457e-07	1.6937160943828	up
Os01g0736000	173	77	2.691904	1.066195	1.8272670643249e-06	-1.42354528920023	down
Os01g0740600	22	77	1.043169	3.313795	0.00897269945667012	1.46791289746851	up
Os01g0742400	2011	1041	12.813171	5.850469	2.47381892748422e-10	-1.22566500205828	down
Os01g0748500	97	47	1.442079	0.59649	0.00194801554644453	-1.28948734084629	down
Os01g0752600	200	91	1.789753	0.713963	8.27708452999509e-07	-1.39526155442077	down
Os01g0755500	2810	1646	39.961933	20.786469	1.71451969177561e-07	-1.04795465223456	down
Os01g0757200	3462	1625	42.307947	17.717177	1.80300219199125e-13	-1.3673471780454	down
Os01g0757301	162	58	4.406848	1.391479	8.99096885831341e-09	-1.72742928846502	down
Os01g0757900	1860	644	24.931124	7.447591	0	-1.80441091516676	down
Os01g0758000	238	107	10.968587	2.849362	1.03016783548071e-07	-1.41509793817277	down
Os01g0758500	2630	452	39.822071	6.074369	0	-2.81281798604255	down
Os01g0760000	2118	473	57.421078	11.384492	0	-2.4354016348695	down
Os01g0765600	106	55	2.181072	1.005113	0.00350015766752099	-1.19676685547647	down
Os01g0766200	1286	711	21.30604	10.394326	2.69275123310209e-08	-1.13012326780952	down
Os01g0766300	182	70	6.97995	2.364054	1.51976553564026e-08	-1.63022835826751	down
Os01g0766966	286	152	6.714432	3.158104	6.09351968594574e-06	-1.17939818282696	down
Os01g0768100	200	65	5.727478	1.643893	1.86075599373225e-11	-1.86928796415313	down
Os01g0769100	54	1	3.911166	0.047951	1.73960845728516e-12	-4.5655100397081	down
Os01g0772900	157	5	2.864736	0.060773	0	-4.81140992535104	down
Os01g0773800	790	408	15.444379	6.991812	4.7271577763297e-09	-1.22674121637668	down
Os01g0774400	42	10	2.072163	0.440637	0.00072857782793001	-2.15500644323185	down
Os01g0775400	12214	6794	127.162412	62.326336	7.72832220441444e-09	-1.12317310927619	down
Os01g0776700	3998	2009	94.188221	41.59056	1.45088385750114e-11	-1.26920937735663	down
Os01g0778900	42	12	1.857557	0.45135	0.00364218923412407	-1.92985598863688	down
Os01g0782800	578	297	6.357306	2.865041	1.88281377155874e-08	-1.23265925663807	down
Os01g0783200	25511	11164	255.996948	95.400711	5.55111512312578e-16	-1.46929538696245	down
Os01g0783700	203	119	8.437447	4.400998	0.000872778293941723	-1.03630583951002	down
Os01g0787000	1294	751	17.81064	9.24338	3.07963255008481e-07	-1.06029487540137	down
Os01g0793800	1129	636	41.330505	20.673462	9.81388826870599e-08	-1.10289825410821	down
Os01g0793900	981	394	29.632648	10.57209	7.7715611723761e-16	-1.58874557763173	down
Os01g0794100	1384	512	43.441319	14.270399	0	-1.70821400544728	down
Os01g0794500	3173	1635	97.987793	44.834011	9.11313247087264e-11	-1.23280569208536	down
Os01g0794600	192	94	2.623667	1.134177	1.00376225454779e-05	-1.29094034681307	down
Os01g0797600	10654	4885	229.766678	93.591347	1.58761892521397e-14	-1.40180872329386	down
Os01g0800900	53	12	1.272365	0.258036	2.43614161151706e-05	-2.25496624222104	down
Os01g0801200	681	146	9.70657	1.83441	0	-2.484002079575	down
Os01g0802200	426	250	12.881687	6.726754	2.0533001877987e-05	-1.04065686046123	down
Os01g0802850	465	79	6.963408	1.042875	0	-2.80595343692811	down
Os01g0806300	105	36	2.956695	0.877368	1.15454148430505e-06	-1.77026288367845	down
Os01g0812025	60	22	0.667829	0.212589	0.001739738484279	-1.64475796351732	down
Os01g0812200	6238	2920	81.232567	33.778629	8.33777491493493e-14	-1.3717390469037	down
Os01g0813100	521	306	7.430331	3.646314	8.87106267777327e-06	-1.04047969078037	down
Os01g0813300	269	54	5.975179	0.911757	0	-2.55350798020326	down
Os01g0813350	122	31	3.978585	0.883317	1.48738910077384e-10	-2.18833402766958	down
Os01g0816100	14531	5462	259.367401	86.612167	0	-1.68847931120804	down
Os01g0819700	2278	1132	33.087458	14.757638	1.59267043997602e-11	-1.28469289854155	down
Os01g0821300	623	280	17.813744	7.109073	1.69411151773602e-11	-1.42504515009071	down
Os01g0823900	5267	1841	50.010963	15.520887	0	-1.79264768328259	down
Os01g0824000	115	54	1.575019	0.650843	0.000279178928683788	-1.33834690505555	down
Os01g0826400	2291	808	25.469831	7.980654	0	-1.77840471032411	down
Os01g0826800	98	256	2.487017	5.80922	0.000352508554170239	1.0962505256572	up
Os01g0833500	1634	689	17.099551	6.211572	8.88178419700125e-16	-1.5205045287063	down
Os01g0837350	8	60	0.132659	0.963437	3.92453953595995e-05	2.42243080171791	up
Os01g0838350	131	347	7.752728	18.30064	4.05539850383274e-05	1.11918441502927	up
Os01g0839700	2280	1107	46.41384	19.756223	3.66529029349749e-12	-1.31812395666481	down
Os01g0841700	493	266	14.68212	6.978287	3.81638933122375e-07	-1.16183052637085	down
Os01g0842200	5466	3244	46.884139	24.660309	2.81362302900767e-07	-1.02947593639025	down
Os01g0843700	113	59	4.216567	1.933999	0.00254934539574125	-1.18965050080968	down
Os01g0844000	498	2	24.790459	0.050913	0	-7.29995215701577	down
Os01g0845000	1323	573	16.350418	6.287108	1.57651669496772e-14	-1.48141523412957	down
Os01g0845100	984	423	14.920446	5.693065	5.47339951140202e-14	-1.49114209787953	down
Os01g0846700	329	148	3.966436	1.588901	4.48756898308034e-09	-1.41848127480306	down
Os01g0848900	87	214	1.172124	2.678955	0.0038961544152194	1.00872210403396	up
Os01g0850100	4235	2558	53.624878	28.772591	7.39107560487895e-07	-1.00400706791268	down
Os01g0850900	582	2166	14.359415	47.482643	1.11022302462516e-16	1.61622442040445	up
Os01g0854000	3023	1173	33.032249	11.380757	0	-1.64142194911313	down
Os01g0855600	7887	3055	96.503479	33.209011	0	-1.6448948446975	down
Os01g0855700	566	306	6.084705	2.926327	2.02079721067783e-07	-1.15966477356824	down
Os01g0857925	152	1	15.050361	0.002864	0	-6.03286523862802	down
Os01g0858200	314	145	4.59259	1.883581	1.92091629269697e-08	-1.38065257043643	down
Os01g0859100	1061	464	13.939091	5.409486	9.76996261670138e-14	-1.46676058966456	down
Os01g0860450	78	6320	0.520434	37.583935	0	6.03571010827553	up
Os01g0862600	354	202	8.268072	4.183619	1.88885057903487e-05	-1.07966373070699	down
Os01g0862800	173	93	2.736639	1.303314	0.000262129415142698	-1.15698168234561	down
Os01g0863300	5742	3448	115.047424	61.364372	5.33982581596426e-07	-1.01258700390149	down
Os01g0864500	721	173	17.090309	3.641078	0	-2.32417180517279	down
Os01g0865700	425	192	6.500571	2.607721	5.10689712740486e-10	-1.41491709626022	down
Os01g0867400	251	134	8.703321	4.111632	1.7029920827194e-05	-1.17165376848036	down
Os01g0867450	47	2	1.685259	0.049647	1.20997489805319e-09	-3.93604813330202	down
Os01g0867600	1322	764	12.544912	6.447408	2.38614997760678e-07	-1.06644390919022	down
Os01g0868000	12513	4184	237.529229	72.623538	0	-1.85719532477396	down
Os01g0872400	184	110	1.862482	0.986911	0.00238734227896398	-1.00729877413972	down
Os01g0877400	6199	2823	80.773201	32.679337	1.14352971536391e-14	-1.4114012083218	down
Os01g0879100	411	216	10.024838	4.665648	3.80605805871959e-07	-1.19836627344227	down
Os01g0880800	1344	97	22.825008	1.452989	0	-4.0440862332615	down
Os01g0882400	6	58	0.130174	1.304565	7.9760286394448e-06	2.71525022368653	up
Os01g0882800	921	388	10.884644	4.195416	2.52020626589911e-14	-1.51987414514127	down
Os01g0883850	29	95	0.837173	2.474006	0.00430160952356107	1.38870975126452	up
Os01g0884300	11865	6957	168.01165	88.203412	1.71339168963947e-07	-1.04715979459102	down
Os01g0884350	132	37	5.284736	1.312037	3.59111740344531e-10	-2.0585659885203	down
Os01g0884800	40	0	0.455633	0	9.39531785704162e-10	-4.77210733315458	down
Os01g0888800	585	158	17.474358	4.169497	0	-2.15272008278155	down
Os01g0890900	448	176	2.480149	0.902898	4.34763336443211e-13	-1.61497462116714	down
Os01g0892500	1247	626	19.932049	8.879761	1.57003521294996e-10	-1.26892830722184	down
Os01g0897500	170	30	3.060397	0.526018	0	-2.70657964675667	down
Os01g0900800	3769	1669	55.121413	21.678668	2.66453525910038e-15	-1.45137050587313	down
Os01g0901700	153	387	1.335773	3.182613	9.22872071762448e-05	1.05421075781178	up
Os01g0902300	2775	1484	32.765378	16.17304	1.01999542145847e-09	-1.17917939319967	down
Os01g0905200	695	251	8.653437	2.802512	0	-1.73911311703263	down
Os01g0905300	208	13	2.221189	0.118719	0	-4.09656883404256	down
Os01g0906450	366	136	8.184973	2.686162	3.82693876588291e-13	-1.69199371318635	down
Os01g0907200	7123	2535	162.984375	51.514336	0	-1.7669413751587	down
Os01g0911000	584	4	9.554359	0.056597	0	-6.9244446259855	down
Os01g0912700	261	644	5.877787	12.844598	2.31524139434613e-05	1.0215732503418	up
Os01g0913000	780	2017	18.847729	43.288456	1.45134336437813e-07	1.09199179102745	up
Os01g0922000	238	70	2.08831	0.541871	2.4535928844216e-14	-2.0144380808579	down
Os01g0922350	53	202	0.849411	2.873216	1.32698676824639e-07	1.6254204035656	up
Os01g0924200	736	1845	15.856305	35.300098	7.45541340885225e-07	1.04712486588935	up
Os01g0925100	222	131	2.76541	1.440184	0.000639237761695166	-1.02787808172068	down
Os01g0926450	10	191	0.169081	3.100057	0	3.78808092732559	up
Os01g0929600	104	0	4.049814	0	0	-6.11775568836874	down
Os01g0930500	390	150	7.083544	2.414569	8.26227974926041e-13	-1.64370112173954	down
Os01g0934100	14188	5601	236.80719	83.036118	0	-1.61777715512	down
Os01g0934800	14	91	0.336271	1.975588	3.86531915697041e-07	2.30350267576261	up
Os01g0938400	248	136	7.788422	3.782439	4.18353785891501e-05	-1.13332550768616	down
Os01g0945600	55	177	0.845936	2.198105	3.3146583059418e-05	1.38467768514708	up
Os01g0952900	1527	707	34.392483	14.142916	5.88418203051333e-13	-1.38578220033196	down
Os01g0955100	2229	942	75.539124	28.356686	3.33066907387547e-16	-1.51794540535741	down
Os01g0956075	352	133	6.322783	2.124843	1.35513822385747e-12	-1.6677084635022	down
Os01g0956500	93	296	1.416377	4.189174	4.40058311901304e-07	1.37867814028204	up
Os01g0958200	169	69	2.388424	0.862344	2.12316566106097e-07	-1.54445447618167	down
Os01g0963000	1364	702	25.376209	11.579483	4.7495285482313e-10	-1.2333096522397	down
Os01g0968800	667	231	18.244547	5.596494	0	-1.79880413535814	down
Os01g0972000	422	162	7.5453	2.562075	2.87103674168065e-13	-1.6473105920936	down
Os01g0972200	290	169	4.98716	2.574963	0.000107818787776881	-1.04811692489005	down
Os01g0974600	3	58	0.169627	2.886202	8.94632976589094e-08	3.44972195301733	up
Os01g0975000	3654	1305	58.183582	18.494595	0	-1.76117437786164	down
Os01g0977100	14	102	0.331326	2.220773	1.09026203620743e-08	2.46504425442878	up
Os02g0103600	346	125	5.375337	1.72122	2.3170354523927e-13	-1.73125041572858	down
Os02g0105300	61	175	0.869426	2.211602	0.000463517467476082	1.22289549776782	up
Os02g0105450	74	220	1.579553	4.222445	3.63282528141884e-05	1.27742517036884	up
Os02g0106100	5802	20708	54.364365	172.385056	0	1.55813454479985	up
Os02g0106201	152	391	1.999506	4.584116	5.19790564853517e-05	1.07834290041337	up
Os02g0108400	300	4	5.895157	0.064348	0	-5.96697874841628	down
Os02g0117200	1857	1086	48.043074	24.963167	2.41352945518081e-07	-1.04986759178842	down
Os02g0117700	379	165	5.579762	2.119411	2.93477797619346e-10	-1.4666752110961	down
Os02g0131050	119	314	0.401267	1.050552	8.12241740283381e-05	1.11275148853336	up
Os02g0134200	1534	392	33.053623	7.500648	0	-2.24022219289333	down
Os02g0137700	183	507	1.808681	4.456698	9.91140922446121e-07	1.18626064169625	up
Os02g0141500	840	480	15.913389	8.078218	4.70744366820597e-07	-1.08162038621997	down
Os02g0142750	68	28	1.003953	0.356497	0.00265109544558439	-1.49728542054912	down
Os02g0146500	3240	1852	29.484491	13.233613	4.09076791330065e-08	-1.08333441887376	down
Os02g0148700	3	66	0.062006	1.423595	2.74667033561826e-09	3.63074400648076	up
Os02g0157700	2	131	0.078206	5.339018	0	4.96100251734419	up
Os02g0160250	8	104	0.083603	1.056549	3.17712522956981e-12	3.19769009933297	up
Os02g0160800	383	98	5.5541	1.26109	0	-2.2225289195224	down
Os02g0161601	45	167	1.305737	4.389079	2.27516489981205e-06	1.58257866435327	up
Os02g0162700	123	4	4.24556	0.096923	0	-4.69109922738629	down
Os02g0162733	2409	18	10.511742	0.261289	0	-7.20186944472245	down
Os02g0162766	624	4508	1.34252	8.688675	0	2.5727679221681	up
Os02g0165100	2004	961	26.517482	11.287981	2.27318164292001e-12	-1.33578791751328	down
Os02g0166875	2	48	0.088944	2.171284	1.32439337174883e-06	3.54671393490144	up
Os02g0167366	1	2767	0.00947	39.768261	0	9.82473902924305	up
Os02g0174800	531	319	9.813844	5.237024	1.96465612800623e-05	-1.00815611681683	down
Os02g0180700	22361	10984	379.053383	165.599064	2.80075962422188e-12	-1.3026193474662	down
Os02g0181200	1	122	0.04349	6.277467	0	5.34202204965465	up
Os02g0181300	27761	12242	399.283081	156.41745	9.99200722162641e-16	-1.45826421495402	down
Os02g0187000	204	122	4.486434	2.375474	0.00140888765099034	-1.00796383390786	down
Os02g0187700	4191	1684	87.654419	31.288279	0	-1.59153066707683	down
Os02g0190300	15	63	0.075952	0.289401	0.00606737118975598	1.69556168456415	up
Os02g0193200	181	60	4.492204	1.317345	1.76818670816203e-10	-1.83858812884283	down
Os02g0193300	327	118	9.952423	3.176283	4.89830398464619e-13	-1.73203482670739	down
Os02g0198700	7880	3683	69.686454	28.877647	6.79456491070596e-14	-1.37405325405664	down
Os02g0199666	70	3	1.680606	0.046057	1.37667655053519e-14	-4.16202680092531	down
Os02g0203200	0	83	0	1.063615	1.11022302462516e-15	5.52590398383144	up
Os02g0205700	3	165	0.036815	2.14177	0	4.92898365559119	up
Os02g0209100	723	4744	5.230736	28.797189	0	2.43438545710584	up
Os02g0209300	956	438	38.639473	15.715228	2.82629475378826e-12	-1.39950050434553	down
Os02g0230250	1591	175	20.843435	2.073135	0	-3.4479651707199	down
Os02g0232000	301	917	4.94387	13.382845	5.99981730964316e-10	1.32560565791266	up
Os02g0237000	140	72	3.149242	1.423927	0.000412205383397479	-1.21568143310429	down
Os02g0245800	1337	652	13.057029	5.650714	2.28236318733366e-11	-1.31080754244248	down
Os02g0247500	0	75	0	1.289252	3.95239396766556e-14	5.3830193362301	up
Os02g0247600	69	0	1.245686	0	0	-5.5363403031668	down
Os02g0248200	103	10	1.888081	0.147306	2.22044604925031e-16	-3.41904440664382	down
Os02g0255700	680	2247	3.011247	8.512415	1.36335387423969e-13	1.44517306348902	up
Os02g0258800	293	65	10.261549	2.003763	0	-2.41673164137957	down
Os02g0259850	305	39	1.572536	0.176857	0	-3.18505715715215	down
Os02g0269200	279	26	8.966656	0.731607	0	-3.60998015629072	down
Os02g0271900	1487	875	16.021451	9.072179	4.64990072779337e-07	-1.04067230984825	down
Os02g0281200	141	30	0.863191	0.24995	8.92619311798626e-14	-2.43936639328796	down
Os02g0288100	234	57	2.974362	0.63822	0	-2.27812543400464	down
Os02g0313700	3237	1753	28.940104	13.917032	1.83511850160301e-09	-1.16117577460305	down
Os02g0325600	706	332	10.25572	4.276811	7.37888639079642e-11	-1.36078909721093	down
Os02g0437200	3317	1940	71.569907	34.133113	1.4242959800459e-07	-1.05029636847422	down
Os02g0448000	193	560	3.315986	8.566403	9.23879925895932e-08	1.25306603125718	up
Os02g0450000	370	0	2.2683	0	0	-7.93368384970242	down
Os02g0453000	11	57	0.046596	0.244014	0.00202040436190243	1.95547065966845	up
Os02g0453100	57	153	1.734204	4.141285	0.00428156948522618	1.12661945280525	up
Os02g0453300	326	191	3.441006	1.98133	6.99260253613776e-05	-1.04134813606348	down
Os02g0457500	39	9	0.36788	0.064798	0.00128555994539403	-2.17924961226936	down
Os02g0457600	84	34	1.131615	0.418838	0.000305814311178598	-1.53180919508857	down
Os02g0459400	6	45	0.191339	1.495358	0.00141839686448331	2.36189040007371	up
Os02g0461300	96	6	2.087465	0.105281	0	-3.91369227850604	down
Os02g0461400	83	37	4.345451	1.69484	0.00164017224091151	-1.39887175908758	down
Os02g0462800	143	71	3.117974	1.362843	0.000158205946437007	-1.26561600143939	down
Os02g0467600	5887	1375	70.565178	14.632189	0	-2.3737245635146	down
Os02g0475300	5641	2282	65.977496	23.998171	0	-1.58205901820509	down
Os02g0478050	2	100	0.008869	0.523746	2.22044604925031e-16	4.57762179659588	up
Os02g0484950	104	49	5.701622	2.363288	0.000681562240605893	-1.33061653020856	down
Os02g0485000	86	21	1.918483	0.41496	3.91743347760709e-08	-2.2151364937788	down
Os02g0492900	78	12	1.255773	0.150397	2.04100847334132e-10	-2.79950247695312	down
Os02g0504800	661	174	12.186154	2.838708	0	-2.19087025795469	down
Os02g0504850	88	17	1.994873	0.338005	4.80807726965793e-10	-2.52547906650621	down
Os02g0515100	258	100	1.539565	0.529064	2.17347806419355e-10	-1.62670103607105	down
Os02g0518000	207	116	3.127829	1.557774	0.000240112361562517	-1.10051807147667	down
Os02g0519700	26	86	0.977357	2.878078	0.00795071064644337	1.39726383684015	up
Os02g0519950	801	438	6.622937	3.215129	7.16670227607352e-08	-1.14473508848643	down
Os02g0520100	1319	730	20.754457	7.817366	2.66507022006479e-08	-1.12868468645173	down
Os02g0527650	21	177	0.413542	3.122133	3.66373598126302e-15	2.71225103808717	up
Os02g0527700	327	58	6.388833	1.007122	0	-2.73394554215414	down
Os02g0527900	261	137	3.191548	1.485995	7.62882996874215e-06	-1.19616896801676	down
Os02g0530500	180	453	5.708773	12.807921	5.07922990994336e-05	1.0480569036503	up
Os02g0535300	134	21	3.706685	0.515204	1.11022302462516e-16	-2.8459604656258	down
Os02g0538700	76	11405	1.595559	220.580804	0	6.92394213501005	up
Os02g0539200	189	81	2.627142	0.999978	2.47434557287818e-07	-1.47869714902226	down
Os02g0540700	1702	996	25.655558	13.327278	2.82980075372308e-07	-1.04881803513846	down
Os02g0542400	7	580	0.069657	5.903341	0	5.81652893628487	up
Os02g0543200	110	502	1.40118	5.706637	6.66133814775094e-16	1.89849147429608	up
Os02g0548700	8878	1198	145.218124	17.39592	0	-3.16481988521467	down
Os02g0555900	726	343	8.882834	3.748667	7.88598075729396e-11	-1.35423498944145	down
Os02g0569400	76	250	1.241197	3.662763	7.76950347947114e-07	1.42270197549639	up
Os02g0574500	1065	2857	10.716299	27.532981	1.34639307480811e-08	1.14533824185322	up
Os02g0579600	43	223	0.328344	1.636706	6.02096150714715e-12	2.05921588038707	up
Os02g0581200	145	356	4.884737	10.629362	0.000334549500678238	1.01104545420498	up
Os02g0584800	575	257	10.448828	2.143082	2.39230857346229e-11	-1.43248310659864	down
Os02g0584900	187	71	3.533001	1.188669	7.22362059057957e-09	-1.64906555947449	down
Os02g0586900	97	251	3.179084	7.312077	0.000502192693552006	1.08256923461359	up
Os02g0588550	1342	595	14.396172	5.670761	6.59472476627343e-14	-1.44777976630623	down
Os02g0589400	497	19	6.422362	0.206853	0	-4.85730880516178	down
Os02g0589600	103	46	0.871808	0.34144	0.000269367508988982	-1.40462320073124	down
Os02g0593500	274	919	2.857223	8.521685	4.80826489734909e-12	1.46361619665542	up
Os02g0593600	151	80	1.716703	0.76568	0.000470870495426157	-1.17527332867613	down
Os02g0594800	1331	658	16.498934	7.247607	5.1571413806073e-11	-1.29114746077869	down
Os02g0596300	71	23	0.918905	0.267901	5.52988512905195e-05	-1.8228055520288	down
Os02g0597300	1183	651	7.829348	3.643197	2.64736746968808e-08	-1.13667951652588	down
Os02g0597900	12	256	0.642023	12.782664	0	3.9761866398964	up
Os02g0599151	140	50	1.807472	0.194682	6.30089018738289e-08	-1.72600677355738	down
Os02g0599500	76	5	3.58266	0.199512	2.46469511466785e-14	-3.77938091076713	down
Os02g0600650	137	45	4.774836	1.369007	1.02970736381991e-08	-1.8414155300772	down
Os02g0601000	157	87	5.849479	2.877589	0.00101821950233294	-1.11253861648021	down
Os02g0601100	401	3	15.465414	0.102395	0	-6.65467668276023	down
Os02g0602600	0	48	0	0.394862	1.47901892955105e-08	4.75847998545937	up
Os02g0602900	2	276	0.017508	2.620908	0	6.02555934802496	up
Os02g0603600	313	96	4.385251	1.159211	7.7715611723761e-16	-1.96181475548223	down
Os02g0603900	67	2	0.292349	0.003452	8.32667268468867e-15	-4.43399794893175	down
Os02g0606800	654	390	13.964118	7.392649	6.94121248656643e-06	-1.01955091978394	down
Os02g0608100	891	513	5.703105	3.063987	5.52333845549313e-07	-1.0709376554362	down
Os02g0608700	177	1212	2.079245	12.679295	0	2.4882442496357	up
Os02g0612700	373	161	1.378186	0.526954	2.37536212921441e-10	-1.47875545770749	down
Os02g0613300	10	94	0.120312	1.051571	1.7237042904128e-09	2.77938690234648	up
Os02g0614732	490	248	5.159531	2.320103	2.61080801422509e-08	-1.25341819000137	down
Os02g0616100	45566	44	824.669754	0.590412	0	-10.2343214242812	down
Os02g0617100	155	836	1.132352	5.24004	0	2.1431526368219	up
Os02g0617600	379	1131	3.302999	8.714728	5.94518101415531e-10	1.29672155677448	up
Os02g0626532	18910	10340	170.835876	82.983971	3.25079396734651e-09	-1.14795417683529	down
Os02g0628000	105	288	3.26616	7.953393	4.58465651319573e-05	1.1669638809703	up
Os02g0629000	3633	1243	85.879097	26.08679	0	-1.82298469492038	down
Os02g0631700	119	293	6.110728	13.384725	0.000789125973056026	1.01349030817478	up
Os02g0636400	24	304	0.570099	6.450529	0	3.30592888974521	up
Os02g0639300	95	29	1.331004	0.352635	4.61691447295465e-07	-1.92313501653748	down
Os02g0642300	122	16	5.036538	0.587518	2.22044604925031e-16	-3.06862133670038	down
Os02g0652300	4067	2351	62.067759	31.880936	6.86146175432611e-08	-1.06728181776777	down
Os02g0653200	315	30	10.376169	0.858633	0	-3.59050136938697	down
Os02g0653400	803	25	11.751976	0.320487	0	-5.18277829920592	down
Os02g0654600	7020	4030	67.062405	34.137097	4.39072664892848e-08	-1.07752636511295	down
Os02g0654700	4065	2197	71.592896	34.371204	1.37999833782487e-09	-1.16423297186858	down
Os02g0661100	6107	1749	79.064646	20.116471	0	-2.07995634685232	down
Os02g0663900	52	7	0.503964	0.055241	1.92030192636139e-07	-2.87490249964329	down
Os02g0667100	578	235	18.96649	6.834881	1.67754699020861e-13	-1.5681180128797	down
Os02g0668000	1162	394	8.114746	2.463725	0	-1.83268301829151	down
Os02g0669366	1132	381	26.564484	7.925756	0	-1.84317249911255	down
Os02g0669500	1175	525	58.697445	23.293579	2.07056594092592e-13	-1.43626663700656	down
Os02g0670100	88	36	1.064454	0.37724	0.000234687497487784	-1.51941924242971	down
Os02g0671100	826	135	15.391651	2.233683	0	-2.8734706827041	down
Os02g0673700	394	2302	4.398061	22.911022	0	2.26503863840881	up
Os02g0676400	238	109	3.022247	1.227547	1.90747524553281e-07	-1.38882851550412	down
Os02g0676800	2778	1027	37.588306	12.339445	0	-1.71099690171771	down
Os02g0678300	27763	10771	325.62915	112.229202	0	-1.64302558544455	down
Os02g0681200	2312	1310	51.250237	25.795557	3.41443319173962e-08	-1.0956779463285	down
Os02g0681700	392	233	7.496017	3.961905	4.69832397166359e-05	-1.02193047540397	down
Os02g0684400	1454	691	43.550278	18.362093	3.56503715437384e-12	-1.34811913984487	down
Os02g0689500	2928	1364	43.268997	17.903957	1.4299672557172e-13	-1.37805607919301	down
Os02g0693000	1048	534	23.419161	10.588192	6.9116656842283e-10	-1.24703304683989	down
Os02g0693400	2074	1107	17.81396	8.429102	1.3971139800617e-09	-1.18160145957853	down
Os02g0694100	474	233	5.549466	2.408797	9.0868416124934e-09	-1.2949998432249	down
Os02g0696500	7591	3116	129.483581	46.454836	0	-1.56121314935413	down
Os02g0700300	2306	1229	35.078934	16.61183	1.075406097506e-09	-1.18387996297759	down
Os02g0702100	3799	1544	140.867935	50.866364	0	-1.57498631919354	down
Os02g0703300	1022	444	19.983471	7.641911	8.1823436914874e-14	-1.47611813318554	down
Os02g0703600	7354	1570	75.156944	14.297594	0	-2.50355357185148	down
Os02g0705600	1825	999	13.701245	6.755078	7.31437932444123e-09	-1.14506578768405	down
Os02g0710950	174	11	1.418687	0.078307	0	-4.049940551783	down
Os02g0713250	207	54	10.344493	2.395711	5.6621374255883e-15	-2.17795771633666	down
Os02g0713700	104	34	1.385718	0.396536	4.96741845323889e-07	-1.83499345935476	down
Os02g0716100	2	49	0.011131	0.323004	8.34311542741162e-07	3.57537310760225	up
Os02g0717600	1895	862	21.515299	8.696338	8.75965966429249e-14	-1.41169784790205	down
Os02g0718100	178	96	6.789981	3.249329	0.000234533846452001	-1.15280590193963	down
Os02g0719700	228	115	5.868594	2.622555	5.9835839123501e-06	-1.25124741401007	down
Os02g0720400	52	13	1.179784	0.261332	9.13757548332006e-05	-2.12762114373418	down
Os02g0724500	504	291	8.855682	4.537446	5.24662700596146e-06	-1.06482929948995	down
Os02g0728401	44	7	0.763202	0.097055	1.3222286578185e-05	-2.64132264069554	down
Os02g0730075	272	142	8.054762	3.72769	4.77845031465751e-06	-1.20434691005207	down
Os02g0731300	2580	703	28.442684	7.053158	0	-2.15003193474693	down
Os02g0739100	6612	2322	42.740219	13.333168	0	-1.78608860732055	down
Os02g0740600	205	95	8.46581	3.459666	1.13521581701637e-06	-1.36976444775963	down
Os02g0743200	489	198	13.024139	4.682082	7.41517958147142e-13	-1.57263711621207	down
Os02g0743400	12937	7465	126.398918	64.796204	7.05126147471091e-08	-1.07028453044521	down
Os02g0743450	117	21	1.178746	0.187003	1.72750702631674e-13	-2.65258447573436	down
Os02g0744100	864	473	19.265019	9.328616	5.67867468603822e-08	-1.14330263825265	down
Os02g0750400	46	327	1.072455	6.773312	0	2.51361790891338	up
Os02g0752701	8242	8	90.064674	0.076772	0	-9.98736512435696	down
Os02g0753000	268	1490	4.223409	19.555525	0	2.19145054233784	up
Os02g0753700	46	11	1.264785	0.250802	0.000262154234767054	-2.16490111047471	down
Os02g0755600	69	22	0.946344	0.267947	6.13286975708061e-05	-1.8417363882742	down
Os02g0756100	922	2425	18.014662	42.12764	4.68165737288473e-08	1.11668349463132	up
Os02g0756200	1365	397	27.676313	7.148988	0	-2.05380101021112	down
Os02g0756600	230	96	4.401842	1.624082	1.21524478258195e-08	-1.51979902440038	down
Os02g0757100	4186	2317	81.031029	39.844784	5.63164559430618e-09	-1.1298737473988	down
Os02g0758000	2499	822	51.498775	15.040797	0	-1.8789713297838	down
Os02g0758200	325	105	7.196284	2.05117	4.10782519111308e-15	-1.88888059007964	down
Os02g0759400	790	408	10.429537	4.778337	4.7271577763297e-09	-1.22674121637668	down
Os02g0759600	0	99	0	0.811483	0	5.77515174085744	up
Os02g0764500	127	323	2.636996	6.197057	0.000198458877049945	1.06056604184454	up
Os02g0764700	12175	5120	305.814606	114.241257	0	-1.52654931072611	down
Os02g0771666	498	50	12.497575	1.018767	0	-3.54554681082275	down
Os02g0772600	97	248	1.239964	2.875528	0.000724961688648218	1.06534908407694	up
Os02g0777800	422	166	5.242293	1.7472	9.23483511883205e-13	-1.61251192043238	down
Os02g0780700	3148	1567	28.143558	12.412607	1.02826636094733e-11	-1.28261422421173	down
Os02g0782300	4058	1884	65.657651	27.615349	6.79456491070596e-14	-1.38328261411931	down
Os02g0782500	755	226	20.864248	5.515191	0	-2.00852944146443	down
Os02g0786500	251	732	6.222036	16.156116	1.54759242088076e-08	1.26189141471988	up
Os02g0787200	290	135	2.258845	0.932828	5.341805875414e-08	-1.36826981006354	down
Os02g0787700	60	0	0.71458	0	2.66453525910038e-15	-5.33936187840992	down
Os02g0789700	4	463	0.022036	2.571704	0	6.11887139632077	up
Os02g0791450	1	61	0.001029	1.037843	3.83182596763731e-10	4.36331543541647	up
Os02g0793200	10	152	0.104817	1.473255	0	3.46210988945585	up
Os02g0799700	1567	703	40.14571	15.985338	7.105427357601e-14	-1.43121490915587	down
Os02g0800800	142	72	2.205518	0.471064	0.000269823955509119	-1.23592734432034	down
Os02g0801255	161	471	12.624036	32.878853	2.0681749413054e-07	1.26356138293885	up
Os02g0803800	0	89	0	1.138051	1.11022302462516e-16	5.6244855119909	up
Os02g0804000	22	82	0.779222	2.639781	0.0024622221092615	1.55662232512796	up
Os02g0807600	13	58	0.510637	2.13863	0.00688823143516182	1.76596842122124	up
Os02g0809300	481	1242	11.173218	25.627005	4.3877435951245e-07	1.08896135697314	up
Os02g0811400	41	0	0.914519	0	4.84423501312392e-10	-4.80644288317384	down
Os02g0814000	14304	8533	268.736023	142.416229	4.95469075545429e-07	-1.02231761754915	down
Os02g0814300	223	122	8.293627	4.025311	7.7278250375179e-05	-1.13552929144724	down
Os02g0815300	118	372	3.726306	10.45045	8.26697780231811e-08	1.36799812695785	up
Os02g0815700	233	588	2.798502	6.237229	1.46193007297679e-05	1.05343710461188	up
Os02g0816100	257	748	4.779971	12.468419	1.50131150844501e-08	1.25913029463749	up
Os02g0817050	8	60	0.065913	0.478163	3.92453953595995e-05	2.42243080171791	up
Os02g0823200	406	1172	6.035054	15.660127	2.68653932433693e-09	1.24911445504289	up
Os02g0824000	59	11	0.481582	0.079266	5.48136320999149e-07	-2.51378142882889	down
Os02g0824100	90	23	1.2861	0.284413	4.02707754920684e-08	-2.15851568468939	down
Os02g0825301	10	50	0.133135	0.622564	0.00948371673083159	1.89284242407704	up
Os02g0829000	303	737	4.401412	9.63244	2.46010350741788e-05	1.00154802494528	up
Os02g0830300	97	567	0.261683	1.654437	0	2.25236303719912	up
Os02g0830750	74	322	3.833286	14.934276	4.09072775653385e-12	1.82318400444272	up
Os02g0832600	10	1514	0.141045	20.210493	0	6.76271311772397	up
Os02g0833975	20	507	0.35998	9.528926	0	4.2863166152854	up
Os03g0100030	397	0	5.163551	0	0	-8.03489622882211	down
Os03g0102700	2652	7764	53.193875	136.94513	4.36081171173441e-11	1.27205310887447	up
Os03g0103200	231	47	7.178036	1.298183	0	-2.52835771974225	down
Os03g0105500	0	107	0	1.897123	0	5.88529112147665	up
Os03g0107700	19343	7811	609.677002	218.716721	0	-1.58518763831103	down
Os03g0109300	430	1156	9.152991	21.750667	8.54803142713578e-08	1.14675794884049	up
Os03g0111400	138	367	5.731039	13.659835	2.59665442422508e-05	1.12535164669921	up
Os03g0114100	49	7	1.98933	0.247954	9.39220531570584e-07	-2.79167824544494	down
Os03g0114400	460	250	5.530616	2.666465	7.47627739383638e-07	-1.15105823677402	down
Os03g0115700	809	5382	12.263407	47.874183	0	2.45453510736768	up
Os03g0115800	9	9886	0.128789	155.69235	0	9.59926171028795	up
Os03g0118700	999	3910	10.447988	38.41017	0	1.68991659450299	up
Os03g0124800	743	358	33.267883	14.214458	1.90924942522486e-10	-1.32613051286873	down
Os03g0127500	1945	1018	26.8992	12.508574	5.06394037813607e-10	-1.20973399145656	down
Os03g0128800	99	377	1.083036	3.678169	7.01740887620872e-11	1.63693636540318	up
Os03g0131800	749	289	17.656459	6.041834	6.66133814775094e-16	-1.64483898063742	down
Os03g0133000	397	223	6.601682	3.249948	5.87661350726076e-06	-1.10292472924186	down
Os03g0133100	51	17	1.654306	0.477331	0.00260010664051347	-1.75613043291803	down
Os03g0135200	463	237	16.768705	7.614983	6.09952982566497e-08	-1.23686833141099	down
Os03g0136400	49	3	0.431717	0.016083	2.47468445735421e-09	-3.6605306316058	down
Os03g0137800	1654	929	36.212063	18.065975	3.5355757654898e-08	-1.10785872909465	down
Os03g0140700	6666	4026	103.125679	55.328693	7.43308912531937e-07	-1.00432524385451	down
Os03g0141000	486	142	5.546063	1.435372	0	-2.03816311165245	down
Os03g0141100	0	669	0	6.852647	0	8.50903558041048	up
Os03g0142500	846	491	7.225828	3.901103	9.33220677290514e-07	-1.05930514958697	down
Os03g0146200	65	0	1.387243	0	1.11022302462516e-16	-5.4520953997326	down
Os03g0148400	1069	524	15.009877	6.538785	7.55121520867874e-11	-1.30279346972334	down
Os03g0148700	670	393	14.67622	6.710329	3.21726506147257e-06	-1.04333808134943	down
Os03g0149400	220	122	1.613029	0.84802	0.000123483257254087	-1.11612224359297	down
Os03g0152000	5387	3222	88.042358	46.776703	4.29385014877326e-07	-1.0182901586814	down
Os03g0154000	289	167	4.239051	2.129505	8.45138966762971e-05	-1.06014846754846	down
Os03g0155900	259	106	5.94521	2.153372	1.54276647013063e-09	-1.54966246890397	down
Os03g0157000	16	71	0.375453	1.494407	0.00111227779757206	1.77861361954775	up
Os03g0161900	723	421	8.467233	4.285621	1.80590717102636e-06	-1.05408993217142	down
Os03g0165025	66	29	0.810307	0.188485	0.00806781151900693	-1.40761888744226	down
Os03g0165100	283	76	1.485219	0.352401	0	-2.14710027144168	down
Os03g0168300	174	48	3.306012	0.762088	1.26643140418992e-12	-2.09339731198721	down
Os03g0168650	462	180	11.252273	3.836572	2.02615701994091e-13	-1.62713146413616	down
Os03g0168800	154	65	2.806515	1.04618	1.46950886792396e-06	-1.49546403271893	down
Os03g0169300	8	51	0.095151	0.535191	0.00112553655160674	2.19552645745133	up
Os03g0170900	208	1291	2.806318	12.639084	0	2.34820678751882	up
Os03g0171300	72	13	2.034047	0.176638	9.91032311770113e-09	-2.58568335544285	down
Os03g0172100	919	83	41.272572	3.292695	0	-3.71679018035894	down
Os03g0174800	3373	1983	82.279495	42.964153	1.86963601267465e-07	-1.04284034782151	down
Os03g0177400	35154	16616	481.338971	192.127115	2.22044604925031e-13	-1.35820019592235	down
Os03g0180100	113	56	2.920817	1.284042	0.000936590584919239	-1.26260139659898	down
Os03g0181400	22	107	0.258147	1.138252	2.77694675565598e-06	1.93311508559713	up
Os03g0182800	53	8	0.903814	0.118052	3.89443846060544e-07	-2.74702122867918	down
Os03g0183300	30430	11307	584.160388	192.822648	0	-1.70529721650718	down
Os03g0185800	195	81	5.784487	2.119912	6.81946158431757e-08	-1.52343095168156	down
Os03g0186500	510	2194	4.560133	22.579569	0	1.82473068851107	up
Os03g0187550	436	185	4.690155	1.76482	2.30845342841235e-11	-1.50471528515304	down
Os03g0188400	1647	351	28.711817	5.434776	0	-2.50126124291004	down
Os03g0188500	1456	627	52.93541	20.241573	6.77236045021345e-15	-1.48992909845017	down
Os03g0189100	2289	1122	49.307617	21.468012	6.65989485781893e-12	-1.30441839315093	down
Os03g0189400	72	28	1.209179	0.416591	0.000705935825847104	-1.57799465332005	down
Os03g0192550	73	32	2.041166	0.793635	0.00358034592017609	-1.41601157805258	down
Os03g0196600	203	82	3.36042	1.20746	1.78354293556282e-08	-1.56368600270711	down
Os03g0199300	347	182	7.139246	3.317272	1.05184371457234e-06	-1.19995982977354	down
Os03g0199500	1844	1006	37.474319	18.158308	5.95260385427565e-09	-1.14994036044661	down
Os03g0201901	1020	533	10.176581	4.729451	2.93308533017012e-09	-1.21071572696488	down
Os03g0204300	3700	430	50.966534	5.258044	0	-3.37672618985898	down
Os03g0207400	4378	1785	59.140495	21.415161	0	-1.57054299592345	down
Os03g0210600	662	1752	12.551704	29.531841	6.03007294097679e-08	1.12512550408603	up
Os03g0219100	1575	909	20.401521	10.222514	1.58838735053735e-07	-1.06865325130644	down
Os03g0219450	108	53	1.598242	0.684673	0.00109216095232334	-1.27503298321074	down
Os03g0223301	976	31	13.554286	0.373372	0	-5.17272054535273	down
Os03g0223550	18	77	1.464299	5.610672	0.000773184583310438	1.7368540088242	up
Os03g0226200	60	12	1.764011	0.308998	9.36031549492178e-07	-2.42923764554521	down
Os03g0227700	212	110	2.169857	0.896078	2.40696553718278e-05	-1.21009575485483	down
Os03g0228200	100	25	1.733422	0.385125	4.27913271483504e-09	-2.19640795710794	down
Os03g0229500	30	102	0.338098	1.046879	0.00141178712238743	1.44288236216148	up
Os03g0229801	112	0	3.27489	0	0	-6.22318618107703	down
Os03g0230000	493	257	16.387613	7.566852	8.98433250018371e-08	-1.21114111740645	down
Os03g0230300	2829	1232	35.499069	13.723698	1.4432899320127e-15	-1.47509189976318	down
Os03g0231000	41	321	2.171897	15.313095	0	2.64744653638021	up
Os03g0236200	15064	4153	170.898438	41.847347	0	-2.13556708955877	down
Os03g0236800	208	73	7.493203	2.343987	1.3005285737222e-10	-1.76235840777207	down
Os03g0237500	352	127	7.993245	2.548981	1.71418435002124e-13	-1.73337573938057	down
Os03g0239300	74	8	1.333153	0.111942	8.41926528494241e-12	-3.21709800456004	down
Os03g0240600	2202	979	31.362667	12.379963	1.16573417585641e-14	-1.44489988742274	down
Os03g0241800	7	50	0.073382	0.504458	0.0005923500682532	2.32807922030637	up
Os03g0241900	33894	14325	444.205143	165.534827	0	-1.51955598055859	down
Os03g0242350	85	6	1.919091	0.118824	1.33226762955019e-15	-3.74102690446589	down
Os03g0243800	619	3019	6.414	21.397314	0	2.00621997480233	up
Os03g0244000	284	855	6.297967	16.860656	1.54826718112844e-09	1.30825683891292	up
Os03g0244200	18065	6580	261.971169	84.842394	0	-1.73393740888272	down
Os03g0245800	242	42	5.444168	0.824004	0	-2.75085403792172	down
Os03g0248200	308	879	4.003671	11.321094	1.60356687928243e-08	1.23166991133309	up
Os03g0254200	75	245	0.878911	2.621688	1.14722252997357e-06	1.41250270527482	up
Os03g0259001	6	80	0.050682	0.646852	1.3108935048578e-09	3.16693720926	up
Os03g0263900	1716	532	12.379087	3.410015	0	-1.96302540420068	down
Os03g0265600	1926	873	29.472527	11.732876	6.58362253602718e-14	-1.41683406294384	down
Os03g0266300	6364	2286	171.015331	54.532819	0	-1.75347320149419	down
Os03g0266900	1834	759	55.715145	20.483181	1.11022302462516e-16	-1.54770279684248	down
Os03g0268250	58	5	0.534176	0.036741	4.30412927521218e-10	-3.3981841332905	down
Os03g0269300	383	63	4.590131	0.653807	0	-2.8452519500334	down
Os03g0269700	424	189	5.447158	2.502665	2.86774048952054e-10	-1.43403319803021	down
Os03g0270000	5469	2947	112.130821	53.676502	1.01862684953602e-09	-1.16871159637694	down
Os03g0270500	124	44	2.482562	0.773256	2.73971332287459e-07	-1.73037107133194	down
Os03g0276500	114994	55749	1169.022583	503.466644	3.15825143815118e-12	-1.32169414198671	down
Os03g0277300	235	139	2.160703	1.133985	0.000504118922213581	-1.02506986117234	down
Os03g0280750	7	80	0.105063	1.226186	5.62917956692388e-09	2.98680550526348	up
Os03g0281500	332	164	2.541346	1.11325	1.55116122502186e-07	-1.28514906911894	down
Os03g0283500	27	114	0.236471	0.920213	1.36276490224629e-05	1.74494747717558	up
Os03g0285200	349	159	6.407689	2.584829	4.30239710524916e-09	-1.4010380631534	down
Os03g0285300	181	66	8.250375	2.681516	3.27049265447243e-09	-1.70499513851604	down
Os03g0285800	14167	8202	229.848239	118.191962	8.91976350558821e-08	-1.06549948688215	down
Os03g0286500	2255	1168	37.241457	17.154084	2.0592172411682e-10	-1.22496829443182	down
Os03g0289200	2927	1503	62.158532	24.118159	8.10868039380352e-11	-1.23774205003289	down
Os03g0292100	3510	1765	47.125679	21.056326	1.72872827164383e-11	-1.26810489491067	down
Os03g0297600	731	327	14.24939	5.651913	4.07140987590537e-12	-1.43265728666039	down
Os03g0299200	533	259	10.385427	4.473805	2.39708208837897e-09	-1.31225180061372	down
Os03g0299700	205	108	3.663268	1.700868	4.72604004597699e-05	-1.18803834587998	down
Os03g0300900	4362	2634	53.973076	27.001405	7.2555617292025e-07	-1.00441066514314	down
Os03g0301200	1223	601	11.885864	5.183582	5.00024466276727e-11	-1.29954736971192	down
Os03g0302200	10791	5654	71.83124	33.245619	1.72268643794382e-10	-1.2094001085484	down
Os03g0302800	2201	705	43.789566	12.454012	0	-1.91687835648769	down
Os03g0305200	253	125	5.354168	2.337085	1.35724148631056e-06	-1.28193269754564	down
Os03g0305400	2642	566	60.32127	11.476874	0	-2.49608204368694	down
Os03g0305600	82	34	2.227623	0.768828	0.000568168573347849	-1.49766885776374	down
Os03g0306200	2109	854	22.895371	3.007201	0	-1.57936479180443	down
Os03g0307000	8539	3728	169.751495	65.833473	3.33066907387547e-16	-1.47239152412424	down
Os03g0309200	2380	6325	13.322805	30.628497	1.35034720072369e-08	1.13242108395567	up
Os03g0309300	6	52	0.144572	1.233102	8.76089438405225e-05	2.56282218293263	up
Os03g0309400	44	4	0.692079	0.056406	2.46710498252867e-07	-3.23928444357738	down
Os03g0310701	14	86	0.689693	3.976308	1.95544382763924e-06	2.22363543362694	up
Os03g0313300	1457	628	12.720679	4.862841	7.105427357601e-15	-1.48862619890038	down
Os03g0315400	1559	737	21.730455	9.128169	2.00295335872624e-12	-1.35587178563794	down
Os03g0322900	158	493	2.819292	7.826852	1.23994295941898e-08	1.35605126916486	up
Os03g0324300	1976	877	17.753637	6.954143	1.47659662275146e-14	-1.44719918947249	down
Os03g0324600	559	333	3.227958	1.710572	1.16839442554362e-05	-1.02046871924006	down
Os03g0324900	31	97	0.507799	1.448268	0.00708574779604187	1.3266275576756	up
Os03g0327100	2105	995	26.834841	11.266207	7.92033105767587e-13	-1.35660738281847	down
Os03g0328900	18458	10440	120.782601	60.658607	2.56199567116866e-08	-1.09917082592312	down
Os03g0329500	5438	3225	56.866508	29.963512	2.70188523221471e-07	-1.03053852950825	down
Os03g0331700	938	2404	9.854925	22.45789	1.74973379341026e-07	1.07936452438913	up
Os03g0332600	39	9	2.501652	0.478101	0.00128555994539403	-2.17924961226936	down
Os03g0334250	308	79	3.46889	0.789121	0	-2.21404637744957	down
Os03g0338000	195	103	2.176397	1.012489	7.24273717380708e-05	-1.18364621769735	down
Os03g0339900	10	165	0.057463	0.888323	0	3.57914342603454	up
Os03g0347700	10	76	0.089672	0.636537	1.02308078020474e-06	2.4792755298417	up
Os03g0353300	280	155	3.627247	1.574482	2.62584970788238e-05	-1.12111060562402	down
Os03g0373100	56	21	0.814415	0.263642	0.00423687815745555	-1.60958325633657	down
Os03g0373300	126	56	3.62716	1.41987	3.86133887013695e-05	-1.41772597925755	down
Os03g0373500	175	86	1.771267	0.678963	2.40159293661835e-05	-1.2840369294224	down
Os03g0374500	918	501	11.966111	5.757826	3.91512189334975e-08	-1.14795877063785	down
Os03g0374575	2110	1165	34.670281	17.313089	9.25470688972752e-09	-1.13285509141	down
Os03g0375601	2	97	0.028059	2.403064	6.66133814775094e-16	4.53448498408449	up
Os03g0377100	162	413	3.731841	8.606505	5.22395753443927e-05	1.06591503990193	up
Os03g0379300	1699	995	33.359216	17.522829	2.94883354512443e-07	-1.04772166386126	down
Os03g0387500	566	335	6.728111	3.243961	8.64422685253885e-06	-1.02978256744235	down
Os03g0388100	60	25	1.447532	0.521777	0.00852477176352573	-1.47376690416289	down
Os03g0388800	146	80	2.50506	1.216213	0.00125511975322756	-1.12718529768913	down
Os03g0388900	66	288	0.99075	3.871715	1.9605761458763e-11	1.82470520449036	up
Os03g0389400	46	2	2.775092	0.087746	2.23059226645006e-09	-3.90600311512139	down
Os03g0396000	45	158	0.819885	2.582699	1.39822040042814e-05	1.50355108515561	up
Os03g0399400	239	667	3.628557	9.012951	1.65573457722168e-07	1.19832819614001	up
Os03g0407050	793	475	7.887798	4.194995	4.55038128521768e-06	-1.01375517166734	down
Os03g0410300	1581	254	34.823398	4.936387	0	-2.90608369730101	down
Os03g0411600	995	573	19.468761	10.052547	4.03717991370733e-07	-1.07091609686817	down
Os03g0415351	236	122	7.391483	3.399113	9.77535753632353e-06	-1.21673449625969	down
Os03g0417833	1	212	0.016953	7.495929	0	6.13006961878106	up
Os03g0418000	134	44	2.927317	0.848965	1.42419603887944e-08	-1.84096000555918	down
Os03g0418766	299	176	1.120392	0.584791	0.000125552879407853	-1.03404955039266	down
Os03g0422800	156	93	1.298028	0.690272	0.00530742279231378	-1.00912388662232	down
Os03g0436400	6013	3266	94.147151	45.428914	1.62904956191312e-09	-1.15729350225718	down
Os03g0437200	339	153	7.069069	2.829838	3.85523568624535e-09	-1.41412832267613	down
Os03g0441500	0	514	0	4.219417	0	8.12999141055024	up
Os03g0561400	49	3	0.398435	0.015664	2.47468445735421e-09	-3.6605306316058	down
Os03g0564600	274	79	6.975353	1.777473	6.66133814775094e-16	-2.04617051208101	down
Os03g0568000	140	66	1.71009	0.718955	5.67473347324876e-05	-1.3379454207103	down
Os03g0568600	98	47	1.279511	0.539245	0.00150412129352107	-1.30405726993332	down
Os03g0568800	46	178	0.470296	1.531629	4.10060564282055e-07	1.64295108983779	up
Os03g0578500	326	33	7.897497	0.709013	0	-3.50988890933178	down
Os03g0579200	34	221	0.197192	1.183031	1.13242748511766e-14	2.37215145967204	up
Os03g0579550	514	8	20.754881	0.284065	0	-5.98820365188485	down
Os03g0589400	24	84	0.626713	2.025341	0.00455754331671365	1.47289052516145	up
Os03g0595300	204	643	6.357425	17.780071	1.1329838178753e-09	1.37248697965754	up
Os03g0596101	5	49	0.039685	0.420333	8.58146664731718e-05	2.68598498270496	up
Os03g0599000	74	0	0.443367	0	0	-5.63516725096661	down
Os03g0600400	3	182	0.130708	9.791639	0	5.0689680328575	up
Os03g0601000	165	83	2.208151	0.983254	7.03608917375087e-05	-1.25003313061828	down
Os03g0606333	126	69	2.248296	1.084327	0.00315250115223242	-1.12523566478039	down
Os03g0608000	54	19	2.120057	0.637963	0.00279598147542315	-1.6907256797762	down
Os03g0610400	484	236	10.569662	4.569223	5.48415368673005e-09	-1.30671147917222	down
Os03g0629800	7	847	0.129909	16.170876	0	6.36139801583284	up
Os03g0633800	903	441	18.871378	8.190285	1.3559331435431e-10	-1.30754354478835	down
Os03g0640000	4259	2267	67.537148	31.924549	5.30180011004688e-10	-1.18625557824133	down
Os03g0648600	351	134	11.70624	3.971189	2.22222240608971e-12	-1.65296200951949	down
Os03g0653900	568	17	15.798814	0.397735	0	-5.19495022745293	down
Os03g0654700	84	29	1.278606	0.385334	2.10226381311962e-05	-1.74856802040612	down
Os03g0655100	330	69	4.301322	0.80089	0	-2.5036114192097	down
Os03g0658800	74	11	0.963366	0.122431	4.17251233564286e-10	-2.83323050530304	down
Os03g0666600	993	522	13.269097	6.20055	4.43013636886036e-09	-1.2020516086434	down
Os03g0669900	39	10	0.562657	0.120553	0.00301492509362977	-2.05196086889427	down
Os03g0670700	66631	27736	1787.513306	661.006714	0	-1.54155290100439	down
Os03g0672950	0	50	0	0.589428	5.49127954219131e-09	4.81524008720991	up
Os03g0674700	44	144	0.622733	1.809598	0.000143346672978328	1.40266113454459	up
Os03g0678400	861	75	10.337358	0.794631	0	-3.76578361983493	down
Os03g0678800	1982	1164	36.422398	18.990379	2.7543008596087e-07	-1.04387304287549	down
Os03g0679100	336	136	2.438915	1.347866	4.74013051032784e-11	-1.56914377459049	down
Os03g0679800	824	450	4.734022	2.21543	6.03971008761306e-08	-1.14666787296514	down
Os03g0680200	358	148	5.204477	2.091663	5.69611025014183e-11	-1.53981590253744	down
Os03g0680400	48	2	1.144453	0.042284	6.57409682247589e-10	-3.96548018898435	down
Os03g0683900	64	16	0.928653	0.201486	5.67687577124332e-06	-2.15387892011157	down
Os03g0701400	2512	997	10.816556	4.372988	0	-1.60856335887322	down
Os03g0703300	155	70	1.607122	0.649007	7.86678252806539e-06	-1.40063741861666	down
Os03g0708800	212	118	3.328719	1.654867	0.000172472039013716	-1.11042368551919	down
Os03g0710000	5984	2126	104.240526	32.892971	0	-1.7692678319586	down
Os03g0710700	2692	938	45.633725	13.745012	0	-1.79618528726812	down
Os03g0711400	3966	2226	22.75116	11.121002	1.29962972605924e-08	-1.10977277072196	down
Os03g0711425	15	104	0.115457	0.753633	1.59758560824841e-08	2.40247870691165	up
Os03g0712600	23	83	0.149114	0.484493	0.00337648003144198	1.51365581425878	up
Os03g0719700	124	321	0.777414	1.786832	0.000124002590350614	1.08573188555138	up
Os03g0719900	384	1199	3.819852	10.092542	4.39546177233296e-11	1.36198783681926	up
Os03g0723800	501	211	11.486697	4.299733	4.12436751417999e-12	-1.5165828901274	down
Os03g0725800	2439	7261	28.734613	75.492539	1.56574753162886e-11	1.29616381201164	up
Os03g0726150	875	31	28.412405	0.882149	0	-5.01538125265504	down
Os03g0729800	177	36	1.724856	0.346642	1.11022302462516e-16	-2.51522691439239	down
Os03g0731100	131	397	5.152237	13.505593	1.96615454584048e-07	1.31242832507872	up
Os03g0733500	47	0	0.417504	0	9.59554657953277e-12	-4.99688287431891	down
Os03g0736700	6165	3247	144.468106	59.044694	2.37661668123224e-10	-1.20171310117789	down
Os03g0736900	274	101	8.099213	2.648311	1.4250933766391e-11	-1.69891551604796	down
Os03g0737300	217	124	6.667771	3.368268	0.000306260533729619	-1.07333762690147	down
Os03g0738700	69	18	0.722784	0.159771	3.46987664634479e-06	-2.10669168572565	down
Os03g0739700	288	168	5.080608	2.619638	0.000115271625265589	-1.04665451466797	down
Os03g0740200	216	110	7.007093	3.159415	1.21384245271861e-05	-1.23687266107561	down
Os03g0741000	100	36	2.522267	0.790514	5.64934268498796e-06	-1.70090220037467	down
Os03g0741100	5105	2904	98.903351	49.985329	2.60771146898264e-08	-1.09056633581698	down
Os03g0741500	60	20	0.734768	0.216481	0.000522162575318896	-1.77116166111067	down
Os03g0745000	543	261	6.158405	2.588241	1.26798305188913e-09	-1.32797327024853	down
Os03g0746000	72	32	0.939353	0.354811	0.00485684014657284	-1.39652054252306	down
Os03g0749401	261	153	3.295789	1.713236	0.000224694971390216	-1.03881551403931	down
Os03g0750000	393	117	9.036336	2.350955	0	-2.00824129729522	down
Os03g0750400	53	12	1.087286	0.208656	2.43614161151706e-05	-2.25496624222104	down
Os03g0750500	397	0	9.583543	0	0	-8.03489622882211	down
Os03g0753600	378	199	2.513703	1.191904	6.91664279850457e-07	-1.19529945451373	down
Os03g0759500	32	179	0.333224	1.717595	4.53098669694896e-11	2.15446975527107	up
Os03g0759700	201	508	2.451249	5.922141	2.61164067263397e-05	1.05480558495405	up
Os03g0761100	7987	3568	118.460676	46.977387	2.44249065417534e-15	-1.4392501573358	down
Os03g0762500	1643	800	45.184486	19.526279	1.03789199457083e-11	-1.31345931359305	down
Os03g0764100	10307	5854	191.120056	96.429855	2.55229682943892e-08	-1.0930707429468	down
Os03g0765400	1085	620	7.549207	4.029745	2.19878241947136e-07	-1.08227751722024	down
Os03g0766600	177	14	5.934264	0.389903	0	-3.77149326425951	down
Os03g0766800	5153	2215	211.320374	80.662369	1.11022302462516e-16	-1.49451437486551	down
Os03g0768900	195	80	5.740883	2.074673	4.65634321100694e-08	-1.5409520651624	down
Os03g0769800	28	191	0.268341	1.648712	8.65973959207622e-14	2.4304918389249	up
Os03g0771100	51	150	0.832687	2.17788	0.000846663225257616	1.25445761368497	up
Os03g0771500	197	99	2.80356	1.192385	1.69750025916793e-05	-1.25437494793406	down
Os03g0773050	433	218	6.3708	2.851515	4.73649437449097e-08	-1.26013993731392	down
Os03g0780550	3	814	0.034793	12.439384	0	7.21879514537836	up
Os03g0786400	190	525	3.573353	8.78626	8.96712170628255e-07	1.18269530864852	up
Os03g0787000	1166	509	22.145775	8.584939	5.10702591327572e-14	-1.46968132147003	down
Os03g0787150	6	49	0.249366	2.068482	0.000289745092841409	2.48010999525315	up
Os03g0788500	4198	1944	36.393901	14.971974	5.44009282066327e-14	-1.38701213114568	down
Os03g0789600	147	42	1.530754	0.382039	8.4289353274869e-11	-2.03746915403997	down
Os03g0789900	195	9	2.637259	0.106944	0	-4.45723340243476	down
Os03g0792850	387	210	8.291318	4.002846	1.87899529224822e-06	-1.15218456895726	down
Os03g0795200	118	482	1.345644	4.904586	1.86295423532101e-13	1.74010601304289	up
Os03g0796600	3278	8065	37.068375	81.095721	8.51875650020872e-07	1.02133745594773	up
Os03g0797400	201	514	3.33896	7.615944	1.64939224174265e-05	1.07168462244225	up
Os03g0801900	3214	1825	33.551192	16.008119	2.83893145658354e-08	-1.09288243983927	down
Os03g0802200	1553	777	60.505699	26.898611	6.28388452383888e-11	-1.27424924758975	down
Os03g0802500	9524	3533	119.682907	39.433647	0	-1.70733427135556	down
Os03g0803500	2437	284	50.042793	5.179981	0	-3.36990077037306	down
Os03g0803600	2212	1158	20.295142	9.437953	4.0212178031851e-10	-1.2095965424266	down
Os03g0807500	39	1	0.852109	0.000675	2.18899943726925e-08	-4.11113197455854	down
Os03g0808000	83	224	0.64155	1.573428	0.000353460291455887	1.14077153267791	up
Os03g0808150	47	2	1.361776	0.027419	1.20997489805319e-09	-3.93604813330202	down
Os03g0815100	36176	19089	640.24353	300.111267	4.81773176908007e-10	-1.19939477999862	down
Os03g0816700	261	91	7.266444	2.249367	3.32167626737601e-12	-1.77676667327572	down
Os03g0817700	171	668	1.680087	6.734785	3.21964677141295e-14	1.67987798206722	up
Os03g0818400	3029	1696	75.950443	36.785933	1.34504056781282e-08	-1.11304541876344	down
Os03g0820300	2232	793	60.002552	18.926781	0	-1.76776193453378	down
Os03g0820400	1170	233	38.911594	6.862659	0	-2.59580437629438	down
Os03g0821200	128	374	1.061104	2.739116	1.08152178968091e-06	1.2597724845469	up
Os03g0822400	289	138	10.208749	4.307966	1.3841348300847e-07	-1.3320256555211	down
Os03g0823400	14016	8275	366.953796	192.459534	2.7344964148579e-07	-1.03726083632866	down
Os03g0823800	15160	6005	172.51766	60.713034	0	-1.61291784953948	down
Os03g0828600	551	256	6.670862	2.749467	2.25658602914791e-10	-1.37672354334129	down
Os03g0829466	74	21	0.418186	0.105632	4.48670523323091e-06	-2.00238124836251	down
Os03g0830400	2246	813	61.242413	19.686649	0	-1.74092445326602	down
Os03g0830500	1250	469	34.664642	11.540514	0	-1.68754971831662	down
Os03g0835900	10368	5823	277.484467	138.4384	1.31064052943941e-08	-1.10924035018061	down
Os03g0838100	37	2785	0.253966	17.804866	0	5.89971559430862	up
Os03g0844900	119	313	1.780215	4.092685	9.06772085246255e-05	1.10817645870012	up
Os03g0850300	27	104	0.624285	2.155978	0.000168684245982487	1.61470056759238	up
Os03g0859700	6	530	0.190449	17.680389	0	5.86703076924505	up
Os03g0860100	271	89	6.752207	1.971406	1.73527858748912e-13	-1.86211988722298	down
Os04g0107600	173	634	1.853868	6.057885	1.23756560554966e-12	1.58809658500517	up
Os04g0107650	27	121	0.297148	1.215842	2.28569934257461e-06	1.82959340323533	up
Os04g0107900	275	148	4.340236	2.29425	1.19287779198896e-05	-1.16112711874428	down
Os04g0110350	52	183	0.546736	1.732446	2.95888703238933e-06	1.5109689102807	up
Os04g0119800	3	77	0.018082	0.662513	2.5108914947225e-11	3.8475314997718	up
Os04g0120100	22	89	0.544835	2.191005	0.000383627009930998	1.67230947611138	up
Os04g0150300	201	27	2.872372	0.223707	0	-3.08903048804436	down
Os04g0153000	13	203	0.131516	1.959762	0	3.54126014687338	up
Os04g0160600	34	116	0.651657	1.987866	0.000445287716955844	1.4529805710353	up
Os04g0160801	15	66	0.217851	0.889698	0.00245938760690168	1.76081239962339	up
Os04g0163800	177	466	1.982876	4.649134	9.73392469172385e-06	1.11275573039248	up
Os04g0174200	0	129	0	2.707833	0	6.15088283461723	up
Os04g0191600	145	83	2.205218	1.270464	0.00334946662347857	-1.06543469889079	down
Os04g0194600	660	179	3.215384	0.774757	0	-2.14824080723641	down
Os04g0197200	186	468	2.203542	4.699766	4.40157291681231e-05	1.04795108721487	up
Os04g0208900	86	0	2.93767	0	0	-5.8479224963829	down
Os04g0218900	173	40	2.163083	0.541624	6.77236045021345e-15	-2.33756778142139	down
Os04g0223500	5	58	0.051682	0.971801	2.08119287925523e-06	2.92112521113834	up
Os04g0223600	0	589	0	15.686938	0	8.32583476960224	up
Os04g0252850	94	34	3.097933	0.98403	1.28658123303982e-05	-1.69135103627867	down
Os04g0271700	452	38	5.850653	0.413454	0	-3.78600685111185	down
Os04g0303100	85	224	0.773233	1.813491	0.000626233989484692	1.10703044303826	up
Os04g0326300	171	30	2.548705	0.390639	0	-2.71496648070974	down
Os04g0331650	0	52	0	1.102841	2.05267725039704e-09	4.86985134583965	up
Os04g0338100	144	467	2.67741	7.532352	4.16092815758162e-09	1.41070531979296	up
Os04g0347700	6	67	0.182012	2.162454	2.2081643324956e-07	2.91738277638304	up
Os04g0357700	17	104	0.912786	5.169116	1.08314318181257e-07	2.23760371514261	up
Os04g0372700	1109	583	39.71958	18.565206	2.97845514918293e-09	-1.20229940599977	down
Os04g0372750	1138	449	47.9561	16.783537	0	-1.61491574176823	down
Os04g0372775	415	173	61.125259	22.588547	1.6839529770607e-11	-1.52951934055078	down
Os04g0373150	79	194	1.100443	2.39949	0.00661176186722023	1.00509332528801	up
Os04g0384200	1552	645	18.90003	9.113708	3.33066907387547e-16	-1.54123844398878	down
Os04g0385600	929	496	15.049928	7.049354	1.25937714701152e-08	-1.17953221112253	down
Os04g0394766	0	74	0	1.377008	6.23945339839338e-14	5.36412112465167	up
Os04g0397500	2	161	0.062536	6.874375	0	5.2547652423172	up
Os04g0397700	422	232	14.401932	7.101364	1.8840225866068e-06	-1.13408013240826	down
Os04g0399800	326	11	7.236286	0.205056	0	-4.94988998085837	down
Os04g0401900	193	108	3.461555	1.707827	0.000355975828710609	-1.10167513007933	down
Os04g0404601	84	34	2.184748	0.778686	0.000305814311178598	-1.53180919508857	down
Os04g0405000	174	1	10.945553	0.045556	0	-6.2260746248411	down
Os04g0410400	54	20	0.834324	0.272989	0.0050203826329992	-1.62311249501434	down
Os04g0411100	52	163	0.766123	2.449033	0.000120425602985863	1.34575959718294	up
Os04g0412300	3717	1450	44.427513	15.600942	0	-1.63402646951461	down
Os04g0414300	492	288	23.156729	12.022579	9.90645497900289e-06	-1.04502549430477	down
Os04g0415401	81	244	1.199429	3.229534	1.13047514157527e-05	1.29773859732548	up
Os04g0415900	51	0	1.508291	0	7.37743199863417e-13	-5.11117133982184	down
Os04g0417600	1049	494	14.691586	6.145278	8.43969338859551e-12	-1.3603343367072	down
Os04g0422200	78	290	3.922068	12.965041	3.71536412746565e-09	1.59862166223461	up
Os04g0422300	68	2327	1.001238	7.864862	0	4.78886859477624	up
Os04g0422600	148	443	2.474419	6.586161	1.35618425489703e-07	1.29577525468588	up
Os04g0423400	305	64	6.385018	1.178512	0	-2.49609428188233	down
Os04g0429050	56	21	1.729511	0.568762	0.00423687815745555	-1.60958325633657	down
Os04g0430600	1084	561	16.991354	7.529412	1.40157541128616e-09	-1.22476731484169	down
Os04g0436000	190	554	4.979887	12.924201	8.13243933306396e-08	1.25999988427186	up
Os04g0441700	583	341	8.08994	4.25554	4.80110154577051e-06	-1.04689188845927	down
Os04g0445100	103	27	2.524932	0.58502	6.49744535952124e-09	-2.13474188484993	down
Os04g0445700	665	392	7.974209	4.176478	4.0625995604282e-06	-1.03621436607906	down
Os04g0448000	183	90	5.330132	2.331244	1.69499578361876e-05	-1.28373905056205	down
Os04g0449500	153	83	1.366847	0.694456	0.000740226524401311	-1.14213092297241	down
Os04g0450200	221	11	5.236041	0.22772	0	-4.39224097471752	down
Os04g0450300	224	129	5.003825	2.562396	0.000315290823065362	-1.06261529996348	down
Os04g0458200	234	0	2.184855	0	0	-7.27609245997061	down
Os04g0459600	2377	1397	50.824562	26.31391	2.34931575304742e-07	-1.04301345001685	down
Os04g0459800	55	393	0.469735	2.961272	0	2.52727026849735	up
Os04g0462600	525	285	11.758136	5.675745	3.53115675699733e-07	-1.15341578136637	down
Os04g0462800	696	402	20.001425	10.245673	1.45454798461397e-06	-1.06562678540291	down
Os04g0462900	182	1355	3.614927	22.898933	0	2.60906472293446	up
Os04g0463200	1115	624	18.374624	9.138471	7.32595923924606e-08	-1.11232146945667	down
Os04g0463500	6318	2716	130.953659	49.998917	2.22044604925031e-16	-1.49453558269411	down
Os04g0464100	8	61	0.231165	1.58555	2.69727281964061e-05	2.44557314843795	up
Os04g0464750	42	4	1.659411	0.131366	7.87243725097753e-07	-3.17446173520882	down
Os04g0464966	1131	600	14.433143	6.817213	4.51126558331794e-09	-1.18926265949187	down
Os04g0467800	178	52	2.229352	0.500479	4.74831285401933e-12	-2.01453519075093	down
Os04g0469800	248	620	2.397422	5.067594	1.65930939870496e-05	1.0402120138299	up
Os04g0475000	69	0	0.516906	0	0	-5.5363403031668	down
Os04g0477000	165	421	1.695453	3.86752	4.62411752185643e-05	1.06724335972489	up
Os04g0478000	2742	168	49.86879	2.708826	0	-4.29094985417959	down
Os04g0480650	42	0	1.429369	0	2.50407139468223e-10	-4.8399802215016	down
Os04g0483450	0	144	0	2.095357	0	6.30746406441475	up
Os04g0486950	454	269	4.88615	2.626425	2.20035763992543e-05	-1.02724662516414	down
Os04g0489900	88	44	1.460761	0.647248	0.00661413729900462	-1.24273351073929	down
Os04g0492400	7994	4429	106.551822	52.125746	5.45359790660171e-09	-1.12879306790888	down
Os04g0492800	5050	2445	122.545631	52.699226	1.00564001570547e-12	-1.32297881108878	down
Os04g0493100	781	436	14.223652	6.975321	2.07999467205511e-07	-1.11490037447424	down
Os04g0493400	28	98	0.58583	1.832143	0.00127740566566337	1.48078700397517	up
Os04g0496950	335	177	2.099385	0.985904	1.73375202261461e-06	-1.18919150716823	down
Os04g0497000	7309	4426	131.260031	70.574606	8.7382308977535e-07	-1.00055236417586	down
Os04g0498000	127	37	1.221586	0.313968	1.80289239093412e-09	-2.00350281049189	down
Os04g0498725	339	188	4.810406	2.367746	8.93512565547372e-06	-1.12012491110866	down
Os04g0498900	543	275	8.930301	3.943099	1.41050513491336e-08	-1.25310609242811	down
Os04g0502800	941	2778	10.462016	27.446173	6.85449474957522e-11	1.28322619943797	up
Os04g0503100	1	79	0.018359	1.32077	1.15019105351166e-13	4.72669449006018	up
Os04g0505400	99	47	1.074194	0.450882	0.00115974199052238	-1.31848152571704	down
Os04g0505500	0	88	0	0.959108	1.11022302462516e-16	5.60851597874504	up
Os04g0507100	122	336	2.152001	5.31542	1.50232640757642e-05	1.17442511266463	up
Os04g0510000	0	286	0	10.919509	0	7.28833792437244	up
Os04g0514600	339	191	2.669126	1.33339	1.54300859737111e-05	-1.0975047457992	down
Os04g0518400	5269	2963	47.293842	23.623425	1.32994848467405e-08	-1.10717222360254	down
Os04g0519700	29	133	0.228592	0.951548	4.23041399799651e-07	1.86627747913639	up
Os04g0521700	180	94	4.047277	1.865613	9.50802780835813e-05	-1.19858594717409	down
Os04g0522500	59	188	0.949911	2.682444	2.44875307824355e-05	1.37214025065654	up
Os04g0525000	327	145	2.189516	1.917688	2.68609945397458e-09	-1.43890240466279	down
Os04g0525600	17	1043	0.336214	20.882592	0	5.54091189556004	up
Os04g0526000	484	1276	11.757521	27.565758	1.57144656620645e-07	1.11892560943915	up
Os04g0530500	14324	8221	262.38871	137.028564	5.38559905560732e-08	-1.07806052737901	down
Os04g0531100	36661	21109	1103.839478	564.636963	1.13589449068918e-07	-1.07350382821687	down
Os04g0531500	7498	3954	69.940292	32.76181	2.51719978194842e-10	-1.19999555961363	down
Os04g0531600	369	0	3.565523	0	0	-7.92979538600084	down
Os04g0531900	72	180	1.380901	3.078234	0.00676183707972366	1.02929947173201	up
Os04g0535501	52	146	0.357436	0.888306	0.00248097607302633	1.18873128545665	up
Os04g0537100	412	248	10.91689	5.831342	5.85357916760287e-05	-1.00412490736707	down
Os04g0538100	996	2604	14.00498	34.400203	5.7886818671804e-08	1.10815032811806	up
Os04g0546100	120	42	1.585838	0.49342	3.09018525546101e-07	-1.74800466059324	down
Os04g0546800	13062	6035	195.107239	80.07547	2.8199664825479e-14	-1.39085980636351	down
Os04g0548700	540	1420	11.481863	26.844351	1.33344618902242e-07	1.11549332683796	up
Os04g0554800	1291	3288	25.417797	57.509483	1.75307986238771e-07	1.07064999258297	up
Os04g0555600	631	1567	2.098531	4.179782	1.52361593441785e-06	1.03333563057293	up
Os04g0556300	12786	7376	362.530621	185.784078	6.91271169195318e-08	-1.070647736838	down
Os04g0556350	86	22	4.512778	1.00434	8.70796058594081e-08	-2.1533185814903	down
Os04g0556400	227	52	2.110144	0.42988	0	-2.36271188153771	down
Os04g0556500	867	350	11.540245	4.135231	2.99760216648792e-15	-1.58081504463654	down
Os04g0558700	50	13	1.239344	0.26634	0.000223816960592038	-2.07267511303657	down
Os04g0561900	210	122	2.166478	1.113321	0.000573428306494872	-1.04947921721204	down
Os04g0563900	1445	524	17.546151	5.521722	0	-1.73706816121743	down
Os04g0565500	847	462	12.915041	6.248503	5.12830311549806e-08	-1.14849826287825	down
Os04g0568700	634	257	12.408797	4.455242	5.86197757002083e-14	-1.57305009025463	down
Os04g0570600	3769	1968	47.015808	21.80611	1.75624736975522e-10	-1.21386582306574	down
Os04g0571600	1972	785	20.734318	7.32454	0	-1.60380801094156	down
Os04g0573100	10141	3655	108.595707	36.01431	0	-1.74892809507199	down
Os04g0573200	2757	1231	15.727836	9.899639	8.54871728961371e-15	-1.43908896134762	down
Os04g0574100	39	711	0.46717	8.126238	0	3.85971033683176	up
Os04g0579200	4772	2562	110.300827	52.607712	8.50450265765801e-10	-1.17392831939848	down
Os04g0581700	321	103	11.042592	3.13759	3.88578058618805e-15	-1.89836009347534	down
Os04g0583200	5956	1905	141.528824	40.203194	0	-1.92070890254383	down
Os04g0584002	40	11	1.190894	0.27126	0.00419639102366398	-1.970170587491	down
Os04g0584600	37314	13672	381.143546	124.494029	0	-1.7255391498989	down
Os04g0584700	107	12	2.592472	0.250611	4.44089209850063e-16	-3.24807612208093	down
Os04g0584750	93	15	2.359131	0.322324	6.88227252965135e-12	-2.76578329339088	down
Os04g0585050	2328	1210	90.279373	41.659473	2.39897546272516e-10	-1.22001350784383	down
Os04g0585900	11	56	0.270958	1.292884	0.00282686259948284	1.93074155301028	up
Os04g0586500	2046	1099	25.904882	12.361629	2.05869643554735e-09	-1.17245256110539	down
Os04g0588350	41	126	0.553296	1.530845	0.0013754692609016	1.31097595899242	up
Os04g0591900	363	147	5.414909	1.941879	1.98496774572732e-11	-1.5694022916804	down
Os04g0592400	13315	3395	163.599486	27.067761	0	-2.24813327491561	down
Os04g0597866	156	423	1.284758	3.095896	6.06879702080843e-06	1.15421177195878	up
Os04g0602300	130	76	1.330254	0.689724	0.00940131638720154	-1.03384954237533	down
Os04g0604300	3007	1104	64.307961	20.957293	0	-1.72109121747	down
Os04g0606200	671	350	20.290779	9.39316	1.69386689119477e-08	-1.21183291076708	down
Os04g0610400	18518	7992	427.592926	163.935684	1.11022302462516e-16	-1.48926779011229	down
Os04g0611600	49	133	0.40601	0.988737	0.00817368740788993	1.1391687144559	up
Os04g0613000	55	320	0.818936	4.307302	2.22044604925031e-16	2.23234690838501	up
Os04g0614500	17	200	0.203162	2.152584	0	3.16892187238904	up
Os04g0615200	463	220	17.344086	7.299335	2.39888819919543e-09	-1.34339264205618	down
Os04g0615600	125	66	4.61596	2.165808	0.00160048539693747	-1.17630434161109	down
Os04g0615700	6369	3650	41.93972	21.352545	3.94731711761409e-08	-1.07996889762236	down
Os04g0616600	22	88	0.19138	0.684625	0.000501678597581323	1.65633994286552	up
Os04g0617200	108	29	3.918671	0.941061	4.67184968488965e-09	-2.10543040917287	down
Os04g0617500	141	32	6.648501	1.327075	4.62407889756378e-13	-2.35148087294228	down
Os04g0618400	442	82	21.88796	3.566529	0	-2.68044508009614	down
Os04g0618700	5526	1752	31.848143	8.969463	0	-1.93329590767151	down
Os04g0618800	147	47	1.09553	0.306447	1.7166801313806e-09	-1.88165842223472	down
Os04g0618950	551	243	11.454295	4.48762	1.7348900094305e-11	-1.45135995174813	down
Os04g0619400	4781	1960	68.120728	24.806082	0	-1.56274442377048	down
Os04g0620200	456	1245	3.864049	9.021632	3.25329329031732e-08	1.16919078992218	up
Os04g0622000	778	110	11.93167	2.045824	0	-3.07831296504215	down
Os04g0624701	83	36	2.736717	1.033721	0.00105654176736081	-1.43650151041011	down
Os04g0624800	85	220	1.349964	3.13077	0.00106374495530159	1.08124909030539	up
Os04g0629600	150	423	2.230724	4.767257	1.57968203950976e-06	1.21023872851434	up
Os04g0633300	4	123	0.023299	0.753075	0	4.22222915686991	up
Os04g0634600	116	64	2.516093	1.143504	0.00604980471956751	-1.11301569620497	down
Os04g0634800	169	34	7.330059	1.305109	1.11022302462516e-16	-2.52742048095264	down
Os04g0635000	151	31	6.211747	1.124862	6.55031584528842e-15	-2.49258888458525	down
Os04g0635100	1654	598	73.611801	23.633717	0	-1.74181302022082	down
Os04g0635400	590	216	27.180902	8.838864	4.44089209850063e-16	-1.71832966949999	down
Os04g0635450	64	13	3.007946	0.533126	3.89943819567584e-07	-2.41948078225495	down
Os04g0635500	2569	325	108.84745	12.229481	0	-3.25257935682398	down
Os04g0639300	79	282	1.177064	4.197517	1.90173049530173e-08	1.5404926107442	up
Os04g0639700	46	14	0.389423	0.105551	0.00272210323129374	-1.8620034750251	down
Os04g0640500	593	1443	5.313264	11.58141	4.38240869005124e-06	1.00393307903835	up
Os04g0640750	479	1227	4.803218	11.268155	6.49020592158323e-07	1.07744981035892	up
Os04g0640850	664	90	5.902257	0.859289	0	-3.13444661941353	down
Os04g0641450	43	6	1.020717	0.121355	6.85158987079326e-06	-2.78243919262901	down
Os04g0645700	1576	918	32.341955	16.666628	2.53307022468618e-07	-1.05538281034183	down
Os04g0646000	262	145	2.21657	1.076257	3.9178130324502e-05	-1.12083313562639	down
Os04g0648900	8562	4369	167.099227	75.738592	2.94950730506116e-11	-1.24747479932236	down
Os04g0648950	1276	544	26.726948	10.126773	6.88338275267597e-15	-1.50397361194567	down
Os04g0650200	129	6	2.092008	0.085771	0	-4.33419495638274	down
Os04g0651000	11	64	0.198259	1.099562	0.000186929976623951	2.1176341351312	up
Os04g0653600	349	165	4.052731	2.298692	1.90028019986244e-08	-1.34819953424214	down
Os04g0659000	126	388	4.798058	13.184716	1.33670228330551e-07	1.33498724377453	up
Os04g0659800	716	314	8.74872	3.073979	1.6011636461144e-12	-1.46099981585314	down
Os04g0662200	654	1713	15.71302	36.574825	1.0489990043272e-07	1.1101825329561	up
Os04g0662600	192	73	3.19736	1.084707	5.33298316618414e-09	-1.64775284093821	down
Os04g0665666	1020	471	29.559	12.111345	3.12128101143117e-12	-1.38847051765914	down
Os04g0667850	660	0	32.337704	0	0	-8.76602957381515	down
Os04g0669200	2774	1390	77.314308	34.406342	1.88715709725784e-11	-1.27294499870487	down
Os04g0669300	3762	1426	42.354291	14.360247	0	-1.67542870126159	down
Os04g0670500	175	81	2.319342	0.95537	4.79342385284465e-06	-1.36858605598399	down
Os04g0674000	6152	2231	103.058403	33.188782	0	-1.73971300125358	down
Os04g0674500	47	155	0.515893	1.527963	6.37507706507945e-05	1.41548730877959	up
Os04g0675300	179	102	4.440883	2.316492	0.000882961416731609	-1.07495522780174	down
Os04g0676800	217	806	3.457918	11.320726	6.68354260824344e-14	1.60912796246074	up
Os04g0677200	137	57	1.897156	0.693302	3.6081206530314e-06	-1.51236806709198	down
Os04g0678400	4764	2320	98.31706	42.973749	1.56086255032051e-12	-1.31454605255603	down
Os04g0684900	9778	4592	183.546631	76.575043	9.24815779512755e-14	-1.36724451342298	down
Os04g0685151	2761	259	53.569859	4.454628	0	-3.68192193200035	down
Os04g0685700	3083	1821	49.188019	25.806313	2.51832761644089e-07	-1.03603871591171	down
Os04g0687150	17	461	0.326412	8.334744	0	4.36621772514142	up
Os04g0688300	1222	233	21.524349	3.646379	0	-2.65846050214938	down
Os04g0690800	661	2718	13.571572	49.632229	0	1.76030569158424	up
Os05g0104650	44	150	0.156226	0.48092	4.32826791981755e-05	1.46082602363665	up
Os05g0108450	200	14	0.890954	0.052623	0	-3.94633102765271	down
Os05g0109825	338	103	10.783667	2.911089	2.22044604925031e-16	-1.9724681363855	down
Os05g0113900	135	73	3.88445	1.850503	0.00156751869985616	-1.14438097451012	down
Os05g0115800	494	1677	4.765757	11.528771	8.22675261247241e-14	1.48327018056602	up
Os05g0119100	1220	485	58.020439	20.473047	0	-1.6043351636912	down
Os05g0119200	635	352	16.800772	8.261652	3.50526595971346e-07	-1.12428391901866	down
Os05g0119300	33348	19445	817.02107	424.844086	2.23457986558984e-07	-1.05531210210712	down
Os05g0120000	7	54	0.067657	0.52925	0.000127074328159837	2.43530968009552	up
Os05g0124000	810	467	8.651136	4.385533	7.9516478435071e-07	-1.06870783382022	down
Os05g0126800	1081	650	21.167625	11.295933	2.44069757759924e-06	-1.0089821473575	down
Os05g0128000	175	14	3.169692	0.213387	0	-3.75523916051867	down
Os05g0138000	1380	833	43.962894	23.579704	1.8161279202733e-06	-1.00386388720935	down
Os05g0142200	57	212	1.965182	6.56703	1.44003620583533e-07	1.59236941903854	up
Os05g0149300	3	69	0.066005	1.353211	7.54830198346212e-10	3.69317080020872	up
Os05g0153300	22	85	0.242826	0.860603	0.00111628881234005	1.60734251012479	up
Os05g0156900	118	0	1.006559	0	0	-6.29749204962448	down
Os05g0162000	66	22	1.101363	0.315666	0.000189691581181872	-1.77901837624609	down
Os05g0163300	759	184	15.584479	3.345993	0	-2.31009541956662	down
Os05g0163900	1659	991	16.749552	7.551611	8.21768750935981e-07	-1.01918149103689	down
Os05g0169000	4162	2306	90.319385	43.897831	5.98530869311276e-09	-1.12844148598564	down
Os05g0169500	2298	1388	4.819864	2.693739	9.88884443553495e-07	-1.00359416782596	down
Os05g0170300	83	0	0.679607	0	0	-5.79760224139041	down
Os05g0178000	124	337	1.879532	4.535996	2.21400673759975e-05	1.15551644747556	up
Os05g0179950	970	581	13.536872	7.195488	2.63912757292317e-06	-1.01432162480132	down
Os05g0181200	354	5	4.694859	0.047484	0	-5.97667822376047	down
Os05g0181300	131	35	5.907549	1.405428	1.26751165119288e-10	-2.12398754158443	down
Os05g0181700	173	40	5.638525	1.131915	6.77236045021345e-15	-2.33756778142139	down
Os05g0184901	102	44	1.170872	0.441242	0.00015201302568979	-1.4523621501644	down
Os05g0187100	1804	987	22.766485	11.05118	7.26583004873049e-09	-1.14578495581034	down
Os05g0192100	54	157	1.086851	2.804385	0.000764658764938142	1.23933802923324	up
Os05g0194900	93	34	1.978998	0.6389	1.77419356988118e-05	-1.67616775138948	down
Os05g0195200	161	1617	2.479625	22.13739	0	3.03909479996142	up
Os05g0198400	962	528	11.792596	5.705902	4.39918887984447e-08	-1.13993532172718	down
Os05g0199100	2558	1202	46.150986	19.261683	3.36952687973735e-13	-1.36540965910543	down
Os05g0208600	7	628	0.097635	5.910525	0	5.93089157625092	up
Os05g0209301	44	13	1.978112	0.493641	0.00315182495794308	-1.89404128478644	down
Os05g0210201	185	673	4.547853	14.679156	9.97646409928166e-13	1.57803990075932	up
Os05g0212100	31	108	0.257827	0.800105	0.000590544388329506	1.47886214611642	up
Os05g0220500	64	171	0.987247	2.358145	0.0023815053850601	1.12227016439834	up
Os05g0223000	4406	1893	120.17086	45.867107	1.11022302462516e-16	-1.49507184274967	down
Os05g0227100	38	113	1.369391	3.594899	0.00522317056247579	1.26182355295173	up
Os05g0232200	281	855	4.07884	11.240861	9.37047661686563e-10	1.32349566985375	up
Os05g0242000	166	67	2.491066	0.885084	1.8958796943469e-07	-1.56016308406539	down
Os05g0296750	38	171	1.391351	5.570231	1.86352313580329e-08	1.85162960929798	up
Os05g0296800	87	38	0.834349	0.32314	0.000791329910278415	-1.4289096633188	down
Os05g0324400	71	1	0.662526	0.004294	0	-4.95088435497263	down
Os05g0324700	1510	519	51.945503	15.851008	0	-1.81426558327501	down
Os05g0327000	226	93	2.925536	1.070044	9.20402420945265e-09	-1.5395836087353	down
Os05g0339300	206	631	3.136755	8.529259	4.50609860536133e-09	1.33141496926865	up
Os05g0342000	61	18	1.804028	0.468035	9.1797918197134e-05	-1.93297571815935	down
Os05g0344200	30470	13705	793.229919	316.952393	4.88498130835069e-15	-1.42974726417494	down
Os05g0361700	4576	837	101.604091	16.382979	0	-2.72527806290621	down
Os05g0368666	990	232	10.186824	2.116784	0	-2.36129285351909	down
Os05g0368700	94	32	1.909556	0.564025	4.15379089879764e-06	-1.77418880728914	down
Os05g0369900	90	220	1.258355	2.741673	0.00389279860357894	1.00019526109676	up
Os05g0370650	0	77	0	0.639935	1.59872115546023e-14	5.42008893334803	up
Os05g0373400	735	412	8.078521	3.594016	3.15656842331258e-07	-1.10882779487191	down
Os05g0380900	2332	761	55.691574	16.137493	0	-1.89023448466291	down
Os05g0381400	347	168	9.238313	3.969211	5.07030138985343e-08	-1.31423335976435	down
Os05g0381900	39	8	0.633701	0.112634	0.00050785272402909	-2.31886540075745	down
Os05g0384300	56	11	0.802548	0.127802	2.30001549206271e-06	-2.4404325132771	down
Os05g0387700	139	4	1.087396	0.025811	0	-4.86549786777638	down
Os05g0390600	102	0	2.007375	0	0	-6.09014861283512	down
Os05g0393100	3765	2276	42.451572	22.793814	7.91329431204524e-07	-1.00274668681752	down
Os05g0393700	945	0	9.092813	0	0	-9.28287810840887	down
Os05g0395000	2032	216	21.424647	2.031427	0	-3.49981083563592	down
Os05g0395025	32	133	1.212052	4.510335	2.91058085111207e-06	1.73100823776779	up
Os05g0399400	2276	1203	51.808159	24.31632	6.75454581156032e-10	-1.19580215665055	down
Os05g0403000	465	157	7.430597	2.22636	1.11022302462516e-16	-1.83153254647523	down
Os05g0404500	23	80	0.245242	0.852027	0.00722708264442662	1.46171820259436	up
Os05g0409100	12	101	0.254057	1.971287	1.69204417144186e-09	2.65012375240936	up
Os05g0409500	70	228	0.940318	2.750975	2.43919112097313e-06	1.40704778009259	up
Os05g0412900	104	348	1.577642	4.710623	1.87650948113571e-08	1.45200916644267	up
Os05g0413000	878	501	12.779398	6.476974	3.81910050917256e-07	-1.08379416618879	down
Os05g0415400	5	45	0.068974	0.679666	0.000448199639993874	2.56776538752552	up
Os05g0417600	453	177	15.035764	5.21432	2.92987856198579e-13	-1.622843576217	down
Os05g0417900	66	14	5.078623	0.964334	4.07912409516875e-07	-2.3687879100255	down
Os05g0424000	1204	679	13.924075	6.970824	8.76023785734148e-08	-1.10144633664763	down
Os05g0429700	466	26	3.938491	0.179469	0	-4.34690560537593	down
Os05g0430800	1535	700	16.911079	6.852697	2.20601314993019e-13	-1.4076311351228	down
Os05g0437401	198	75	10.102336	3.385876	3.15729242750251e-09	-1.65375638078192	down
Os05g0438201	2	58	0.022315	0.61591	1.36339456391354e-08	3.81051333603563	up
Os05g0440100	1587	215	29.832103	3.408812	0	-3.1501527464115	down
Os05g0440150	42	12	1.017756	0.246162	0.00364218923412407	-1.92985598863688	down
Os05g0440250	667	2281	5.469354	15.704425	1.52100554373646e-14	1.49460707072656	up
Os05g0444200	603	299	7.852062	3.461825	2.7849489381282e-09	-1.28396783531686	down
Os05g0445000	145	22	1.91402	0.256449	0	-2.89673476782963	down
Os05g0446600	110	54	1.06661	0.456883	0.000956343417750527	-1.27507149520451	down
Os05g0447700	15041	8130	164.049393	78.770683	1.41239586692876e-09	-1.16457422163743	down
Os05g0447800	151	74	4.733512	2.066839	7.5173769760406e-05	-1.28511857619149	down
Os05g0452600	178	19	5.705098	0.529873	0	-3.38379950405321	down
Os05g0453300	13010	6711	128.31145	58.721173	6.46978026708211e-11	-1.23197596740949	down
Os05g0453700	5385	2868	140.981837	67.317435	4.95913865528053e-10	-1.18556435149942	down
Os05g0455250	122	54	1.299678	0.513826	4.7841088987699e-05	-1.42251429692842	down
Os05g0458500	160	499	1.974624	5.492158	1.15183413917919e-08	1.35546333019235	up
Os05g0462301	47	1	1.636667	7e-05	1.34644517757465e-10	-4.37108020171344	down
Os05g0465250	59	6	0.515951	0.046405	1.15604725792195e-09	-3.22540174792829	down
Os05g0466000	68	198	1.083375	2.176473	0.000134969083547931	1.24618350663398	up
Os05g0466700	106	2	5.177547	0.074928	0	-5.08400964438151	down
Os05g0469600	6477	1307	67.371827	12.090153	0	-2.58455586369597	down
Os05g0469701	239	55	2.888835	0.582965	0	-2.35832227902631	down
Os05g0469800	368	181	3.874193	1.695163	5.94730782399466e-08	-1.29223986658836	down
Os05g0469812	149	32	1.769557	0.3224	3.01980662698043e-14	-2.43027194014655	down
Os05g0473300	200	82	4.28436	1.314944	3.40034557178015e-08	-1.54236704775842	down
Os05g0473500	6658	3500	103.335493	47.897888	2.0789059362869e-10	-1.20448632475302	down
Os05g0474800	290	157	2.977371	1.442044	1.02508491922615e-05	-1.15318757759524	down
Os05g0474900	190	641	1.721047	5.855107	5.39608357996713e-11	1.46978944004341	up
Os05g0476350	33	198	0.572667	3.074498	1.06992192883126e-12	2.25618934212343	up
Os05g0477666	0	66	0	2.243166	2.5122126601218e-12	5.20330144005699	up
Os05g0477900	276	85	14.914428	4.065346	9.32587340685131e-15	-1.95331653338549	down
Os05g0486100	6133	3297	44.066352	20.883548	8.60095994426047e-10	-1.17217291065785	down
Os05g0486150	127	59	2.417791	1.06508	9.53134020413859e-05	-1.35604447769763	down
Os05g0494200	1254	533	42.943109	16.584794	6.21724893790088e-15	-1.50828341482176	down
Os05g0495250	308	3	16.990717	0.124223	0	-6.27564832552975	down
Os05g0496100	39	0	0.885448	0	1.82690007566322e-09	-4.73693464716402	down
Os05g0497200	1084	471	27.100117	10.442361	5.79536418854332e-14	-1.47613941461686	down
Os05g0498333	216	84	7.150743	2.45901	2.39922792744096e-09	-1.61858152934106	down
Os05g0498400	10417	4815	322.759598	132.40248	2.89768209427166e-14	-1.39017293365548	down
Os05g0500200	34	133	0.260032	0.919812	9.48214812956927e-06	1.6473976282517	up
Os05g0503100	69	30	1.47069	0.567375	0.00497704979102009	-1.42430136550898	down
Os05g0503650	64	20	3.224183	0.860272	0.000111171295729018	-1.86204221003942	down
Os05g0513600	0	62	0	0.718178	1.65334412827178e-11	5.11562776885198	up
Os05g0514500	70	4	1.224404	0.056255	1.00031094518727e-13	-3.89113621764629	down
Os05g0516400	134	72	1.062689	0.501937	0.00144039726525835	-1.1531810405669	down
Os05g0516700	2722	929	73.877045	22.384756	0	-1.82604691685691	down
Os05g0519300	366	172	5.749537	2.468374	9.98231430848762e-09	-1.35723124492453	down
Os05g0520600	52	17	0.93655	0.261122	0.00174485728471885	-1.78334188191409	down
Os05g0521600	2277	1144	38.794769	17.313175	3.15694137498213e-11	-1.26887134821491	down
Os05g0524100	635	206	14.911927	4.281135	0	-1.89190376000589	down
Os05g0524800	0	143	0	1.168988	0	6.29753777453161	up
Os05g0525900	4339	777	79.618042	12.657272	0	-2.75564824855892	down
Os05g0527700	28	147	0.704676	3.29284	6.00024951946665e-09	2.05685286556177	up
Os05g0531000	120	41	3.993107	1.219735	1.78780147352953e-07	-1.78129291394277	down
Os05g0537700	417	199	6.279917	2.666037	6.52437959214325e-09	-1.33642027866612	down
Os05g0539750	47	12	1.291822	0.285584	0.000383707840499681	-2.0867586414542	down
Os05g0541100	856	416	13.203624	5.681264	1.3683676414189e-10	-1.31439608116264	down
Os05g0541750	142	49	7.506229	2.290291	2.14428798051003e-08	-1.77435361382317	down
Os05g0542150	512	131	5.60443	1.298218	0	-2.22789639204247	down
Os05g0545300	1433	713	23.612423	10.430583	5.8342219944052e-11	-1.28205449971443	down
Os05g0545400	5460	1907	91.386116	28.34778	0	-1.79378714198896	down
Os05g0549800	77	24	1.47649	0.398653	1.13951841489435e-05	-1.88054975721665	down
Os05g0551650	127	0	1.730536	0	0	-6.40223329279473	down
Os05g0552700	53	189	0.675653	2.148468	1.52776632167395e-06	1.53034748065013	up
Os05g0552800	461	226	12.99379	5.661679	9.82740044896957e-09	-1.2986663806497	down
Os05g0556800	291	159	4.627966	2.247301	1.35779974173023e-05	-1.14007616998746	down
Os05g0557200	9056	4539	94.676769	42.143082	8.86568596314419e-12	-1.27333833904097	down
Os05g0557900	72	198	0.923748	2.253097	0.000505654727411264	1.16547427386306	up
Os05g0562300	4483	1555	70.590904	21.74441	0	-1.80351342460299	down
Os05g0562350	517	175	11.220062	3.371266	0	-1.82912431039023	down
Os05g0563300	92	44	2.780636	1.182447	0.00231839492473551	-1.30579873903281	down
Os05g0563900	164	76	9.368248	3.838287	9.01846093659397e-06	-1.36557398277632	down
Os05g0570200	194	97	2.622957	1.15652	1.66403706362006e-05	-1.26130743052119	down
Os05g0571800	113	43	3.854701	1.279191	4.1245162990533e-06	-1.62987264620907	down
Os05g0572000	126	319	2.305566	5.208136	0.000240898367988462	1.05396023718688	up
Os05g0573600	261	42	9.153854	1.302421	0	-2.85924132040259	down
Os05g0577100	40	114	1.004805	2.585114	0.00958905979756541	1.20310732377386	up
Os05g0577500	741	257	22.856842	7.050306	0	-1.79754260699815	down
Os05g0578600	893	3021	10.465113	38.196079	1.31006316905768e-14	1.479538445703	up
Os05g0582600	613	218	7.647465	2.41201	0	-1.76017779186142	down
Os05g0583100	239	7	3.209955	0.097406	0	-5.04291951977363	down
Os05g0583200	65	181	0.518404	1.322392	0.000697167877442673	1.1815611471584	up
Os05g0584200	11400	6612	276.29357	142.334717	9.02203762809251e-08	-1.06284773094734	down
Os05g0584400	162	90	3.398829	1.669496	0.000887117352272537	-1.10942846682266	down
Os05g0585601	108	58	4.362998	2.086904	0.00575377061615279	-1.14915442627574	down
Os05g0586500	440	1342	5.870563	15.881537	9.21921428087558e-11	1.32863178406314	up
Os05g0592300	1282	407	17.663899	4.865086	0	-1.9276740540216	down
Os05g0593550	1	60	0.00155	0.6375	6.08821326686382e-10	4.34017308869643	up
Os05g0594100	2390	151	45.956377	2.429083	0	-4.24500238387923	down
Os06g0103100	88	20	1.308962	0.25733	7.58758633701007e-09	-2.31231975611077	down
Os06g0103200	0	52	0	0.628534	2.05267725039704e-09	4.86985134583965	up
Os06g0107100	69	255	0.990194	3.290477	2.02221175360506e-08	1.58760127195174	up
Os06g0111550	8	211	0.125659	3.041981	0	4.2055649416846	up
Os06g0111800	5943	2533	35.232511	13.067104	0	-1.50684670207526	down
Os06g0112000	41	126	0.350996	0.967821	0.0013754692609016	1.31097595899242	up
Os06g0113500	17	70	0.226868	0.874891	0.00297174691169444	1.67858694658887	up
Os06g0116900	372	202	10.029551	4.842759	2.43581731240727e-06	-1.15091859752492	down
Os06g0119200	101	45	3.659659	1.425552	0.000306233040400783	-1.40722484513934	down
Os06g0119300	71	28	0.599002	0.204806	0.000985469937041294	-1.55823668037158	down
Os06g0121600	53	211	1.530637	4.458565	2.41413283808001e-08	1.68775211461114	up
Os06g0122500	275	8	6.90159	0.171521	0	-5.08955790887451	down
Os06g0125200	618	236	14.107692	4.776627	2.66453525910038e-15	-1.6583319232793	down
Os06g0127100	690	171	20.638994	4.531438	0	-2.27750323059129	down
Os06g0131001	172	4581	6.137066	145.726074	0	4.44589055501845	up
Os06g0131700	561	1441	6.082232	15.589377	3.85985786333087e-07	1.08175568631563	up
Os06g0133300	169	70	13.565249	4.98734	3.17660905690964e-07	-1.5242317311751	down
Os06g0133400	1036	328	48.352959	13.581524	0	-1.93047611068945	down
Os06g0133500	994	459	65.331085	26.75717	3.58590934723679e-12	-1.38836128479294	down
Os06g0135000	1170	566	13.442059	6.203586	2.42122988325377e-11	-1.32200305284066	down
Os06g0141200	89	4	1.572379	0.061106	0	-4.23102812186577	down
Os06g0141400	10	584	0.177989	10.849376	0	5.39117633612657	up
Os06g0142200	4681	973	136.761761	25.115939	0	-2.54122757442221	down
Os06g0142300	1646	390	64.930763	13.648204	0	-2.34913583913731	down
Os06g0142350	2714	1123	107.625177	39.510119	0	-1.54868862299362	down
Os06g0142400	3279	200	117.9589	6.384612	0	-4.29981235153698	down
Os06g0143400	8590	4795	88.797479	41.485635	8.66756622031062e-09	-1.1180105499816	down
Os06g0147300	281	123	10.586973	4.118035	7.49636708263779e-09	-1.45543621284441	down
Os06g0147500	191	691	7.527719	24.240883	1.02251540567977e-12	1.57033844774756	up
Os06g0147600	166	83	6.657428	2.946042	5.76006867755163e-05	-1.25867103952402	down
Os06g0148700	31	116	0.449633	1.504903	9.13003568951964e-05	1.58028671489224	up
Os06g0149450	27	103	0.524987	1.798952	0.000216298294793305	1.60100503987921	up
Os06g0152600	356	0	11.983923	0	0	-7.87826784838813	down
Os06g0152700	185	11	2.185159	0.114573	0	-4.13763569112133	down
Os06g0155500	83	358	1.346749	5.208137	1.18727250253414e-12	1.81282276724607	up
Os06g0156801	1	84	0.005627	1.497312	1.29896093881143e-14	4.81327380340547	up
Os06g0157125	88	557	2.33794	13.130738	0	2.36498277782744	up
Os06g0159900	2686	752	42.694226	9.888865	0	-2.11112429702391	down
Os06g0161900	265	129	3.401331	1.469755	5.6497087286278e-07	-1.30360419356169	down
Os06g0164400	824	460	10.717873	5.398575	1.70762469720032e-07	-1.11508683206906	down
Os06g0166400	1813	1016	41.260746	20.53229	2.66005143467751e-08	-1.11125678736912	down
Os06g0166500	75	14	1.70341	0.26562	7.11308323353421e-09	-2.54931110007422	down
Os06g0177300	0	1008	0	14.99169	0	9.09912068894129	up
Os06g0179400	274	140	3.209749	1.454292	2.22120180892738e-06	-1.23505793717129	down
Os06g0182300	404	192	2.469219	1.042862	7.03951863467722e-09	-1.34207668752393	down
Os06g0184766	7	162	0.082501	1.778691	0	3.98820284486943	up
Os06g0188550	1	104	0.00054	0.92921	0	5.11543238631149	up
Os06g0191300	35	1504	0.517681	19.875134	0	5.08857645041537	up
Os06g0192800	717	233	12.878266	3.711942	0	-1.89052263515745	down
Os06g0195800	420	54	7.083548	0.837268	0	-3.19337473389675	down
Os06g0200350	78	30	1.948391	0.656749	0.000275400418421556	-1.59758777216	down
Os06g0200600	591	304	9.64377	4.470925	1.74173491185314e-08	-1.23126099847503	down
Os06g0200800	5	77	0.087066	1.433504	8.98276786287511e-10	3.31893475789282	up
Os06g0201200	225	102	6.7136	2.700366	2.3503925772328e-07	-1.40243576720097	down
Os06g0201500	1419	837	38.637886	20.255896	5.688695188244e-07	-1.03713067721345	down
Os06g0202600	281	144	3.209729	1.39809	2.03447698088333e-06	-1.23113231553074	down
Os06g0203000	248	81	6.068085	1.751251	6.14619466432487e-13	-1.86791102254259	down
Os06g0208200	554	297	14.178541	6.495453	1.56509947224492e-07	-1.17163960590345	down
Os06g0213700	82	40	2.488013	1.077664	0.00733033685517315	-1.27436464565085	down
Os06g0215100	721	230	10.123111	2.866022	0	-1.91708040075164	down
Os06g0216300	359	902	5.402044	12.059371	3.61599418019498e-06	1.04881029232873	up
Os06g0218800	1001	483	24.257509	10.389526	4.22032409019835e-11	-1.32522753491967	down
Os06g0219900	468	199	8.435573	3.183869	1.27208243938526e-11	-1.50231050659723	down
Os06g0225100	13	96	0.169077	1.147815	2.71906684945478e-08	2.47526966927865	up
Os06g0225200	662	266	11.011784	3.929952	2.38697950294409e-14	-1.58594197011694	down
Os06g0228500	659	70	10.523465	0.986472	0	-3.47789606442561	down
Os06g0228800	352	5	4.59529	0.046805	0	-5.96853932697979	down
Os06g0229800	334	114	2.476081	0.750864	3.08642000845794e-14	-1.81142787967043	down
Os06g0231350	35	143	0.446108	1.645153	1.70451715253428e-06	1.71055242997924	up
Os06g0231400	82	38	0.990914	0.410656	0.00332896113124914	-1.34502745027334	down
Os06g0232000	5485	19271	83.141933	261.858474	2.22044604925031e-16	1.53542416801344	up
Os06g0236900	2	47	0.068244	2.320548	2.10432984326658e-06	3.51747388846559	up
Os06g0237400	500	134	8.819214	2.120239	0	-2.16156472462758	down
Os06g0239200	251	83	12.952582	3.814348	8.06354982785251e-13	-1.85073675610497	down
Os06g0245700	0	898	0	5.81742	0	8.93273460655695	up
Os06g0246200	35	554	0.408708	6.343177	0	3.65075179716965	up
Os06g0248500	870	441	12.432152	5.590904	1.16643017467055e-09	-1.25392488486939	down
Os06g0251200	761	245	8.909554	2.547466	0	-1.90437193113847	down
Os06g0254600	175	89	4.562738	2.035946	5.89993821350498e-05	-1.23558802964095	down
Os06g0255200	895	5775	2.262659	8.801388	0	2.41069201825068	up
Os06g0255300	4325	665	38.288262	8.730844	0	-2.97497333310607	down
Os06g0255400	1485	415	43.539837	10.790524	0	-2.11154994768918	down
Os06g0256300	4577	2704	57.12728	29.761567	2.21812736733717e-07	-1.0359858728216	down
Os06g0261300	3	61	0.069704	1.862839	2.40730573253245e-08	3.52029336287399	up
Os06g0270982	51	137	0.819043	1.959864	0.00818351513239746	1.12533021978225	up
Os06g0271400	15	89	0.180179	1.046416	1.87451829580798e-06	2.18199647155731	up
Os06g0286700	101	946	0.860213	7.188478	0	2.93156513209761	up
Os06g0288100	810	443	10.047233	4.882328	6.91886573589429e-08	-1.14451674403624	down
Os06g0290701	151	806	6.767504	32.090248	0	2.12789624181045	up
Os06g0291800	18	84	0.114733	0.497574	0.00010091414798663	1.85957423991539	up
Os06g0307900	361	965	2.949327	8.283773	2.05871472647168e-07	1.13803859890432	up
Os06g0318533	40	174	1.114775	4.358745	3.27813840517166e-08	1.80523121652582	up
Os06g0318600	439	1086	5.464294	11.162784	4.05167900086045e-06	1.02700840973457	up
Os06g0318800	8836	3175	335.285431	107.032242	0	-1.75323040849143	down
Os06g0329300	0	173	0	4.591094	0	6.56911060656946	up
Os06g0331900	61	14	0.609635	0.117661	3.82655367558993e-06	-2.25778995448732	down
Os06g0341400	128	369	1.672604	4.290068	1.86550654079909e-06	1.24045080393419	up
Os06g0341500	184	865	4.434078	18.18986	0	1.94701511238026	up
Os06g0346900	41	142	0.810263	2.324223	5.28793035788899e-05	1.48109983139231	up
Os06g0470350	222	18	5.203974	0.366982	0	-3.77099803218165	down
Os06g0472000	441	1235	11.842473	29.391239	9.81583425652133e-09	1.20566554369027	up
Os06g0472300	243	110	1.592579	0.636593	1.05724404564356e-07	-1.40567743246235	down
Os06g0476900	1	91	0.008419	0.881389	6.66133814775094e-16	4.92636849331137	up
Os06g0477400	123	302	3.90788	8.513503	0.000732800965134062	1.00976456370306	up
Os06g0478600	1300	165	13.372544	1.505005	0	-3.24082980687206	down
Os06g0483200	44	6	0.280043	0.021049	3.97325289014372e-06	-2.81448650330599	down
Os06g0492300	0	59	0	1.627758	6.90578705331291e-11	5.04618881509709	up
Os06g0497600	12	69	0.150739	0.809081	8.48413038182505e-05	2.11236713906731	up
Os06g0524500	69	30	0.51787	0.201539	0.00497704979102009	-1.42430136550898	down
Os06g0527500	66	10	0.882356	0.116819	6.09992756306355e-09	-2.78864851286894	down
Os06g0536333	0	48	0	2.071953	1.47901892955105e-08	4.75847998545937	up
Os06g0549300	120	20	1.632622	0.23048	1.88737914186277e-14	-2.75323365051225	down
Os06g0551800	7	48	0.048191	0.335242	0.00127403447477159	2.27131911855583	up
Os06g0556101	97	2	1.67126	0.015562	0	-4.95789253885291	down
Os06g0558300	179	542	2.394857	6.453502	2.06510464284548e-08	1.31384916813395	up
Os06g0558900	222	115	6.411233	2.936134	1.63356936554448e-05	-1.21303138471334	down
Os06g0559400	235	121	4.848353	2.208298	8.92843074784544e-06	-1.22234449526692	down
Os06g0560000	74	186	0.922678	2.053237	0.005104241081473	1.03741159426875	up
Os06g0561800	28	109	0.16835	0.89941	8.81436587261142e-05	1.63157379261174	up
Os06g0564700	4	101	0.052185	1.350961	1.06581410364015e-14	3.94255383689583	up
Os06g0565000	111	304	0.578871	1.359063	3.37517903499229e-05	1.16542643954064	up
Os06g0566300	319	187	3.688313	1.953261	7.93867998198916e-05	-1.04041919079079	down
Os06g0567950	0	183	0	1.945009	0	6.6493516990986	up
Os06g0570000	7	71	0.143088	1.475233	1.78108179982317e-07	2.81873330193119	up
Os06g0574200	2180	1270	17.826252	9.206059	1.6187136286927e-07	-1.05559659219922	down
Os06g0579100	63	195	0.68328	1.900995	3.5719533830636e-05	1.33204412331693	up
Os06g0592500	850	283	28.122473	8.30444	0	-1.85706278722159	down
Os06g0593200	349	138	4.601487	1.610278	1.11206599484603e-11	-1.6028853471428	down
Os06g0594300	466	131	6.456268	1.611601	0	-2.09250387495752	down
Os06g0594400	0	131	0	1.828845	0	6.17276856790212	up
Os06g0597500	354	181	2.75338	1.248658	3.54642385014259e-07	-1.23651806246734	down
Os06g0598850	40	4	0.577474	0.042014	2.51804153883484e-06	-3.1065888468618	down
Os06g0601500	22	90	0.368378	1.144796	0.000293129475149034	1.6881041723564	up
Os06g0605900	5489	2624	46.963114	21.911527	3.95794508278868e-13	-1.3413448645805	down
Os06g0611400	327	160	4.559599	1.945306	1.22142533753866e-07	-1.29858046156578	down
Os06g0618100	24	119	0.17372	0.767399	4.62043907800691e-07	1.96625988492678	up
Os06g0624900	46	14	0.586765	0.160841	0.00272210323129374	-1.8620034750251	down
Os06g0626200	84	282	1.29877	3.88477	1.31297697825161e-07	1.45357742123687	up
Os06g0626466	153	419	1.657303	3.604059	4.58720221863107e-06	1.16830556641191	up
Os06g0627400	70	0	0.958212	0	0	-5.55665470393907	down
Os06g0628032	81	245	1.71618	4.715644	9.7826314837679e-06	1.30359509202096	up
Os06g0630850	61	171	1.909978	4.79132	0.00088796314646733	1.1898882561365	up
Os06g0633100	182	78	5.931165	2.23767	3.71129854959129e-07	-1.47790677714265	down
Os06g0635300	1689	75	20.540108	0.842101	0	-4.73662128676877	down
Os06g0636700	3245	1172	53.498363	17.15893	0	-1.74483837552359	down
Os06g0637500	12263	6135	205.119324	91.165787	8.09208255958538e-12	-1.27610448746046	down
Os06g0638000	3847	1989	13.292808	5.403157	9.30273635901813e-11	-1.2281072527192	down
Os06g0638300	166	2344	1.305788	6.993428	0	3.53052242502059	up
Os06g0639250	34	105	1.171446	3.273489	0.00487744545632207	1.31160486401478	up
Os06g0646100	5040	2210	173.401123	67.552856	8.88178419700125e-16	-1.46579266943161	down
Os06g0650900	550	252	14.239791	5.688851	1.16248677350939e-10	-1.39666660195926	down
Os06g0654900	92	1402	3.723521	50.609486	0	3.63078671885356	up
Os06g0655500	101	10	1.241913	0.099611	2.22044604925031e-16	-3.39117062985033	down
Os06g0656700	139	75	4.453203	2.138459	0.00123626992196824	-1.14799701783906	down
Os06g0658500	50	143	0.604552	1.73811	0.00202239094651024	1.21410101641133	up
Os06g0661500	371	212	10.207773	5.175204	1.55249492163057e-05	-1.07795688126549	down
Os06g0661766	7242	3988	194.495712	95.138924	3.73779140971919e-09	-1.13754143050953	down
Os06g0662200	2984	1340	42.647408	17.003105	1.0769163338864e-14	-1.43094982601233	down
Os06g0666400	1445	843	41.676826	21.609903	3.19481795796328e-07	-1.05301534498807	down
Os06g0667400	38	137	0.216979	0.695785	3.4005085671307e-05	1.53561857716506	up
Os06g0676400	130	334	0.740164	1.685432	0.000124125409930897	1.07532117598731	up
Os06g0678650	67	2	1.18297	0.030226	8.32667268468867e-15	-4.43399794893175	down
Os06g0680800	1221	50	14.079057	0.507814	0	-4.83679136010262	down
Os06g0683400	1733	999	58.573364	29.985924	1.27272080763241e-07	-1.07050469216621	down
Os06g0683700	539	90	19.084137	2.805389	0	-2.83431235444753	down
Os06g0683800	97	51	3.192086	1.493492	0.0078856334458024	-1.1759231744062	down
Os06g0685200	873	518	9.899351	5.22227	2.2887220967327e-06	-1.02760105501438	down
Os06g0685250	71	23	0.87844	0.252653	5.52988512905195e-05	-1.8228055520288	down
Os06g0685300	1367	428	15.871066	4.356136	0	-1.94792167952474	down
Os06g0691100	374	1331	8.734152	27.624422	1.67643676718399e-14	1.5503633437554	up
Os06g0691500	49	146	1.114189	2.935753	0.000803183486746017	1.271955539655	up
Os06g0691800	74	31	0.471545	0.174649	0.0016509317964496	-1.4785164347087	down
Os06g0695451	21	107	0.402209	1.830724	1.29802072212915e-06	1.99579764108292	up
Os06g0695600	9503	5343	82.184418	41.044758	1.36544064943678e-08	-1.10764853420227	down
Os06g0696400	21568	8593	408.56958	144.600861	0	-1.60463309207941	down
Os06g0696450	409	0	10.416361	0	0	-8.07769666147568	down
Os06g0696600	716	307	14.862489	5.66303	4.60853577521902e-13	-1.49333394913734	down
Os06g0703000	42	6	0.642217	0.068814	1.18132393573944e-05	-2.74966379493743	down
Os06g0703700	39	6	0.782764	0.10018	6.04284300506075e-05	-2.64661822059985	down
Os06g0705600	303	808	2.687446	6.448694	4.54119620352245e-07	1.13392271628781	up
Os06g0705700	4	66	0.045159	0.758607	1.59684198086651e-08	3.34237042982582	up
Os06g0708900	230	1089	2.354319	9.848781	0	1.95905366220987	up
Os06g0714600	115	1	2.765347	0.018357	0	-5.63501477944914	down
Os06g0714900	5119	2419	69.923933	29.436996	1.85740312019789e-13	-1.35796360644522	down
Os06g0714950	59	21	3.174311	0.976597	0.00140477613519063	-1.68293217188837	down
Os06g0717100	11613	5752	161.542023	71.073753	4.02700095492037e-12	-1.29051408909917	down
Os06g0717900	2540	1191	30.794262	12.822191	2.96873636784767e-13	-1.36847106319321	down
Os06g0722300	0	1517	0	7.091924	0	9.68796319533106	up
Os06g0722700	254	0	2.421766	0	0	-7.3936793341585	down
Os06g0726100	164	58	3.203657	1.007223	5.33825683657341e-09	-1.74496778915733	down
Os06g0729150	2	48	0.043978	0.957042	1.32439337174883e-06	3.54671393490144	up
Os06g0730000	69	8	2.561544	0.256705	1.06334607785641e-10	-3.11827105676024	down
Os06g0731750	46	13	1.15795	0.290635	0.00131650568344577	-1.95607621105457	down
Os07g0101200	82	1	0.704317	3.4e-05	0	-5.15462841417224	down
Os07g0105300	111	294	2.507925	6.004374	0.000107587477470417	1.11746668515154	up
Os07g0105600	136	343	3.978124	8.928074	0.00018478136361022	1.04911460134399	up
Os07g0108400	234	29	3.180597	0.339835	0	-3.21008905627418	down
Os07g0108800	123	28	1.9138	0.377854	1.0013989637514e-11	-2.33816736647254	down
Os07g0109700	451	1164	14.127245	32.43325	5.35203827256581e-07	1.08813763507351	up
Os07g0110000	536	2762	3.459135	14.249021	0	2.08510381265924	up
Os07g0112400	109	60	1.669409	0.81331	0.00843615649465113	-1.11483853657459	down
Os07g0116900	114	43	0.529511	0.183993	3.07899566343028e-06	-1.64241577105481	down
Os07g0120800	14	61	0.084164	0.349741	0.00555812022263924	1.74044961786771	up
Os07g0121500	101	17	3.912556	0.573611	1.92879046068128e-12	-2.72110350121627	down
Os07g0136400	152	65	2.620831	0.991964	2.36786519913768e-06	-1.47679046662074	down
Os07g0138400	1360	159	19.803207	2.051848	0	-3.35868905316064	down
Os07g0139000	439	234	6.729755	3.185341	4.47650113311049e-07	-1.17857099381232	down
Os07g0141600	115	320	0.654377	1.63614	1.5085461982367e-05	1.18859628966421	up
Os07g0143500	120	386	1.86285	5.344552	2.93763450232021e-08	1.39709677726453	up
Os07g0145500	12	56	0.298214	1.281451	0.00620772940972503	1.81987682459015	up
Os07g0153150	34	6479	0.213177	44.938753	0	7.23424348411157	up
Os07g0155600	827	2008	4.071108	8.820454	2.90001922398364e-06	1.00129209360972	up
Os07g0156732	1080	2775	10.017783	22.885912	1.30400392928109e-07	1.08320310199796	up
Os07g0157401	355	909	3.613931	8.232917	1.61203549331468e-06	1.07603682568815	up
Os07g0162450	0	3069	0	50.46946	0	10.7036259761261	up
Os07g0170000	55	20	1.462461	0.468678	0.00346372760914659	-1.64886661603457	down
Os07g0171100	620	1868	10.103308	27.063451	5.55467893903483e-11	1.31186232693622	up
Os07g0171200	874	518	13.712218	7.218122	2.16834388000464e-06	-1.02924981275543	down
Os07g0173100	56	623	1.468898	14.592731	0	3.16418463884797	up
Os07g0173300	14	140	0.188317	1.754618	5.91748872125208e-14	2.91494124742115	up
Os07g0173700	9	65	0.406969	2.285316	1.82288415671028e-05	2.39049157483779	up
Os07g0178700	152	1536	3.655749	32.987263	0	3.04723077878644	up
Os07g0178800	180	690	4.855664	16.545504	5.90638649100583e-14	1.65313469078385	up
Os07g0183350	107	50	0.89529	0.369107	0.000462086480599422	-1.34296026773572	down
Os07g0191401	67	30	0.864419	0.344307	0.0092494433387974	-1.38279375229082	down
Os07g0191650	231	138	7.620706	4.080087	0.000721938738024397	-1.01074238249902	down
Os07g0194351	162	423	1.771758	4.115847	2.13373773455539e-05	1.10027952372517	up
Os07g0194500	251	18	5.097093	0.324494	0	-3.94699212249526	down
Os07g0194800	1239	586	11.60694	4.873811	5.04907227139029e-12	-1.35462756495576	down
Os07g0196100	98	306	1.575131	5.086627	6.00735036937472e-07	1.35195387651657	up
Os07g0197400	246	106	2.515422	0.962361	1.72427169209399e-08	-1.47581329777581	down
Os07g0201500	90	1	2.218933	0.010632	0	-5.28659448763321	down
Os07g0209100	1111	2723	8.987926	19.577266	1.36011291251847e-06	1.0151596367785	up
Os07g0210000	152	16	1.500561	0.132291	0	-3.3823044040064	down
Os07g0222200	660	350	5.610817	2.643444	3.97994923684308e-08	-1.18804049572676	down
Os07g0225300	7923	4580	144.798965	74.362778	6.66980514152371e-08	-1.06757792056916	down
Os07g0242000	85	40	1.061382	0.441879	0.00322939818079293	-1.32527688990319	down
Os07g0245200	616	1988	7.507712	21.602422	8.59534665664796e-13	1.41091482842802	up
Os07g0253000	258	141	8.499037	4.113167	2.92838824277331e-05	-1.13861095824671	down
Os07g0267300	373	222	17.131998	9.052731	6.16295654869425e-05	-1.01974606367392	down
Os07g0284950	59	22	0.673813	0.203495	0.00249983696648071	-1.62111425959987	down
Os07g0289800	81	257	2.652158	7.521536	1.70226067452983e-06	1.37207909902788	up
Os07g0291200	247	148	1.410075	0.750342	0.000557396180688396	-1.00710496192316	down
Os07g0294650	103	1	4.141127	0.027985	0	-5.47821551230809	down
Os07g0300200	47	9	0.329549	0.05559	2.46644830377285e-05	-2.43919783942425	down
Os07g0413800	60	25	1.25453	0.454535	0.00852477176352573	-1.47376690416289	down
Os07g0416600	107	296	1.038248	1.962285	3.00296607944617e-05	1.17940776573986	up
Os07g0417766	89	27	0.608871	0.164421	1.04009611767708e-06	-1.92727030809491	down
Os07g0418600	8003	21168	173.246231	407.116089	2.35233748036023e-08	1.12594177627492	up
Os07g0419300	12	58	0.166419	0.447621	0.00324790294790833	1.86891829187592	up
Os07g0421300	49	10	0.3578	0.064083	2.49702224315307e-05	-2.37018475634981	down
Os07g0425000	111	32	2.092129	0.527224	1.33462000340145e-08	-2.01049663147884	down
Os07g0437000	47	138	0.523919	1.354524	0.00159559562863676	1.24997240194784	up
Os07g0438600	36	139	1.022122	3.577083	7.49235740460374e-06	1.63117629869462	up
Os07g0447000	83	11	0.831937	0.093491	5.78892489500049e-12	-2.99566549572684	down
Os07g0452600	135	74	2.72467	1.323078	0.00208258493007774	-1.12523192121266	down
Os07g0468900	133	44	2.642071	0.748284	1.91694167206435e-08	-1.8302748713228	down
Os07g0475900	829	481	7.850129	4.310506	9.82056868936709e-07	-1.05964670011347	down
Os07g0476900	163	398	3.177298	6.924719	0.000236278991831651	1.00398711626298	up
Os07g0489950	188	496	0.928016	2.178939	6.55705644814208e-06	1.11615778794883	up
Os07g0490100	19	71	0.241926	0.829252	0.00788099272794496	1.55057981714112	up
Os07g0491900	66	170	1.442544	3.310276	0.00511191128268507	1.07051913033114	up
Os07g0507500	84	207	0.910755	1.99213	0.00443042960671935	1.01090010073627	up
Os07g0510800	1	91	0.001988	2.4235	6.66133814775094e-16	4.92636849331137	up
Os07g0511400	243	1553	7.792684	44.277058	0	2.39156392866356	up
Os07g0513000	29	95	0.436152	1.285926	0.00430160952356107	1.38870975126452	up
Os07g0513100	4172	1727	21.005346	8.614051	0	-1.54864097630112	down
Os07g0516300	2658	1269	65.045769	27.575279	8.92508289496163e-13	-1.34256361775854	down
Os07g0516400	153	60	9.01247	3.146493	2.28915916777872e-07	-1.59832645707366	down
Os07g0519100	19	112	0.145055	0.753714	5.87184558753506e-08	2.194774667996	up
Os07g0523150	1	1011	0.004174	34.090007	0	8.37386488014877	up
Os07g0523300	677	2195	30.573601	72.450937	4.69402294811516e-13	1.41778652246143	up
Os07g0530600	4948	1848	51.241844	17.093839	0	-1.69706887998141	down
Os07g0535700	4	277	0.052408	4.076385	0	5.38157757943933	up
Os07g0537550	0	66	0	1.142988	2.5122126601218e-12	5.20330144005699	up
Os07g0538000	3	44	0.02327	0.508421	4.4663600122008e-05	3.0652290290945	up
Os07g0539100	220	843	2.604542	8.968469	8.54871728961371e-15	1.65406473994947	up
Os07g0541800	161	73	1.566003	0.609818	6.06360829980002e-06	-1.39588674563505	down
Os07g0543100	410	96	5.038974	0.942954	0	-2.3496260688107	down
Os07g0545800	17029	10168	180.324203	95.644539	5.72410120192046e-07	-1.02100724026328	down
Os07g0546600	102	267	1.460152	3.253688	0.000261270230135668	1.09967051980023	up
Os07g0550900	2051	1018	14.547651	7.035649	1.86050064243659e-11	-1.28623312182117	down
Os07g0553000	8	78	0.082414	0.712512	4.58311822937318e-08	2.79099491190409	up
Os07g0556066	615	27	8.322012	0.321876	0	-4.69511611833512	down
Os07g0556500	261	97	4.711015	1.559332	3.83696407979528e-11	-1.68641949297843	down
Os07g0556800	103	1	2.256399	0.003282	0	-5.47821551230809	down
Os07g0559100	222	96	8.786005	3.376205	5.82673552740332e-08	-1.46906601497184	down
Os07g0560100	92	35	7.691992	2.559303	4.13814661966994e-05	-1.62112206334152	down
Os07g0560400	1	181	0.002568	1.899371	0	5.90412118585724	up
Os07g0561300	1171	413	23.466689	7.380166	0	-1.77616217195837	down
Os07g0563000	434	2	16.722069	0.06003	0	-7.10214848043755	down
Os07g0565000	5165	2760	145.811183	70.199695	6.18040618682869e-10	-1.1807442258757	down
Os07g0565100	1256	3855	36.183036	98.650628	3.9208636337662e-12	1.33965705405702	up
Os07g0566150	64	21	2.406526	0.700222	0.000214127029036781	-1.79745642473457	down
Os07g0566500	138	34	1.732077	0.371689	5.98654459338377e-12	-2.23795055287467	down
Os07g0569100	16073	8811	241.013474	117.36676	3.51979290158511e-09	-1.14427844331197	down
Os07g0569600	365	172	10.195397	4.262379	1.14163962727787e-08	-1.35330040234842	down
Os07g0572850	55	14	1.008819	0.214985	5.4865374011559e-05	-2.11223245222063	down
Os07g0573900	3945	1620	174.587814	63.696949	0	-1.56013012366692	down
Os07g0575600	59	295	0.899399	3.635925	1.2445600106048e-13	2.0170379596642	up
Os07g0575700	41	126	0.421084	1.164945	0.0013754692609016	1.31097595899242	up
Os07g0576500	90	40	1.009522	0.397134	0.000794604171271418	-1.40633071911182	down
Os07g0577500	790	1	10.574667	0.006869	0	-8.39906810501937	down
Os07g0580300	239	135	5.017535	1.925143	0.000125596474754075	-1.09083129986972	down
Os07g0580700	113	288	0.767997	1.741197	0.000345938073479379	1.06248817972228	up
Os07g0582400	203	502	2.367043	5.195475	5.75490642182874e-05	1.02354915278507	up
Os07g0584100	1525	814	24.714204	11.808341	2.66777389068551e-09	-1.18106740654564	down
Os07g0585200	2538	869	71.871399	21.85157	0	-1.82125565618157	down
Os07g0586700	927	441	9.780981	4.021556	2.81390466483344e-11	-1.34532414757503	down
Os07g0587200	769	465	8.771419	4.70687	7.43491281851583e-06	-1.00008100490562	down
Os07g0587300	325	124	11.291008	3.828506	5.8368865296643e-12	-1.65274472162679	down
Os07g0589000	1114	415	26.524456	8.763006	0	-1.69732729688857	down
Os07g0589200	124	16	1.302541	0.142489	0	-3.09179402677557	down
Os07g0591100	1738	888	19.920543	8.637829	1.59101398722328e-10	-1.24425073274064	down
Os07g0592100	428	167	7.994777	2.000906	5.30797628073287e-13	-1.62423707280031	down
Os07g0592600	6886	2100	69.622787	18.857853	0	-1.98951267335669	down
Os07g0613800	194	93	7.919298	3.35097	5.05495212566043e-06	-1.32090592496095	down
Os07g0617000	907	195	14.600975	2.776606	0	-2.48366589460821	down
Os07g0621100	85	6	1.03318	0.057136	1.33226762955019e-15	-3.74102690446589	down
Os07g0621500	4	82	0.022551	0.425052	2.11571871133742e-11	3.64786735077631	up
Os07g0627400	327	882	5.083104	13.622494	1.95701539529303e-07	1.15062644323005	up
Os07g0631200	164	28	4.762183	0.711132	0	-2.74879682854437	down
Os07g0633400	1226	380	13.259339	3.779676	0	-1.96188254918621	down
Os07g0633450	105	49	2.723388	1.13327	0.000526375671367485	-1.34422445649857	down
Os07g0636900	33	134	0.260689	0.941458	4.19811189222852e-06	1.69925703918986	up
Os07g0638300	57	15	1.292237	0.284895	5.13092727109088e-05	-2.07408887376369	down
Os07g0643500	0	65	0	1.145811	4.0144554347421e-12	5.18187744461276	up
Os07g0644100	3237	1934	37.60062	19.953407	4.50932568174522e-07	-1.01955566125465	down
Os07g0644600	566	1707	5.608414	15.026066	6.97137902960776e-11	1.31309461335018	up
Os07g0654500	45	137	0.415101	1.057285	0.000862752750328655	1.30034775971797	up
Os07g0663500	92	48	2.073351	0.945905	0.00974052600260134	-1.18510521624416	down
Os07g0664400	781	3748	14.991867	63.917652	0	1.98344896357699	up
Os07g0664500	85	466	1.608466	6.721811	0	2.15774004473511	up
Os07g0664600	45	676	0.984817	12.23929	0	3.58785780924883	up
Os07g0666900	2674	6546	26.588989	57.987169	1.07243036895355e-06	1.01401834941142	up
Os07g0669650	7999	2985	173.1595	57.4002	0	-1.69865503170134	down
Os07g0669675	2951	1345	49.978024	20.235373	3.14193115968919e-14	-1.4095486100386	down
Os07g0669700	5829	2665	79.538788	32.295509	1.60982338570648e-14	-1.40567438937026	down
Os07g0671901	117	680	3.580177	18.552965	0	2.24712957667213	up
Os07g0673400	1985	378	52.705607	8.787578	0	-2.66395592884958	down
Os07g0673900	1112	334	31.550509	8.288683	0	-2.00645688321215	down
Os07g0674800	1265	299	32.911423	6.903607	0	-2.35097632470073	down
Os07g0676400	131	76	1.712227	0.873091	0.00778061810616404	-1.04477748697188	down
Os07g0676900	67	193	1.116591	2.931859	0.000209169460867242	1.230531347496	up
Os07g0681200	1530	705	31.994355	13.894845	4.31765734276723e-13	-1.39268730461758	down
Os07g0681250	57	21	1.985808	0.629043	0.00293976666608387	-1.63444955817218	down
Os07g0682500	394	1298	3.31309	9.698906	1.61459734471237e-12	1.43933283265187	up
Os07g0684100	7380	3527	140.607376	59.684174	3.38729044813135e-13	-1.3419052193456	down
Os07g0684800	332	194	5.262932	2.708378	5.85032049842393e-05	-1.04526747490588	down
Os07g0686600	1197	346	23.85483	6.119542	0	-2.06193387264887	down
Os07g0688700	453	39	8.069287	0.603993	0	-3.75342046853901	down
Os07g0690900	15	63	0.140525	0.555251	0.00606737118975598	1.69556168456415	up
Os08g0100200	285	115	3.581177	1.443683	2.91447754818819e-10	-1.57126399520409	down
Os08g0100300	236	5	4.125703	0.093114	0	-5.39479552135023	down
Os08g0102700	2293	74	37.824815	0.965802	0	-5.19624490498536	down
Os08g0107400	2153	1275	25.981104	13.735224	3.84687396270955e-07	-1.0319688197755	down
Os08g0112700	147	392	2.361907	5.641206	1.63259670448168e-05	1.12978024601925	up
Os08g0113150	1	385	0.015441	9.698974	0	6.98527067341893	up
Os08g0114400	55	0	1.00423	0	5.89528426075958e-14	-5.21706683333382	down
Os08g0117100	136	1	2.59962	0.01038	0	-5.87407954095507	down
Os08g0124050	64	190	0.645136	1.718928	0.000117477389054543	1.27273544619917	up
Os08g0124700	119	51	1.027879	0.387234	3.03083394980197e-05	-1.46670851760343	down
Os08g0128000	1746	289	23.954502	3.45448	0	-2.86418605756389	down
Os08g0131150	80	23	2.897111	0.731821	1.86037307636777e-06	-1.99158174502427	down
Os08g0153600	78	0	0.53958	0	0	-5.70962670981783	down
Os08g0155550	7	61	0.08637	0.719263	8.49012135406557e-06	2.60568992954668	up
Os08g0158200	10	56	0.135235	0.67266	0.00120557586883585	2.05084025617492	up
Os08g0159500	5391	13307	126.097069	279.817065	8.42750195184649e-07	1.02617161051814	up
Os08g0160600	1996	67	21.912359	0.648149	0	-5.13597161109521	down
Os08g0166500	144	0	0.814884	0	0	-6.58145849180653	down
Os08g0170100	346	946	2.77607	6.426071	8.13214959816122e-08	1.1703696898084	up
Os08g0175000	46	13	0.949991	0.472836	0.00131650568344577	-1.95607621105457	down
Os08g0178000	82	2	5.500403	0.093679	0	-4.71959634576083	down
Os08g0179400	36	143	0.392859	1.916804	3.04595008981945e-06	1.67157885614345	up
Os08g0189600	192	64	4.451974	1.322541	8.24047496905678e-11	-1.8325944108637	down
Os08g0200100	47	348	0.72175	4.805373	0	2.5728819804925	up
Os08g0205150	386	140	2.592277	0.944704	6.06181771445335e-14	-1.72717239438706	down
Os08g0205800	375	121	9.139162	2.612694	3.33066907387547e-16	-1.89310991448858	down
Os08g0208700	80	204	0.481529	1.037159	0.00227949161674801	1.05913374222417	up
Os08g0223900	177	14	1.701147	0.112823	0	-3.77149326425951	down
Os08g0230100	0	120	0	0.970441	0	6.04806814612595	up
Os08g0231100	624	119	5.419591	0.91222	0	-2.64912222690804	down
Os08g0236700	0	87	0	0.910164	2.22044604925031e-16	5.5923676944687	up
Os08g0254300	351	176	3.231436	1.433339	1.79597162253131e-07	-1.26429399712788	down
Os08g0256000	622	311	11.250275	4.990606	3.43742534436586e-09	-1.27218530502395	down
Os08g0269000	109	316	2.136149	5.507972	4.71548387859233e-06	1.24682388908182	up
Os08g0276100	191	542	2.551746	6.439722	2.7020931903099e-07	1.22099928147435	up
Os08g0277300	21	75	0.398991	1.311631	0.00863494480113447	1.49352585583637	up
Os08g0289000	688	352	10.78555	4.837046	5.91859983245513e-09	-1.23967055678116	down
Os08g0293100	7701	2640	225.923447	68.802658	0	-1.8209685549474	down
Os08g0293300	0	103	0	0.618559	0	5.83127221963207	up
Os08g0299600	64	13	0.756071	0.131807	3.89943819567584e-07	-2.41948078225495	down
Os08g0301600	535	316	12.181901	6.393204	9.92707112135172e-06	-1.03250562865521	down
Os08g0315001	26	143	0.247135	1.237349	3.60007035293819e-09	2.11876499916231	up
Os08g0323700	2406	5848	14.852373	31.905654	1.53248175283061e-06	1.00366804198807	up
Os08g0331900	9	293	0.143504	4.628167	0	4.53161706146684	up
Os08g0339200	2027	1106	40.08181	19.422102	5.08489417239133e-09	-1.14985781483417	down
Os08g0345500	16	68	0.100278	0.399624	0.00271714806102341	1.71793743561186	up
Os08g0352400	178	444	2.932685	5.93805	7.43169436625557e-05	1.03520789224645	up
Os08g0359000	121	357	2.366208	6.134706	1.09790201696658e-06	1.27315276279267	up
Os08g0364900	915	459	17.182406	7.93754	5.34958854991885e-10	-1.26907728727642	down
Os08g0374701	153	65	5.678136	2.147756	1.8657838588565e-06	-1.48615746219109	down
Os08g0387050	291	136	2.321025	0.963093	5.97964663340278e-08	-1.36270572973932	down
Os08g0388900	0	68	0	1.152746	9.88209514218852e-13	5.24521798489884	up
Os08g0391800	34	141	0.710706	2.640675	1.49073072908124e-06	1.73054830415439	up
Os08g0395700	116	318	1.886838	4.633584	2.45817959276806e-05	1.16727431706228	up
Os08g0409100	7475	3680	96.249649	42.092663	2.65731880944031e-12	-1.29912131683669	down
Os08g0410900	50	668	0.27116	5.325614	0	3.4234466423145	up
Os08g0412700	343	148	5.25173	2.011862	5.48733058991502e-10	-1.4783315244417	down
Os08g0413000	208	119	1.749464	0.889021	0.000404719951199617	-1.07115195492172	down
Os08g0419000	234	136	4.791001	2.499559	0.000317811682692626	-1.05001945946632	down
Os08g0419100	960	529	20.932995	10.293336	5.38695791307831e-08	-1.13421725885129	down
Os08g0420700	437	1094	9.412563	20.965927	2.40034336340678e-06	1.04414407185586	up
Os08g0425700	133	73	2.191952	1.101851	0.0023513997348944	-1.12308926263932	down
Os08g0433400	1125	3036	16.55437	40.152087	9.10538100473701e-09	1.15399226598832	up
Os08g0434100	674	1662	13.091533	28.701502	1.8913300183776e-06	1.02326658266414	up
Os08g0436600	66	0	0.890484	0	1.11022302462516e-16	-5.47362229113869	down
Os08g0440300	361	1931	5.791188	31.321211	0	2.1374107151573	up
Os08g0443800	510	271	10.99212	5.173258	1.66989949201835e-07	-1.18390875535646	down
Os08g0444500	5636	3023	174.270706	83.031364	7.60314589065558e-10	-1.17538300228288	down
Os08g0448100	224	65	5.391376	1.384654	4.79616346638068e-14	-2.03162068996794	down
Os08g0450100	13886	6874	165.236771	72.664368	4.02722299952529e-12	-1.29136274271774	down
Os08g0452500	546	243	14.3823	5.664808	2.94840818426678e-11	-1.43824491729485	down
Os08g0457300	42	12	1.486693	0.356522	0.00364218923412407	-1.92985598863688	down
Os08g0457400	693	366	8.588003	4.024534	2.59873119690113e-08	-1.19411339659738	down
Os08g0459300	6860	3073	137.019595	54.498841	3.21964677141295e-15	-1.43519808492401	down
Os08g0460900	147	401	1.016886	3.206586	6.8022752977015e-06	1.16237743075027	up
Os08g0468700	112	0	0.835325	0	0	-6.22318618107703	down
Os08g0469500	305	124	3.626642	1.297954	1.75879755204278e-10	-1.56155443001965	down
Os08g0471000	240	132	4.322429	2.106332	5.6258374403706e-05	-1.12879744137682	down
Os08g0472400	2006	784	21.526415	7.467896	0	-1.63028593109728	down
Os08g0480400	70	18	1.434857	0.310864	2.29490261471899e-06	-2.12700608649792	down
Os08g0481700	69	197	1.588449	4.01909	0.000221523545919866	1.2183416478887	up
Os08g0482600	16008	8329	440.284027	203.501099	1.23100973858925e-10	-1.2195778680436	down
Os08g0487500	1420	39	27.074114	0.65945	0	-5.3984402311011	down
Os08g0487700	585	2006	6.600461	20.120316	2.07611705604904e-14	1.49821231651489	up
Os08g0490100	7944	4111	144.152344	66.262207	7.44514450090605e-11	-1.22718809168269	down
Os08g0491700	180	88	2.08594	0.823045	1.65487237790973e-05	-1.2918545339084	down
Os08g0500700	48351	10744	441.442435	86.968073	0	-2.44699459171572	down
Os08g0504700	14082	7061	327.816193	146.020844	9.78761516279292e-12	-1.27286928395768	down
Os08g0504800	153	403	2.332686	5.473418	2.08324338274446e-05	1.11238575959645	up
Os08g0506700	1996	1065	22.482986	10.653375	1.46743928119974e-09	-1.18204587309332	down
Os08g0509600	572	1494	7.768878	18.514537	1.6237007594011e-07	1.10586075051165	up
Os08g0510300	94	0	0.800559	0	0	-5.97411326529265	down
Os08g0512100	90	40	2.065208	0.800168	0.000794604171271418	-1.40633071911182	down
Os08g0514033	9	550	0.213013	12.390067	0	5.43593167277842	up
Os08g0514100	1275	719	10.743034	5.383986	7.5805696053699e-08	-1.10164381703296	down
Os08g0517001	145	83	10.785551	5.506449	0.00334946662347857	-1.06543469889079	down
Os08g0518600	3	44	0.029649	0.566201	4.4663600122008e-05	3.0652290290945	up
Os08g0518900	299	102	4.99717	1.508782	1.68864922045486e-13	-1.81025910122902	down
Os08g0520600	128	23	4.135192	0.633426	1.75415237890775e-14	-2.65953386416491	down
Os08g0521000	206	119	3.916637	2.011153	0.000551183939388133	-1.05731434259632	down
Os08g0525000	3511	2095	81.728439	43.30677	4.0695486647202e-07	-1.02147048002655	down
Os08g0526400	795	444	17.650542	9.373206	1.98486971969558e-07	-1.11436113689481	down
Os08g0531900	331	865	6.405682	14.89766	8.15985781277284e-07	1.10514705135861	up
Os08g0535000	101	326	3.002185	8.672353	1.17703113922119e-07	1.3999174662546	up
Os08g0537002	104	261	0.447383	1.004284	0.000872976734412889	1.03950065241742	up
Os08g0543051	96	17	0.574514	0.089652	1.60267354942789e-11	-2.6489677981664	down
Os08g0545500	99	32	2.302005	0.659404	7.79326380428991e-07	-1.84779700673705	down
Os08g0546600	1	51	0.024991	1.473643	4.17120024076567e-08	4.11326874442985	up
Os08g0546800	1178	195	17.989899	2.634274	0	-2.86027577381772	down
Os08g0546900	666	275	5.478654	2.008736	1.03916875104915e-13	-1.54693235295608	down
Os08g0547600	62	7	1.196569	0.119163	9.87054327161729e-10	-3.12203735698663	down
Os08g0549600	83	218	2.535224	5.941491	0.000797044197476393	1.10192464974133	up
Os08g0550400	608	364	10.962589	5.472603	1.04786122488987e-05	-1.01363609355778	down
Os08g0552100	5	58	0.074634	0.845493	2.08119287925523e-06	2.92112521113834	up
Os08g0553800	169	441	2.068826	3.99923	1.75216575231119e-05	1.09967123171976	up
Os08g0555700	77	34	3.676286	1.446738	0.00260145875254103	-1.40860678450237	down
Os08g0556650	31	139	0.226198	0.923465	3.6480271659034e-07	1.83751174011597	up
Os08g0560900	472	3293	12.859819	79.498268	0	2.52153125437647	up
Os08g0562500	10784	30983	144.714668	365.069531	2.00286898177637e-10	1.24528493978689	up
Os08g0564400	10	379	0.080765	2.980029	0	4.76985648708604	up
Os09g0107400	138	82	9.691723	5.086037	0.00940197979471213	-1.01191442088118	down
Os09g0110100	719	1749	6.219423	13.436977	3.22427501042721e-06	1.00375700846282	up
Os09g0113000	2	177	0.044727	5.746056	0	5.38997846792297	up
Os09g0135700	901	510	15.213293	7.681542	2.41261221112232e-07	-1.09544329516592	down
Os09g0246500	1622	796	18.939508	8.254271	1.73907555023334e-11	-1.30213283220464	down
Os09g0250300	55	21	1.054581	0.35414	0.00608892775006376	-1.58428083072971	down
Os09g0251800	1947	1151	44.504986	23.374516	3.94457414842897e-07	-1.0343663204459	down
Os09g0255900	68	10	0.849603	0.104965	2.29272978380379e-09	-2.83076198948589	down
Os09g0256100	58	8	1.214197	0.139457	2.96858954085266e-08	-2.87361127248181	down
Os09g0266950	64	240	0.514755	1.745157	2.66959854222648e-08	1.60688261101897	up
Os09g0279300	102	37	2.352667	0.821921	5.17196136717857e-06	-1.69141813053229	down
Os09g0321900	514	266	13.050115	5.987475	5.12191918877747e-08	-1.22183011378668	down
Os09g0325000	664	171	5.137369	1.306447	0	-2.22221423591244	down
Os09g0325140	193	21	1.445529	0.140032	0	-3.36737475055847	down
Os09g0329000	1519	3799	16.762636	37.250233	4.02722314385429e-07	1.04457251526556	up
Os09g0337500	431	1068	3.286663	7.168135	3.94395570779693e-06	1.02937781537073	up
Os09g0340400	800	2233	6.845122	17.137153	2.37581410100773e-09	1.20218091789795	up
Os09g0341500	780	453	11.207751	5.77874	1.24690846847741e-06	-1.05810033931699	down
Os09g0347300	17	136	0.169391	1.261366	6.46172004792334e-12	2.61870896830165	up
Os09g0356000	14	62	0.123115	0.481772	0.00408756549721256	1.76322659026947	up
Os09g0359900	177	460	1.4434	4.124146	1.61883234430782e-05	1.09413369998551	up
Os09g0367700	282	88	6.759502	1.858799	1.08801856413265e-14	-1.93517791733803	down
Os09g0368200	43	11	0.633248	0.140935	0.00105925936054563	-2.0708188735296	down
Os09g0369400	2243	560	31.468552	7.148065	0	-2.27535380805097	down
Os09g0370500	597	280	7.63589	3.181835	1.99718130922122e-10	-1.36369678378508	down
Os09g0379900	5019	60	42.54911	0.445146	0	-6.62030216270464	down
Os09g0381400	1451	604	40.2598	9.554417	6.66133814775094e-16	-1.5387274797537	down
Os09g0385700	182	58	5.621897	1.577866	4.76305661578635e-11	-1.89389995046547	down
Os09g0391501	1	366	0.052456	17.567951	0	6.91261233166525	up
Os09g0400500	0	92	0	0.890099	0	5.67136011546867	up
Os09g0400600	119	0	2.263715	0	0	-6.30951262306703	down
Os09g0403000	144	375	3.617757	8.472381	4.42459113652038e-05	1.09556280903282	up
Os09g0408550	59	24	3.483773	1.252927	0.00726076127355868	-1.50489891819277	down
Os09g0408900	2204	1237	23.840313	11.884984	2.15419106996961e-08	-1.10930901372186	down
Os09g0410400	271	677	2.585265	5.66315	1.21696385746439e-05	1.03953300821368	up
Os09g0415050	173	42	0.829597	0.176289	2.97539770599542e-14	-2.27020501533	down
Os09g0415300	127	9	2.274038	0.092705	0	-3.84454825790006	down
Os09g0416600	126	1841	1.79179	23.414013	0	3.57595998402671	up
Os09g0422550	125	0	1.028069	0	0	-6.37960578166807	down
Os09g0423700	117	1	3.559455	2.7e-05	0	-5.65956780573298	down
Os09g0431900	86	456	2.390433	11.285268	0	2.1099892683503	up
Os09g0433000	150	32	3.185268	0.928328	2.1538326677728e-14	-2.4398250122659	down
Os09g0438500	223	42	4.127257	0.684615	0	-2.6336574949174	down
Os09g0440700	4661	2704	131.3517	67.694519	8.08339414293258e-08	-1.06221446485331	down
Os09g0441100	93	0	1.136155	0	0	-5.95892998040346	down
Os09g0444550	81	36	2.704484	1.054718	0.00190837847332781	-1.40195236346096	down
Os09g0452800	1518	5126	24.001633	72.014717	5.44009282066327e-15	1.47755446093803	up
Os09g0453800	8296	4337	121.038379	55.967967	1.44113498912191e-10	-1.21255224404316	down
Os09g0454900	519	241	3.811996	1.569873	3.46336070933262e-10	-1.37711991109021	down
Os09g0457900	914	248	18.997139	4.578922	0	-2.15076013172628	down
Os09g0460350	63	2	1.297372	0.023028	8.5265128291212e-14	-4.34721860210584	down
Os09g0460400	5	56	0.092293	1.018644	4.75002593525176e-06	2.87208374385258	up
Os09g0462000	186	512	2.695058	6.59439	1.19004273513301e-06	1.17710038132181	up
Os09g0462100	0	337	0	4.491941	0	7.52367398147823	up
Os09g0468700	230	660	3.551508	8.875119	5.51064702758453e-08	1.23816973450112	up
Os09g0471150	77	30	2.588301	0.877796	0.000382442502445901	-1.57933007585852	down
Os09g0473400	237	124	4.439898	2.059514	1.36901342961959e-05	-1.19968280946063	down
Os09g0475800	1321	656	33.545788	14.784168	6.87451207070922e-11	-1.28465930449676	down
Os09g0480600	159	85	4.675284	2.197358	0.000407027387572145	-1.1634760088229	down
Os09g0481600	88	228	1.084126	2.498672	0.000845332653835018	1.08318251062164	up
Os09g0482000	1658	5652	9.897166	31.085805	2.44249065417534e-15	1.49128384219644	up
Os09g0482100	32287	997	306.698212	8.410284	0	-5.29180385628746	down
Os09g0482300	191	76	2.530186	0.891449	2.3297478501938e-08	-1.58357735449806	down
Os09g0482550	96	259	1.274776	3.052382	0.000142062777008234	1.1422279716697	up
Os09g0482800	2531	1143	82.478279	33.082272	2.35367281220533e-14	-1.42260762761222	down
Os09g0482840	140	10	4.532645	0.264151	0	-3.85627308249754	down
Os09g0483100	101	17	3.452105	0.492937	1.92879046068128e-12	-2.72110350121627	down
Os09g0483500	244	86	7.234865	2.26484	1.38443700947732e-11	-1.76004694332911	down
Os09g0491532	227	128	3.109878	1.389935	0.000162614236058456	-1.09274903456876	down
Os09g0491652	0	241	0	2.644899	0	7.04307819852608	up
Os09g0492700	14425	7823	324.570572	152.804825	1.71248792923961e-09	-1.15977184330416	down
Os09g0493000	112	45	3.020124	1.072576	1.43785386378381e-05	-1.55426661809629	down
Os09g0493500	2940	7703	18.730121	48.023153	2.93591154720829e-08	1.11202167638045	up
Os09g0493700	381	1175	3.438984	9.427376	9.25713949939677e-11	1.34413266006522	up
Os09g0497500	259	21	4.436442	0.303629	0	-3.78885129810209	down
Os09g0498400	51	15	8.269335	2.071701	0.000667245064522426	-1.91802465280926	down
Os09g0507100	1162	3140	13.290534	32.32033	8.1617758107555e-09	1.15593296766638	up
Os09g0519000	1	69	0.009189	0.995507	9.89330839473723e-12	4.53619287275119	up
Os09g0521300	170	44	3.386824	0.768971	2.97428748297079e-13	-2.18083212174377	down
Os09g0522000	143	17	7.366679	0.77355	0	-3.21646926337032	down
Os09g0522100	206	48	6.333095	1.313912	1.11022302462516e-16	-2.33501288134151	down
Os09g0522200	1100	155	27.35746	3.412684	0	-3.08929882380474	down
Os09g0524001	423	1248	4.913112	12.875003	6.99334923304207e-10	1.2806602661245	up
Os09g0526500	125	31	2.753309	0.594085	5.25004484330793e-11	-2.22295496541016	down
Os09g0526600	1298	676	13.341788	7.39819	1.07176945096654e-09	-1.21614064226404	down
Os09g0526700	1444	576	23.21529	8.372014	0	-1.60002461716864	down
Os09g0527500	223	92	4.190418	1.518415	1.17117222586671e-08	-1.53572658666699	down
Os09g0531800	1152	543	10.41659	4.397951	5.70021807533294e-12	-1.35931618428531	down
Os09g0533600	3039	1454	48.322041	20.539234	8.07465205809876e-13	-1.33964663996228	down
Os09g0535200	4	117	0.022621	0.652824	0	4.15117021361494	up
Os09g0536200	185	1257	1.700507	10.286017	0	2.47751605781251	up
Os09g0536700	2530	1114	23.857821	9.314536	3.99680288865056e-15	-1.45905361241108	down
Os09g0537000	363	173	4.695452	2.036432	1.8851424643529e-08	-1.33713130220627	down
Os09g0542550	64	25	1.689125	0.579633	0.00219654392687174	-1.56464745309164	down
Os09g0542900	296	123	6.746366	2.485292	5.89512993975916e-10	-1.53006998931668	down
Os09g0543900	71	30	0.782435	0.294175	0.00265128175611651	-1.46464808992028	down
Os09g0544400	1172	59	2.188429	0.088895	0	-4.54682697048124	down
Os09g0553300	4658	2467	84.497658	39.501163	3.70918851189117e-10	-1.19352901503358	down
Os09g0554200	461	274	11.321777	5.967083	2.31217727864053e-05	-1.02285728001682	down
Os09g0555300	956	79	11.467571	0.8339	0	-3.84331789671663	down
Os09g0557900	301	103	9.822132	2.974801	1.73194791841524e-13	-1.80600184667297	down
Os09g0558250	145	64	2.576398	1.00978	8.47155603656002e-06	-1.43120818129352	down
Os09g0561600	570	330	5.254799	2.699369	3.46853924060309e-06	-1.06149090722606	down
Os09g0562600	1043	500	9.293748	3.958136	2.40463204903563e-11	-1.33471806154735	down
Os09g0563225	8	63	0.152603	1.178957	1.27332710502248e-05	2.49077307698547	up
Os09g0565300	147	2	2.046157	0.017718	0	-5.55006362024134	down
Os09g0565700	106	822	1.444499	10.002445	0	2.66058610192008	up
Os09g0572150	18	108	0.353021	1.913884	7.95818306809082e-08	2.2152506985594	up
Os09g0572450	0	46	0	0.491323	4.01109533365585e-08	4.69939498418232	up
Os09g0572500	47	7	0.535393	0.07155	2.70658627921083e-06	-2.7334025851443	down
Os10g0100700	26	130	0.502971	2.302808	1.09341113274652e-07	1.98309442640807	up
Os10g0100900	604	219	5.237469	1.681962	2.22044604925031e-16	-1.73234486636434	down
Os10g0110800	163	455	1.77136	4.478271	1.43319570178324e-06	1.19625266136599	up
Os10g0128600	194	109	2.594128	1.306099	0.000382730284797961	-1.09599792101831	down
Os10g0146901	1089	497	29.268475	11.858862	1.10966791311284e-12	-1.40554449215891	down
Os10g0147200	1676	731	54.663717	21.17587	8.43769498715119e-15	-1.47193863771711	down
Os10g0148000	2081	18	84.181037	0.487441	0	-6.99085535011086	down
Os10g0149700	2	88	0.015377	1.113458	2.8421709430404e-14	4.39674992818711	up
Os10g0155300	241	144	4.216679	2.235949	0.000584192320589039	-1.01088263245979	down
Os10g0161800	87	27	4.273627	1.15098	2.1314562014263e-06	-1.89503699975954	down
Os10g0167600	377	1048	4.178927	10.097752	2.54998580029309e-08	1.19454981856318	up
Os10g0168900	113	309	1.447721	3.533212	3.18030661095037e-05	1.16340316947953	up
Os10g0181100	77	242	1.589285	4.457865	3.78295978209486e-06	1.35763788087701	up
Os10g0191100	72	228	1.659299	4.702824	5.20500041101268e-06	1.36725748350509	up
Os10g0203000	2315	1232	28.730414	13.616	9.81605685623776e-10	-1.18598386543104	down
Os10g0205700	328	173	7.283917	3.402691	1.87321390687778e-06	-1.19149915678044	down
Os10g0209566	280	2	10.954688	0.044713	0	-6.47264604770564	down
Os10g0318700	146	28	1.268729	0.225968	2.66453525910038e-15	-2.58270132264964	down
Os10g0320100	287	158	3.514558	1.71435	1.89076138845667e-05	-1.12920987378421	down
Os10g0330400	206	684	4.169687	12.341082	6.72204514273744e-11	1.44744598225325	up
Os10g0330600	89	3	0.711861	0.014417	0	-4.50191870514479	down
Os10g0333000	0	100	0	0.895991	0	5.78938784715381	up
Os10g0340100	27	153	0.617041	3.371646	5.89701398823195e-10	2.16358783382867	up
Os10g0345100	437	235	4.981418	2.340188	6.53720207743902e-07	-1.16590181530536	down
Os10g0350300	31	115	1.132907	3.73494	0.000115536568374819	1.56799178794265	up
Os10g0359200	168	80	2.941178	1.234427	1.48131663947337e-05	-1.32773084597118	down
Os10g0359500	4579	2187	50.370956	22.16291	4.2765790908561e-13	-1.34252579536297	down
Os10g0362700	45	131	1.405661	3.683209	0.0026828178141004	1.236614768016	up
Os10g0365200	372	165	10.682354	4.212512	7.8080397702962e-10	-1.43988838700886	down
Os10g0372500	91	29	1.14654	0.304322	1.86927503276202e-06	-1.86207205314059	down
Os10g0376400	217	128	4.875971	2.559591	0.000714592095972244	-1.02819378738426	down
Os10g0380100	90	46	2.251839	1.021355	0.0080763078042877	-1.21300217605637	down
Os10g0381601	11	138	0.296288	3.461072	2.1094237467878e-15	3.20435890996924	up
Os10g0391400	990	322	27.382719	7.89317	0	-1.89153576956807	down
Os10g0393800	557	291	8.214039	3.673269	4.89729652386472e-08	-1.20867020307081	down
Os10g0401000	341	174	16.63401	7.533935	4.28429157151022e-07	-1.23909349362463	down
Os10g0406200	452	1777	4.821163	16.397666	0	1.694519367447	up
Os10g0407200	216	34	5.327746	0.701467	0	-2.8786284647663	down
Os10g0410100	185	498	2.258703	3.617646	3.13384495720381e-06	1.14496180748727	up
Os10g0415300	273	127	2.789047	1.593986	9.03459325130029e-08	-1.36849459266183	down
Os10g0418100	5681	3044	37.820309	18.000324	7.1194894424309e-10	-1.17687189241568	down
Os10g0419300	2809	1165	31.005275	11.173136	0	-1.54541034307788	down
Os10g0419400	535	289	13.362336	6.447927	2.59949661907122e-07	-1.1605800424464	down
Os10g0422200	545	309	9.034002	4.548275	1.79198518834855e-06	-1.09127638338829	down
Os10g0422800	42	212	1.189527	5.423724	3.1749380902113e-11	2.01962475831322	up
Os10g0427300	23	96	0.378713	1.361162	0.000111878159190448	1.7193324650783	up
Os10g0432200	68	598	0.50988	2.179089	0	2.83190918161143	up
Os10g0437500	550	93	15.955299	2.37003	0	-2.81700525145767	down
Os10g0447950	10	592	0.141267	6.528584	0	5.4107438631378	up
Os10g0450400	247	138	1.85539	0.91344	7.4849458730597e-05	-1.10674972219321	down
Os10g0459900	24	89	0.347532	1.16913	0.00128863248924349	1.55456687271312	up
Os10g0460500	109	325	1.206377	2.897877	1.58725575505336e-06	1.28710757441101	up
Os10g0460800	41	1	1.488927	0.025795	6.05668815101268e-09	-4.18064021056836	down
Os10g0461400	0	279	0	4.596625	0	7.25281943897665	up
Os10g0469100	100	367	1.266382	3.874926	3.85558696081034e-10	1.58406149723289	up
Os10g0473400	6239	3267	40.919892	19.880079	1.63977609268784e-10	-1.21006873507459	down
Os10g0473800	130	48	2.309706	0.74976	3.78741362383472e-07	-1.67704274989053	down
Os10g0475000	561	319	3.265318	1.650954	1.7778123286849e-06	-1.08722486817228	down
Os10g0475100	2291	827	19.874977	6.370394	0	-1.74494804050241	down
Os10g0477200	3	114	0.016116	0.752373	0	4.40265722335221	up
Os10g0481300	79	20	1.757316	0.397463	2.87580773639107e-07	-2.15945601729598	down
Os10g0482700	176	104	2.119824	1.108049	0.00229999301163553	-1.02325573686536	down
Os10g0483900	6708	3128	160.721207	66.564613	6.10622663543836e-14	-1.37730188251308	down
Os10g0495300	7936	3795	60.798891	26.010481	3.47055717497824e-13	-1.34107047597211	down
Os10g0497700	14568	6816	212.546309	88.393151	7.27196081129478e-14	-1.37274833211715	down
Os10g0504650	701	373	52.867874	24.998888	3.4975921825442e-08	-1.18344002443456	down
Os10g0507700	60	14	3.257244	0.676946	5.97704291416257e-06	-2.23452749729673	down
Os10g0510500	3699	2216	84.290756	44.867249	4.93934827261455e-07	-1.01575360628297	down
Os10g0513900	295	175	3.766859	1.98565	0.00017073686361968	-1.02285307854597	down
Os10g0515200	113	42	1.352306	0.441065	2.49318972778134e-06	-1.66241010868851	down
Os10g0519300	192	77	2.601809	0.929753	2.78257560326622e-08	-1.57263597894438	down
Os10g0519700	34	293	0.820292	6.299202	0	2.77607331041806	up
Os10g0519750	241	0	8.664873	0	0	-7.31834669687455	down
Os10g0521900	1024	420	18.874506	6.879967	2.33146835171283e-15	-1.55876437047836	down
Os10g0525000	184	564	2.172728	5.943288	9.46740652540967e-09	1.33164477854346	up
Os10g0525800	97	7	2.431307	0.145761	0	-3.75524699069519	down
Os10g0528300	927	506	21.424711	10.387202	3.81422957662636e-08	-1.14773623332753	down
Os10g0528651	197	684	5.458873	16.914869	8.15758571803826e-12	1.51141216026263	up
Os10g0534600	11	56	0.076858	0.374179	0.00282686259948284	1.93074155301028	up
Os10g0535600	196	90	3.60543	1.38972	1.31851699824992e-06	-1.38196084453417	down
Os10g0542266	1076	1	18.157078	0.009523	0	-8.84408527786008	down
Os10g0542400	7216	3227	161.118171	63.784869	2.66453525910038e-15	-1.43766850517318	down
Os10g0542750	300	82	8.306803	2.010701	0	-2.12369887370158	down
Os10g0546400	905	326	23.902071	7.63239	0	-1.74452206055193	down
Os10g0551800	2060	800	75.165062	25.923525	0	-1.6395013037167	down
Os10g0552800	2099	346	68.390434	10.015182	0	-2.87142666230921	down
Os10g0554001	120	333	1.532615	3.800593	1.26201429528905e-05	1.18510787215946	up
Os10g0554900	179	94	2.198343	1.046886	0.000114321449992349	-1.19061609533368	down
Os10g0555100	4051	2012	46.461617	20.497089	6.67588206937353e-12	-1.28605104797786	down
Os10g0558200	201	615	4.316333	11.677696	5.61882851357609e-09	1.3296566608398	up
Os10g0558600	94	281	0.787205	2.100956	4.56042349628039e-06	1.28894385462912	up
Os10g0559833	148	47	1.598246	0.678199	1.28467059212767e-09	-1.89133970767407	down
Os10g0561400	4142	2317	70.123954	34.838169	1.04962158964383e-08	-1.11463455050907	down
Os10g0563800	178	83	10.805816	4.48679	5.01871798064268e-06	-1.35848255275914	down
Os10g0564150	1	95	0.006571	1.293692	1.11022302462516e-16	4.98722416016983	up
Os10g0567500	186	96	1.530746	0.70063	5.4844203007498e-05	-1.21570596224698	down
Os10g0567900	0	858	0	4.630027	0	8.86713443689342	up
Os10g0568100	43	123	0.616057	1.341168	0.00553510806625068	1.2104045479079	up
Os10g0574750	6	136	0.069572	1.447962	0	3.91904383759726	up
Os10g0576600	8580	3404	162.195784	57.237758	0	-1.61040385078204	down
Os10g0578200	116	62	0.704705	0.335309	0.00333628983128487	-1.1575184287817	down
Os10g0578600	545	123	8.347508	1.621946	0	-2.40735870167351	down
Os10g0578700	359	1017	5.093846	12.813729	1.18557706985101e-08	1.2215982381958	up
Os11g0100600	73	421	1.382101	7.123081	0	2.22724443811853	up
Os11g0102200	98	553	0.648128	4.253645	0	2.20184207950529	up
Os11g0105750	316	833	2.285132	5.357658	6.53210049161856e-07	1.11747488749293	up
Os11g0106083	28	127	0.459827	1.85571	9.73623245914546e-07	1.84867322166353	up
Os11g0107400	59	161	0.570039	1.46469	0.00227456286403882	1.15081311838266	up
Os11g0107425	0	85	0	0.892454	4.44089209850063e-16	5.5595185460043	up
Os11g0108650	141	465	1.47189	4.290854	2.21882734408041e-09	1.43459101757615	up
Os11g0108700	437	1352	7.48787	20.575945	4.16576773076827e-11	1.34916380143454	up
Os11g0109700	80	298	0.909714	2.837305	2.53353571455506e-09	1.60180019212949	up
Os11g0111200	445	104	8.547687	1.774454	0	-2.35400133808101	down
Os11g0113700	2085	1052	23.40794	10.464931	4.91421348058907e-11	-1.2626226441067	down
Os11g0120600	62	389	1.727183	6.620201	0	2.34412948097715	up
Os11g0121400	1092	2789	13.925037	31.410918	1.75786511680265e-07	1.0745391931881	up
Os11g0127800	156	394	3.600529	8.069394	8.84288804781086e-05	1.05220991553644	up
Os11g0129200	179	536	2.334063	6.349157	3.49030251367566e-08	1.29784399684921	up
Os11g0129700	118	943	1.297504	9.070656	0	2.70564399437925	up
Os11g0130200	21	98	0.455649	1.940455	1.63853764049149e-05	1.87128027511501	up
Os11g0138400	6	76	0.142576	1.872737	6.29112695271772e-09	3.09464403006755	up
Os11g0139700	10596	4340	117.466965	42.74107	0	-1.56452966839584	down
Os11g0141100	66	205	1.22248	3.414035	2.15218920478488e-05	1.33796647243444	up
Os11g0141550	359	135	2.258829	0.75396	8.47100167788994e-13	-1.67475470157631	down
Os11g0142400	90	268	1.488969	4.087888	7.40450506409029e-06	1.28277835938956	up
Os11g0144900	313	134	2.457982	0.930519	1.03639774540198e-09	-1.48840841867714	down
Os11g0147150	574	193	8.780084	2.878122	0	-1.83974666795714	down
Os11g0149400	545	1717	14.354812	40.099647	5.89506221615466e-12	1.37590953041928	up
Os11g0150200	1104	165	5.583148	0.706459	0	-3.00535735537317	down
Os11g0151300	241	2725	6.989315	70.474312	0	3.21387606708794	up
Os11g0151400	4174	1910	51.044563	20.750402	2.36477504245158e-14	-1.4041748445294	down
Os11g0153100	134	73	6.129085	2.971793	0.00192082857738529	-1.1337743968757	down
Os11g0156000	86	375	1.44564	5.841803	3.93574062229618e-13	1.82909880445644	up
Os11g0156050	30	176	0.347728	1.825291	1.9639845305619e-11	2.21909191299785	up
Os11g0161800	53	4	0.8508	0.05407	1.38792755066675e-09	-3.49957198879297	down
Os11g0168500	275	155	3.141092	1.577487	5.15071354636465e-05	-1.09525697218257	down
Os11g0169600	0	1827	0	21.241735	0	9.95592193623266	up
Os11g0169700	426	1049	5.120122	11.208364	5.37336496198026e-06	1.02030077273119	up
Os11g0170900	105	10	1.090345	0.090438	0	-3.446389836389	down
Os11g0176000	110	504	0.759475	3.125589	5.55111512312578e-16	1.90420692064009	up
Os11g0186900	43	142	0.65457	1.951695	0.000135745354497785	1.41478709537297	up
Os11g0195500	3692	1183	37.370408	10.389244	0	-1.91748423404889	down
Os11g0205800	85	6	0.605438	0.033188	1.33226762955019e-15	-3.74102690446589	down
Os11g0209100	74	261	0.777829	1.745701	6.40926045569756e-08	1.52208908981955	up
Os11g0210300	17764	10635	217.725357	115.790016	6.79921135171568e-07	-1.0171920458609	down
Os11g0210500	511	138	7.473083	1.960544	0	-2.15099751872653	down
Os11g0213000	69	175	0.618224	1.42705	0.00590747907192202	1.04917953020153	up
Os11g0223400	86	223	1.430014	3.298499	0.000942330284886883	1.08404900319735	up
Os11g0224900	2452	1366	18.014938	8.916903	1.2483347577863e-08	-1.12013377358022	down
Os11g0227250	52	139	0.492579	1.108253	0.00818344417961225	1.11875242826488	up
Os11g0229333	659	365	6.012398	3.321361	2.87712643043392e-07	-1.12562674880676	down
Os11g0247000	1856	911	37.376533	16.315992	1.19787513241931e-11	-1.30212323400772	down
Os11g0261600	2	69	0.017476	0.55414	1.0039824527297e-10	4.05396218322702	up
Os11g0265900	103	332	0.594625	1.694849	1.04478794060725e-07	1.39820851607154	up
Os11g0269700	44	8	0.621214	0.12639	3.97876544818709e-05	-2.48673368346359	down
Os11g0291475	10040	10	98.854538	0.080599	0	-10.0051058686175	down
Os11g0300600	312	45	4.1456	0.527007	0	-3.01988153860025	down
Os11g0312000	213	7	2.906847	0.080856	0	-4.87787446156197	down
Os11g0340477	56	11	1.588181	0.254229	2.30001549206271e-06	-2.4404325132771	down
Os11g0346016	0	311	0	5.889686	0	7.40849526612419	up
Os11g0351555	33	2924	0.4973	38.075868	0	6.12811360825364	up
Os11g0368172	0	178	0	5.376298	0	6.60978894597608	up
Os11g0427700	898	401	10.679275	4.234842	9.32809385290057e-13	-1.43612464611009	down
Os11g0429000	6	161	0.108433	2.720061	0	4.1595021299681	up
Os11g0432400	126	310	2.280283	4.804456	0.000610977455537398	1.01291239506081	up
Os11g0432800	768	462	10.863644	5.778679	5.99952129454184e-06	-1.00750833598426	down
Os11g0438500	84	254	1.138882	2.038761	7.36124273181815e-06	1.30374212156899	up
Os11g0444700	3574	2007	84.571548	42.18742	1.4135951076355e-08	-1.10897119442073	down
Os11g0446000	26	107	0.272588	1.12731	4.30131896511643e-05	1.70651834610735	up
Os11g0481500	244	51	7.403157	1.374072	0	-2.49327945007496	down
Os11g0485500	968	565	32.950665	17.073278	8.1664148343652e-07	-1.05150681443623	down
Os11g0486000	0	105	0	0.964675	0	5.85853448483854	up
Os11g0497350	0	815	0	12.65414	0	8.79311984843955	up
Os11g0506800	739	219	11.752532	3.093407	0	-2.0227091655632	down
Os11g0518600	888	515	9.276241	4.986944	7.788121769714e-07	-1.06048663051292	down
Os11g0526800	188	487	1.589666	4.504441	1.36243492806498e-05	1.08983805105032	up
Os11g0543300	220	107	2.379561	1.021462	2.62948211204872e-06	-1.30238853280474	down
Os11g0546500	85	16	1.304335	0.210914	6.47725317826087e-10	-2.55497982380296	down
Os11g0557000	436	1155	13.516589	31.81366	1.68775520670295e-07	1.12558982635147	up
Os11g0566800	3	46	0.032378	0.650828	1.82531676392594e-05	3.12683755060609	up
Os11g0570000	127	52	0.813994	0.293338	5.60950024686147e-06	-1.53238194695507	down
Os11g0572800	265	147	3.208364	1.577977	3.92280863301675e-05	-1.11764741108359	down
Os11g0582100	2125	1118	55.121147	25.752558	5.78964098885137e-10	-1.20238166365648	down
Os11g0582500	22199	9597	609.817322	234.209946	2.22044604925031e-16	-1.48684322806748	down
Os11g0594500	81	38	1.41514	0.59028	0.00441335566076617	-1.32764945793688	down
Os11g0598900	122	62	0.877075	0.703815	0.00087511490001424	-1.2293570750755	down
Os11g0599101	78	36	1.15979	0.325025	0.0045700146430846	-1.34852597883753	down
Os11g0601950	64	26	0.890268	0.293535	0.00367922198290804	-1.51187558985495	down
Os11g0607000	8	48	0.067248	0.40006	0.00339725807028435	2.11120233744709	up
Os11g0615300	41	121	0.906026	2.186306	0.00368140974006326	1.25341769981435	up
Os11g0616900	1422	831	6.284141	3.38298	3.58334165229124e-07	-1.05053057697912	down
Os11g0630501	42	1	1.46455	0.00456	3.19549131599928e-09	-4.21417754889612	down
Os11g0644600	17	78	0.220838	0.900354	0.000284240171863348	1.83090852771373	up
Os11g0650500	39	9	0.419154	0.077374	0.00128555994539403	-2.17924961226936	down
Os11g0668300	208	116	1.911741	0.945919	0.000204753557219939	-1.10742028726723	down
Os11g0673600	147	17	2.251754	0.224458	0	-3.25585745435442	down
Os11g0683600	84	220	2.537177	5.902848	0.000806954024260009	1.0980209972329	up
Os11g0689500	42	357	0.206813	1.576664	0	2.7664299532554	up
Os11g0696400	114	20	1.03738	0.162968	2.08166817117217e-13	-2.68018222345326	down
Os11g0703000	1820	887	47.109257	20.396431	8.1432638410206e-12	-1.31232652656312	down
Os11g0703600	386	92	5.359018	1.157866	0	-2.32315470492206	down
Os11g0704500	39	6	1.613573	0.184793	6.04284300506075e-05	-2.64661822059985	down
Os12g0100200	71	0	0.625762	0	0	-5.5766870275781	down
Os12g0100500	798	393	15.191354	6.651859	3.99361321790082e-10	-1.29504200322754	down
Os12g0101800	112	609	0.735479	3.803069	0	2.15067551559719	up
Os12g0102300	6	49	0.070066	0.599416	0.000289745092841409	2.48010999525315	up
Os12g0105300	83	224	0.954543	2.315141	0.000353460291455887	1.14077153267791	up
Os12g0107300	71	230	0.759752	2.20552	2.60740477864285e-06	1.3995149834125	up
Os12g0111600	4185	1227	143.360107	37.333267	0	-2.04563461292637	down
Os12g0111700	278	126	4.96581	1.927284	2.9950814384172e-08	-1.40577602291696	down
Os12g0112401	3461	8845	71.209259	161.698563	1.16424160534478e-07	1.07615828172027	up
Os12g0113500	4238	2154	47.869245	21.678604	2.89173129885967e-11	-1.25283170277496	down
[truncated: 293 more rows]
